# Supplementary material for: HNRNPH1 is required for rhabdomyosarcoma cell growth and survival
Source: Oncogenesis. 2018 Jan 24;7(1):9. doi: 10.1038/s41389-017-0024-4 (PMC5833419; doi:10.1038/s41389-017-0024-4)
Supplement: Supplementary file 11 — Dataset 1 [file 41389_2017_24_MOESM11_ESM.xlsx]

## Sheet: RD
gene	logFC	AveExpr	t	PValue	adjPVal	B	score	green	red
HIST1H2BA	-2.25699	0.668755	-69.2893	7.57968e-34	1.21828e-29	66.5571	33.1203	HIST1H2BA
RRM2	-1.75811	8.5576	-52.9679	1.76326e-30	1.41704e-26	59.6879	29.7537	RRM2
RBM3	-2.33954	6.41889	-49.6001	1.16763e-29	6.2558e-26	57.7567	28.9327	RBM3
NUCKS1	-1.46104	9.01354	-46.8904	5.8673e-29	2.35763e-25	56.2909	28.2316
HJURP	-1.54401	6.59225	-41.3978	2.08718e-27	6.70945e-24	52.6682	26.6804	HJURP
IFIT2	-1.32232	2.73618	-41.0493	2.65825e-27	7.121e-24	52.4776	26.5754
WHSC1	-1.1471	8.24325	-40.446	4.0599e-27	9.3221e-24	52.0646	26.3915
HNRNPH1	-1.51679	9.16437	-40.1003	5.18888e-27	1.04251e-23	51.8317	26.2849	HNRNPH1
FOXM1	-1.39517	6.66365	-39.4792	8.10608e-27	1.24543e-23	51.3086	26.0912
TOP2A	-1.22308	9.58304	-39.29	9.2983e-27	1.24543e-23	51.2487	26.0316
CLSPN	-1.86416	6.7904	-39.2932	9.27677e-27	1.24543e-23	51.1834	26.0326	CLSPN
CCNA2	-1.45466	7.25134	-39.0811	1.08277e-26	1.33872e-23	51.0536	25.9655
E2F2	-2.32835	5.23875	-39.92	5.90247e-27	1.05412e-23	50.9367	26.229	E2F2
LMNB1	-1.37663	8.15605	-38.6599	1.47538e-26	1.69385e-23	50.7833	25.8311
KIF15	-1.60124	6.40442	-38.3161	1.90392e-26	1.99093e-23	50.4711	25.7204	KIF15
KIF4A	-1.41791	6.31866	-38.2622	1.98189e-26	1.99093e-23	50.3866	25.7029
KIF11	-1.12331	7.5064	-37.3076	4.07415e-26	3.63799e-23	49.7732	25.39
HSDL2	-1.47216	5.40518	-37.3552	3.92873e-26	3.63799e-23	49.6882	25.4057
ESPL1	-1.40318	6.20915	-36.8899	5.61576e-26	4.75064e-23	49.3259	25.2506
NCAPG2	-1.23469	7.18544	-36.4336	8.00605e-26	6.39653e-23	49.088	25.0966
DHFR	-1.68697	6.65904	-36.3787	8.35732e-26	6.39653e-23	48.9918	25.0779	DHFR
HERC5	-1.21762	5.84385	-36.2065	9.56637e-26	6.9891e-23	48.9214	25.0193
NCAPG	-1.10535	7.66214	-35.8225	1.29586e-25	8.6785e-23	48.6182	24.8874
HIST1H2AJ	-2.2053	3.35777	-35.8777	1.24029e-25	8.66747e-23	48.5838	24.9065	HIST1H2AJ
SHCBP1	-1.29248	5.97358	-35.1016	2.31056e-25	1.48551e-22	47.9801	24.6363
NUSAP1	-1.39848	7.55524	-34.9574	2.59739e-25	1.60568e-22	47.9238	24.5855
IQGAP3	-1.65932	5.91162	-34.8673	2.79513e-25	1.66393e-22	47.7795	24.5536	IQGAP3
LIG1	-1.38585	6.12101	-34.6942	3.21995e-25	1.84836e-22	47.6657	24.4922
NCAPH	-1.199	6.2295	-34.2319	4.71384e-25	2.6126e-22	47.3057	24.3266
MYBL2	-1.6771	7.33908	-34.1615	4.99753e-25	2.63617e-22	47.2477	24.3012	MYBL2
NASP	-1.04055	8.77701	-34.1408	5.08437e-25	2.63617e-22	47.2376	24.2938
KIF14	-1.1702	6.74308	-33.8166	6.66651e-25	3.34846e-22	46.9833	24.1761
TPX2	-1.15674	8.03711	-33.7098	7.29254e-25	3.55191e-22	46.8845	24.1371
KIF18B	-1.17877	6.57719	-33.5052	8.6677e-25	4.09753e-22	46.7106	24.0621
MCM4	-1.0518	7.99729	-33.4248	9.27969e-25	4.16902e-22	46.6432	24.0325
DLGAP5	-1.28222	7.15991	-33.3879	9.575e-25	4.16902e-22	46.6222	24.0189
KIF2C	-1.25341	7.39181	-33.3852	9.59706e-25	4.16902e-22	46.6186	24.0179
USP1	-1.13596	7.85292	-32.9816	1.35493e-24	5.731e-22	46.2721	23.8681
BUB1	-0.948384	7.36033	-32.8212	1.55577e-24	6.41178e-22	46.1318	23.8081
SYT11	0.99647	5.38155	32.7175	1.70169e-24	6.83782e-22	46.0481	23.7691
PRC1	-1.13015	7.48271	-32.6375	1.82402e-24	6.98035e-22	45.9773	23.739
TMPO	-0.900577	8.71658	-32.6608	1.78748e-24	6.98035e-22	45.9704	23.7478
MASTL	-1.31698	6.45911	-32.2355	2.5912e-24	9.68568e-22	45.6097	23.5865
ATAD2	-0.977547	7.93218	-31.6628	4.30363e-24	1.53716e-21	45.1029	23.3662
ASPM	-1.04959	8.43705	-31.6766	4.25107e-24	1.53716e-21	45.089	23.3715
ARHGAP11A	-1.15241	7.35252	-31.6111	4.50736e-24	1.57493e-21	45.0747	23.3461
KNTC1	-1.14311	7.65161	-31.5465	4.77573e-24	1.62064e-21	45.0067	23.321
PBK	-1.2977	6.12646	-31.5317	4.83983e-24	1.62064e-21	44.9837	23.3152
HIST1H2BM	-1.98787	1.3809	-31.3646	5.62432e-24	1.84489e-21	44.8217	23.2499	HIST1H2BM
ANLN	-0.893331	8.50318	-31.1207	7.01325e-24	2.25448e-21	44.5918	23.1541
CENPF	-1.20835	9.61985	-30.9069	8.52218e-24	2.68582e-21	44.3782	23.0694
FANCI	-1.11396	7.37689	-30.8206	9.2226e-24	2.82406e-21	44.3612	23.0351
HIST1H2BL	-1.91992	2.53253	-30.81	9.3122e-24	2.82406e-21	44.3094	23.0309	HIST1H2BL
CASC5	-1.25772	7.87011	-30.7157	1.01549e-23	3.02258e-21	44.2503	22.9933
SYNE2	-1.97963	7.28369	-30.6218	1.10717e-23	3.23555e-21	44.1722	22.9558	SYNE2
XRCC2	-1.25791	6.27566	-30.1127	1.77702e-23	5.10037e-21	43.7044	22.7503
KIF20A	-1.27574	6.79345	-30.0841	1.82538e-23	5.14725e-21	43.6735	22.7386
EHBP1L1	-1.20379	5.15306	-29.7824	2.42535e-23	6.72113e-21	43.3924	22.6152
ADAM9	0.907029	7.76552	29.632	2.79752e-23	7.6211e-21	43.1985	22.5532
ORC1	-1.08121	6.26233	-29.4742	3.25161e-23	8.56773e-21	43.1033	22.4879
WDR76	-1.52339	5.69781	-29.4961	3.18435e-23	8.53034e-21	43.0547	22.497	WDR76
CEP55	-1.16264	6.11697	-29.2847	3.89952e-23	9.77881e-21	42.918	22.409
NDC80	-1.25946	6.50291	-29.2716	3.94884e-23	9.77881e-21	42.9055	22.4035
INCENP	-1.28687	6.18749	-29.2642	3.97723e-23	9.77881e-21	42.9003	22.4004
CDCA2	-1.30521	6.16551	-29.2528	4.02082e-23	9.77881e-21	42.8909	22.3957
CDC6	-1.1871	6.6529	-29.2385	4.07657e-23	9.77881e-21	42.8783	22.3897
MCM10	-1.23592	6.09709	-29.2081	4.19796e-23	9.77881e-21	42.8461	22.377
POLD3	-1.54745	5.13337	-29.2264	4.12444e-23	9.77881e-21	42.8121	22.3846	POLD3
IL1RAP	1.4012	4.41548	29.2184	4.15628e-23	9.77881e-21	42.7517	22.3813
POLE	-0.933977	7.65653	-29.0796	4.75253e-23	1.08895e-20	42.7013	22.3231
CDCA8	-0.981128	6.24581	-29.0527	4.87802e-23	1.08895e-20	42.6983	22.3118
AURKB	-1.55911	5.71851	-29.0663	4.81422e-23	1.08895e-20	42.6955	22.3175	AURKB
SPAG5	-0.967016	7.48459	-29.0331	4.97149e-23	1.09461e-20	42.6662	22.3035
H1F0	-1.02219	6.41946	-28.887	5.73016e-23	1.24461e-20	42.5098	22.2418
GINS2	-1.34369	5.17996	-28.8586	5.89085e-23	1.26245e-20	42.4731	22.2298
ANTXR2	0.840099	7.29523	28.8338	6.03482e-23	1.27628e-20	42.4709	22.2193
RRM1	-1.01981	7.86662	-28.7955	6.26472e-23	1.29093e-20	42.4058	22.2031
SPC25	-1.67219	4.81395	-28.8076	6.19113e-23	1.29093e-20	42.2878	22.2082	SPC25
PASK	-1.62453	4.76142	-28.7338	6.65465e-23	1.35393e-20	42.2202	22.1769	PASK
FAM111B	-1.76198	5.5957	-28.6157	7.4719e-23	1.5012e-20	42.171	22.1266	FAM111B
HMGB2	-1.39403	7.89024	-28.357	9.64461e-23	1.9138e-20	41.9845	22.0157
FUBP1	-0.771188	8.28236	-28.3077	1.0128e-22	1.98522e-20	41.9152	21.9945
SLC7A2	-0.871116	6.77084	-28.2501	1.07245e-22	2.07681e-20	41.9003	21.9696
CHAF1A	-1.03441	6.44127	-28.0937	1.25343e-22	2.39837e-20	41.7456	21.9019
WDHD1	-1.08237	6.63829	-27.6143	2.03183e-22	3.84206e-20	41.2708	21.6921
SLC25A24	-0.922063	6.96111	-27.4636	2.36904e-22	4.42763e-20	41.0682	21.6254
HIST1H2AG	-1.47631	3.7166	-27.4034	2.51932e-22	4.60148e-20	41.035	21.5987
IFIT3	-0.901682	2.86421	-27.4105	2.50094e-22	4.60148e-20	41.0222	21.6019
GINS1	-1.34991	6.03469	-27.38	2.58032e-22	4.65994e-20	41.0193	21.5883
WEE1	-1.06539	6.76304	-27.333	2.70763e-22	4.83552e-20	40.9838	21.5674
FADS1	-0.8314	6.79576	-27.2751	2.87347e-22	5.07531e-20	40.91	21.5416
HIST1H2AH	-1.86763	2.79759	-27.066	3.56505e-22	6.22838e-20	40.7138	21.4479	HIST1H2AH
TRIL	1.04545	5.15547	27.0507	3.62184e-22	6.25955e-20	40.6257	21.4411
CDCA7L	-1.01817	6.17668	-26.9486	4.02657e-22	6.81253e-20	40.5915	21.3951
MELK	-0.97951	6.70931	-26.8859	4.2978e-22	7.12151e-20	40.5165	21.3668
HIST1H2AA	-2.18562	-0.548951	-27.0292	3.70321e-22	6.33209e-20	40.4774	21.4314	HIST1H2AA
NCAPD2	-0.90037	8.05999	-26.9118	4.18363e-22	7.00453e-20	40.4723	21.3784
FBXO5	-1.08091	6.52503	-26.7384	5.0131e-22	8.16661e-20	40.3672	21.2999
IFI44	-0.796121	5.15893	-26.7352	5.03014e-22	8.16661e-20	40.2927	21.2984
AURKA	-1.05078	7.31486	-26.6594	5.44585e-22	8.75312e-20	40.2605	21.2639
EXO1	-1.28585	5.88828	-26.5847	5.89037e-22	9.20705e-20	40.1954	21.2299
HIST1H2AI	-1.71434	4.20311	-26.5832	5.90012e-22	9.20705e-20	40.1828	21.2291	HIST1H2AI
CCNE2	-1.58237	5.48942	-26.6212	5.6688e-22	9.02126e-20	40.1419	21.2465	CCNE2
CDC45	-1.57158	5.04531	-26.4243	6.97674e-22	1.07824e-19	39.9776	21.1563	CDC45
GTSE1	-1.21148	6.01812	-26.2155	8.70841e-22	1.33305e-19	39.8229	21.0601
HIST1H1D	-2.04359	3.29236	-26.2018	8.83702e-22	1.33998e-19	39.7981	21.0537	HIST1H1D
HMMR	-1.22646	5.76977	-26.1672	9.16885e-22	1.36455e-19	39.7729	21.0377
CDCA7	-0.85458	6.19014	-26.189	8.95862e-22	1.34572e-19	39.7554	21.0478
DDX60	-1.34351	3.23025	-25.9875	1.11151e-21	1.62412e-19	39.563	20.9541
ECT2	-0.827614	7.14518	-26.0276	1.06465e-21	1.56992e-19	39.5596	20.9728
HIST1H2BI	-1.67711	0.134477	-25.9308	1.18143e-21	1.69546e-19	39.5045	20.9276	HIST1H2BI
CDC25A	-1.13559	6.47152	-25.9191	1.1964e-21	1.70174e-19	39.4958	20.9221
CANX	-0.694661	9.38428	-25.9401	1.16965e-21	1.69367e-19	39.366	20.9319
PRIM1	-1.59929	4.98933	-25.821	1.33001e-21	1.87318e-19	39.3296	20.8761	PRIM1
HIST1H3C	-1.45226	1.51595	-25.7572	1.42496e-21	1.97443e-19	39.3109	20.8462
ADAM12	0.924192	4.72512	25.8139	1.34023e-21	1.87318e-19	39.2912	20.8728
KIF23	-0.964475	7.36541	-25.569	1.74852e-21	2.38169e-19	39.094	20.7573
CHRNA1	0.804614	9.19893	25.6527	1.59625e-21	2.19287e-19	39.0429	20.7969
MYH10	-0.917705	7.31769	-25.3973	2.10975e-21	2.84958e-19	38.8595	20.6758
BRIP1	-1.16182	6.63709	-25.1622	2.73389e-21	3.66182e-19	38.6533	20.5632
RACGAP1	-0.972417	7.2079	-25.1424	2.79437e-21	3.71189e-19	38.6012	20.5537
SPC24	-1.23011	6.07649	-24.8212	3.99662e-21	5.26538e-19	38.2711	20.3983
LOX	1.00733	5.26448	24.7118	4.51903e-21	5.85761e-19	38.1027	20.345
HIST2H2BF	-1.69102	8.46156	-24.7344	4.40538e-21	5.75672e-19	38.0898	20.356	HIST2H2BF
RAD54L	-1.40713	5.29982	-24.6269	4.97248e-21	6.34307e-19	38.0702	20.3034
GPD2	-0.678391	6.04866	-24.6947	4.60678e-21	5.92359e-19	38.0476	20.3366
NEK2	-1.06377	5.05819	-24.5485	5.43345e-21	6.82281e-19	37.9798	20.2649
WNT5A	-0.821922	5.95651	-24.586	5.20785e-21	6.591e-19	37.9413	20.2833
TMEM194A	-1.04116	6.74658	-24.4387	6.15409e-21	7.60883e-19	37.8367	20.2108
HIST1H3G	-1.62339	-0.0144456	-24.4266	6.23923e-21	7.65521e-19	37.836	20.2049	HIST1H3G
BLM	-1.16358	6.39598	-24.3856	6.53753e-21	7.96043e-19	37.8136	20.1846
KLHL41	0.948568	5.86674	24.3627	6.71037e-21	8.10946e-19	37.7266	20.1733
ABHD2	0.907312	6.93124	24.2581	7.56127e-21	9.06958e-19	37.6167	20.1214
POLQ	-0.950296	6.83059	-24.2354	7.76057e-21	9.23968e-19	37.5818	20.1101
HIST1H4I	-2.51584	-1.37687	-24.5219	5.59947e-21	6.97677e-19	37.573	20.2519	HIST1H4I
NF2	-0.949731	6.31779	-24.18	8.26997e-21	9.70243e-19	37.5342	20.0825
FGF2	-1.21544	5.00017	-24.1057	9.00718e-21	1.04153e-18	37.4952	20.0454
MCM7	-1.10549	8.49538	-24.136	8.69799e-21	1.01306e-18	37.3695	20.0606
MCFD2	-0.713369	7.11263	-24.0959	9.10883e-21	1.04576e-18	37.3601	20.0405
PHF19	-1.0431	6.07452	-24.0116	1.00389e-20	1.14436e-18	37.3083	19.9983
ORC6	-1.15408	5.54782	-23.9336	1.0986e-20	1.23481e-18	37.293	19.9592
HIST1H2BF	-1.73933	6.03988	-23.9401	1.09046e-20	1.2343e-18	37.2858	19.9624	HIST1H2BF
ESCO2	-1.26013	6.05376	-23.9138	1.12414e-20	1.25475e-18	37.265	19.9492
PTGS1	1.94215	2.62481	24.2004	8.07823e-21	9.54716e-19	37.2054	20.0927		PTGS1
TTK	-0.890408	6.64558	-23.8853	1.16199e-20	1.28805e-18	37.195	19.9348
DEPDC1	-1.02166	6.62212	-23.865	1.18965e-20	1.30967e-18	37.1429	19.9246
MCM3	-1.05627	7.03912	-23.825	1.24626e-20	1.35346e-18	37.0839	19.9044
RND3	0.773328	6.85079	23.8465	1.21546e-20	1.32898e-18	37.0579	19.9153
HIST1H3E	-1.4553	4.18929	-23.651	1.52679e-20	1.63601e-18	36.9382	19.8162
GGCT	-1.31387	5.59822	-23.6404	1.54598e-20	1.63779e-18	36.9261	19.8108
CDCA3	-1.60719	4.82738	-23.6388	1.54883e-20	1.63779e-18	36.9184	19.81	CDCA3
KIF5B	-0.679267	8.92472	-23.7177	1.41224e-20	1.52342e-18	36.8628	19.8501
CDC25B	-1.02361	6.2305	-23.5262	1.76782e-20	1.85713e-18	36.8097	19.7526
TMEM106C	-1.32092	5.42496	-23.4655	1.89883e-20	1.96902e-18	36.7482	19.7215
EZH2	-0.849944	6.98197	-23.5086	1.80471e-20	1.88358e-18	36.7134	19.7436
SKA2	-0.73399	7.15522	-23.3788	2.10342e-20	2.1534e-18	36.5416	19.6771
FAM20B	-0.928444	6.45104	-23.3537	2.16684e-20	2.20428e-18	36.5293	19.6642
NAP1L1	-0.742304	9.25712	-23.4464	1.94204e-20	2.00092e-18	36.5131	19.7117
BRI3BP	-1.07454	5.47686	-23.2539	2.43932e-20	2.45045e-18	36.5015	19.6127
TMEM123	-0.680129	7.99583	-23.3366	2.21137e-20	2.23543e-18	36.4304	19.6553
MAD2L1	-1.23232	6.90137	-23.1654	2.71061e-20	2.67287e-18	36.3507	19.5669
RSAD2	-1.52312	-0.859752	-23.134	2.81413e-20	2.7413e-18	36.2904	19.5507	RSAD2
PAK2	-1.27578	6.04734	-23.0996	2.93233e-20	2.83924e-18	36.2642	19.5328
ANP32E	-0.970852	7.56468	-23.1795	2.66536e-20	2.64446e-18	36.264	19.5742
STAG2	-0.751637	4.63883	-23.139	2.79719e-20	2.7413e-18	36.2021	19.5533
DEPDC1B	-1.06564	5.34545	-22.9836	3.36947e-20	3.24296e-18	36.1679	19.4724
CENPI	-1.029	5.25885	-22.9288	3.5991e-20	3.40284e-18	36.1146	19.4438
MLF1IP	-1.13732	6.02009	-22.9087	3.68752e-20	3.46605e-18	36.0827	19.4333
ASF1B	-1.5281	5.2303	-22.9329	3.5816e-20	3.40284e-18	36.0776	19.4459	ASF1B
DTL	-0.980278	6.4037	-22.8318	4.04589e-20	3.73733e-18	35.9706	19.393
HIST1H2BH	-1.70683	4.64677	-22.8865	3.78765e-20	3.53948e-18	35.9472	19.4216	HIST1H2BH
LPHN2	0.631021	8.15715	22.9619	3.45881e-20	3.30914e-18	35.9433	19.4611
HIST1H1A	-2.33801	-1.36646	-23.2341	2.49753e-20	2.49334e-18	35.9367	19.6025	HIST1H1A
E2F7	-2.09457	5.32469	-22.8729	3.85023e-20	3.57715e-18	35.9276	19.4145	E2F7
NUP210	-0.908175	3.68488	-22.7575	4.42659e-20	4.06563e-18	35.8769	19.3539
ADSS	-0.873512	4.7475	-22.707	4.70673e-20	4.29837e-18	35.8153	19.3273
PIF1	-1.6002	4.9844	-22.585	5.46027e-20	4.9305e-18	35.6857	19.2628	PIF1
MYO19	-0.803439	6.99482	-22.5801	5.49302e-20	4.93237e-18	35.6178	19.2602
CHAF1B	-1.33572	4.04712	-22.5027	6.0381e-20	5.3619e-18	35.5598	19.2191
ACLY	-0.781141	7.83301	-22.5955	5.39052e-20	4.89502e-18	35.5389	19.2684
PLOD2	0.867115	6.41946	22.5138	5.9568e-20	5.31909e-18	35.4884	19.225
USP37	-0.782283	6.86983	-22.4266	6.62887e-20	5.85416e-18	35.3849	19.1786
EPB41	-0.998774	5.86475	-22.3268	7.49545e-20	6.54752e-18	35.3708	19.1252
ZNF367	-1.47859	4.54054	-22.2795	7.94595e-20	6.90353e-18	35.2588	19.0999
SFPQ	-0.532053	9.61473	-22.4111	6.7566e-20	5.93436e-18	35.2272	19.1703
CDC25C	-1.51616	4.63405	-22.0919	1.00267e-19	8.66443e-18	35.0516	18.9988	CDC25C
PHF2	-0.796248	5.83372	-22.0802	1.0175e-19	8.74557e-18	35.045	18.9925
HAUS1	-1.14796	4.60487	-22.0234	1.09215e-19	9.28788e-18	35.009	18.9617
CCNF	-1.05277	6.62607	-22.0295	1.08389e-19	9.2667e-18	34.9618	18.965
IFIT1	-0.785394	2.19778	-21.9556	1.18871e-19	1.00558e-17	34.793	18.9249
BCHE	0.833925	7.42065	21.9078	1.2621e-19	1.06208e-17	34.752	18.8989
HIST1H2BB	-1.4962	1.31439	-21.793	1.45792e-19	1.22047e-17	34.715	18.8363
DIAPH3	-1.23666	6.28092	-21.7377	1.56327e-19	1.30189e-17	34.6388	18.806
SWAP70	-1.08508	5.01321	-21.6593	1.72637e-19	1.42297e-17	34.5519	18.7629
FAM111A	-1.29936	4.60177	-21.6204	1.8136e-19	1.48725e-17	34.5029	18.7415
CDK1	-1.07748	7.25413	-21.7105	1.61808e-19	1.34059e-17	34.4968	18.791
C21orf58	-1.49823	5.00942	-21.5521	1.9781e-19	1.5981e-17	34.365	18.7038
KIFC1	-1.00948	6.35392	-21.5519	1.97861e-19	1.5981e-17	34.358	18.7036
WDR34	-1.48037	5.12276	-21.4908	2.13867e-19	1.69335e-17	34.3277	18.6699
CENPE	-1.1493	8.34979	-21.5773	1.91567e-19	1.56298e-17	34.2489	18.7177
BIRC5	-1.08005	7.4542	-21.5294	2.03597e-19	1.62807e-17	34.2439	18.6912
SLC37A4	-1.65296	-0.0549176	-21.5434	2.00007e-19	1.60735e-17	34.2123	18.699	SLC37A4
C6orf106	-0.762139	6.07932	-21.425	2.32619e-19	1.82385e-17	34.1909	18.6334
MPHOSPH9	-0.695868	6.87547	-21.4493	2.25502e-19	1.77671e-17	34.1661	18.6469
CENPA	-1.24204	4.69356	-21.3508	2.55815e-19	1.98633e-17	34.1594	18.5921
BAZ1B	-0.580611	8.68884	-21.5255	2.04619e-19	1.62814e-17	34.133	18.6891
KIF22	-0.943444	6.86895	-21.3715	2.49135e-19	1.94386e-17	34.0893	18.6036
TACC3	-1.07341	6.76126	-21.3037	2.71776e-19	2.08012e-17	34.0299	18.5658
TXNDC16	-0.953548	4.06032	-21.2472	2.92273e-19	2.2159e-17	34.0253	18.5342
TOPBP1	-0.71122	7.251	-21.3317	2.62174e-19	2.02592e-17	33.9732	18.5814
BUB1B	-0.790464	7.23415	-21.3174	2.67047e-19	2.05371e-17	33.9704	18.5734
CDK2	-0.856019	6.33005	-21.2324	2.97897e-19	2.24793e-17	33.9634	18.5259
TUB	-1.2288	4.58538	-21.1341	3.38254e-19	2.51702e-17	33.8832	18.4708
NUP43	-0.908561	6.52567	-21.1974	3.11676e-19	2.33003e-17	33.8578	18.5063
P4HA1	0.760991	7.02769	21.2102	3.06567e-19	2.30255e-17	33.831	18.5135
MKI67	-1.55017	8.51757	-21.2726	2.8286e-19	2.15469e-17	33.8289	18.5484	MKI67
MYL1	1.00991	2.64858	21.0499	3.77298e-19	2.78179e-17	33.7722	18.4233
CEP78	-0.976837	6.8296	-21.0997	3.53699e-19	2.61982e-17	33.7527	18.4514
HIST1H2BE	-1.58693	0.984386	-20.9969	4.04211e-19	2.94754e-17	33.7015	18.3934	HIST1H2BE
TMEM2	0.833673	6.29266	21.0269	3.88746e-19	2.85311e-17	33.6754	18.4103
PLCB3	-1.18933	5.54611	-20.9795	4.13485e-19	2.99367e-17	33.6461	18.3835
RBL1	-0.86302	6.45589	-20.9949	4.0528e-19	2.94754e-17	33.6426	18.3922
PRKAB2	0.906962	5.88101	20.9738	4.16577e-19	2.99877e-17	33.6333	18.3803
TBCD	-0.795317	7.49866	-20.9713	4.17922e-19	2.99877e-17	33.577	18.3789
PGM2L1	0.957034	5.73368	20.9229	4.45205e-19	3.18035e-17	33.565	18.3514
POLA2	-0.909115	5.66649	-20.8189	5.1013e-19	3.61204e-17	33.4534	18.2923
BARD1	-0.743186	6.22967	-20.9073	4.54335e-19	3.23121e-17	33.4482	18.3426
NUF2	-1.18575	5.94594	-20.7802	5.36717e-19	3.76203e-17	33.3556	18.2703
CKAP2L	-0.979151	5.89271	-20.806	5.18786e-19	3.65721e-17	33.3465	18.285
MYPN	0.992086	1.22158	20.6647	6.24907e-19	4.32937e-17	33.2722	18.2042
RANBP1	-0.719333	7.48049	-20.7779	5.38336e-19	3.76203e-17	33.2467	18.2689
ANKS1A	0.844599	6.01744	20.6094	6.72281e-19	4.63758e-17	33.1196	18.1724
HIST2H4A	-1.72404	7.80414	-20.6671	6.22918e-19	4.32937e-17	33.0748	18.2056	HIST2H4A
CIT	-1.09203	6.5775	-20.52	7.56951e-19	5.19935e-17	32.9746	18.1209
SKA1	-1.08078	5.10756	-20.4018	8.86015e-19	6.03429e-17	32.9105	18.0526
B4GALNT1	-0.90022	4.10559	-20.3533	9.45408e-19	6.38468e-17	32.8403	18.0244
EMILIN3	-1.62304	0.520716	-20.3653	9.30309e-19	6.30922e-17	32.7713	18.0314	EMILIN3
IFIH1	-0.924045	-1.41601	-20.325	9.81817e-19	6.60282e-17	32.7653	18.008
PLCG2	-1.4019	1.76117	-20.3098	1.00212e-18	6.71129e-17	32.7343	17.9991
FKBP10	0.772038	7.53642	20.4145	8.71087e-19	5.95787e-17	32.698	18.0599
TCOF1	-0.773078	6.64791	-20.2973	1.01906e-18	6.7964e-17	32.6445	17.9918
SAPCD2	-1.28322	6.10683	-20.2319	1.11252e-18	7.38909e-17	32.5753	17.9537
SPDL1	-0.845445	6.18692	-20.1918	1.17425e-18	7.76693e-17	32.5417	17.9302
GDAP1	1.00194	5.57724	20.0957	1.33694e-18	8.77089e-17	32.4918	17.8739
FANCD2	-0.57173	7.12069	-20.187	1.18192e-18	7.78568e-17	32.4907	17.9274
HIST1H2AL	-1.89235	5.15019	-20.0336	1.45444e-18	9.46447e-17	32.4194	17.8373	HIST1H2AL
TICRR	-1.39389	6.04434	-20.0496	1.42324e-18	9.29908e-17	32.413	17.8467
RFC5	-1.11488	5.33073	-20.0085	1.50475e-18	9.75233e-17	32.3955	17.8225
HIST1H4D	-1.84573	3.88893	-19.9967	1.52911e-18	9.87042e-17	32.3802	17.8156	HIST1H4D
HIST1H2AD	-1.60254	6.53333	-19.9303	1.6737e-18	1.07177e-16	32.1798	17.7763	HIST1H2AD
MYLK	-0.96117	2.91659	-19.857	1.84999e-18	1.16608e-16	32.1703	17.7328
SGOL2	-0.848921	6.66177	-19.9773	1.5699e-18	1.00932e-16	32.1434	17.8041
FILIP1	0.728093	2.01564	19.8536	1.8584e-18	1.1668e-16	32.1393	17.7309
PCNA	-1.12503	7.47511	-19.8877	1.77389e-18	1.12695e-16	32.0628	17.7511
PLK4	-0.851986	6.41853	-19.8327	1.9124e-18	1.19603e-16	32.0553	17.7184
CENPK	-1.19585	5.55521	-19.7703	2.08325e-18	1.29783e-16	32.0498	17.6813
CKAP5	-0.539328	8.69001	-19.9054	1.73149e-18	1.10438e-16	31.9616	17.7616
CDH2	0.60559	3.7957	19.864	1.83218e-18	1.1594e-16	31.9594	17.737
TROAP	-1.30259	5.74384	-19.6728	2.38204e-18	1.47256e-16	31.8999	17.6231
THNSL1	1.36335	4.82691	19.6407	2.49003e-18	1.52757e-16	31.8526	17.6038
USP39	-0.667539	6.1218	-19.6746	2.37623e-18	1.47256e-16	31.8099	17.6241
MIS18BP1	-0.94656	6.29177	-19.6234	2.5502e-18	1.55853e-16	31.7756	17.5934
DNAJC16	0.856632	5.92084	19.5256	2.91992e-18	1.75775e-16	31.6829	17.5346
TIMELESS	-0.90692	6.57317	-19.5398	2.86318e-18	1.73007e-16	31.6471	17.5432
RNF213	-0.597898	6.5766	-19.6671	2.4009e-18	1.47853e-16	31.6448	17.6196
HIST1H2BD	-1.39689	7.81221	-19.597	2.6451e-18	1.6104e-16	31.6387	17.5776
FAM83D	-1.00764	6.18115	-19.4509	3.23953e-18	1.9143e-16	31.5596	17.4895
RP11-473I1.10	0.858589	7.37005	19.4844	3.09166e-18	1.8473e-16	31.5363	17.5098
ZNF726	-1.22196	3.88653	-19.3525	3.71588e-18	2.16396e-16	31.4965	17.4299
CCNB1	-0.871272	7.5641	-19.5134	2.96985e-18	1.78113e-16	31.482	17.5273
TGFBR3	1.11513	4.43334	19.3279	3.84612e-18	2.23172e-16	31.4573	17.415
WDR62	-0.822983	6.36759	-19.3971	3.4917e-18	2.04825e-16	31.4515	17.457
SMC4	-0.628696	9.14963	-19.5452	2.84173e-18	1.72359e-16	31.4378	17.5464
H2AFV	-0.58118	8.05314	-19.4603	3.19719e-18	1.89625e-16	31.3612	17.4952
STOM	0.821376	3.96841	19.3113	3.93622e-18	2.27579e-16	31.3598	17.4049
DEK	-0.656714	7.97682	-19.4281	3.34376e-18	1.96866e-16	31.3364	17.4758
CHEK1	-0.634281	6.08154	-19.3081	3.95424e-18	2.27801e-16	31.2958	17.4029
CELSR3	1.42988	4.83362	19.2137	4.51452e-18	2.56402e-16	31.2826	17.3454
ST13	0.545082	8.34381	19.37	3.626e-18	2.1193e-16	31.242	17.4406
CDK6	-0.754679	10.4099	-19.466	3.172e-18	1.88828e-16	31.2237	17.4987
PRR11	-0.964339	6.47078	-19.22	4.47438e-18	2.55024e-16	31.1416	17.3493
CLN6	-1.06787	5.44909	-19.039	5.77751e-18	3.23561e-16	31.0533	17.2383
HIST1H3B	-1.59636	8.0526	-19.1927	4.6499e-18	2.63162e-16	31.0283	17.3326	HIST1H3B
STMN1	-0.733932	8.89047	-19.238	4.36286e-18	2.49553e-16	31.012	17.3602
HIST1H2BO	-1.41282	7.15918	-19.1025	5.28093e-18	2.96785e-16	30.9685	17.2773
HIST1H1B	-1.55869	7.45626	-19.114	5.19595e-18	2.93033e-16	30.9424	17.2843	HIST1H1B
PAPPA	1.51737	3.76809	18.9754	6.32372e-18	3.51415e-16	30.9416	17.199		PAPPA
NFATC2IP	-0.908861	5.71399	-18.9777	6.303e-18	3.51415e-16	30.9157	17.2005
MTMR11	2.70104	3.25257	19.279	4.11865e-18	2.36425e-16	30.8578	17.3852		MTMR11
BRD7	-0.728569	6.17479	-18.9735	6.34046e-18	3.51415e-16	30.8488	17.1979
NEDD1	-0.748313	5.93624	-18.9372	6.67682e-18	3.65022e-16	30.8378	17.1754
KNSTRN	-0.866426	5.94635	-18.9499	6.55722e-18	3.60939e-16	30.8232	17.1833
BRCA1	-0.932037	6.69322	-18.9625	6.44064e-18	3.5574e-16	30.8062	17.1911
RAD51AP1	-0.920776	5.59728	-18.8428	7.64e-18	4.10695e-16	30.7114	17.1169
EDNRA	0.63216	4.55938	18.9461	6.59302e-18	3.61671e-16	30.6763	17.1809
FANCG	-0.928474	5.39413	-18.7903	8.2364e-18	4.39813e-16	30.6708	17.0843
CNTRL	-0.651176	7.16164	-18.9181	6.861e-18	3.72557e-16	30.6441	17.1636
ZC3HAV1	-0.683625	6.05662	-18.9305	6.7411e-18	3.67287e-16	30.5596	17.1713
EEF1B2	-0.743115	8.40144	-18.8841	7.20259e-18	3.89789e-16	30.5	17.1425
RBMX	-0.570549	8.78069	-18.8785	7.25958e-18	3.91554e-16	30.4914	17.1391
DNMT1	-0.531	8.00369	-18.8112	7.99384e-18	4.28283e-16	30.4	17.0972
H2AFY	-0.594887	7.63908	-18.689	9.52685e-18	5.07037e-16	30.3166	17.0211
IDH2	-1.34673	5.83046	-18.5384	1.18451e-17	6.20148e-16	30.2925	16.9265
FEN1	-1.13958	6.22777	-18.568	1.13465e-17	5.99907e-16	30.2767	16.9451
PHTF1	-0.70068	5.59033	-18.5786	1.11735e-17	5.92711e-16	30.2641	16.9518
CDKN3	-1.32097	3.56051	-18.4645	1.31873e-17	6.83739e-16	30.238	16.8798
DNA2	-0.779723	6.3158	-18.5252	1.20739e-17	6.30077e-16	30.1711	16.9182
HIST1H2BG	-1.44261	7.31331	-18.5615	1.14545e-17	6.03632e-16	30.1651	16.941
ACAN	-1.4145	-1.16065	-18.3999	1.44885e-17	7.36942e-16	30.1424	16.839
ATAD5	-1.10162	6.44728	-18.4805	1.28834e-17	6.70143e-16	30.1387	16.89
NBAS	-0.560739	6.75876	-18.5467	1.17023e-17	6.14675e-16	30.0993	16.9317
E2F8	-0.935174	4.8554	-18.3722	1.50869e-17	7.62553e-16	30.0643	16.8214
MCM8	-0.768769	6.84542	-18.4208	1.40543e-17	7.21711e-16	30.014	16.8522
FAM65B	0.671253	4.74652	18.3974	1.45411e-17	7.37286e-16	30.0056	16.8374
ISG15	-0.878023	3.26134	-18.4161	1.41496e-17	7.24287e-16	29.9803	16.8493
HIST2H2BE	-1.31519	8.04965	-18.4337	1.3792e-17	7.10509e-16	29.8978	16.8604
PLK1	-1.0207	5.86084	-18.2917	1.69754e-17	8.55316e-16	29.8868	16.7702
HMGN2	-0.72754	9.21413	-18.4451	1.35646e-17	7.01043e-16	29.8565	16.8676
DUSP6	0.627366	7.06099	18.4036	1.44114e-17	7.35349e-16	29.7993	16.8413
LINC00883	-0.740128	3.39294	-18.1584	2.06538e-17	1.03417e-15	29.7136	16.685
TBRG1	0.705703	5.77489	18.1529	2.0822e-17	1.03936e-15	29.6766	16.6815
MTMR4	-0.6105	6.62214	-18.2084	1.91841e-17	9.63581e-16	29.6242	16.7171
GUF1	0.728509	6.55008	18.1051	2.23456e-17	1.10852e-15	29.606	16.6508
HIST1H3J	-1.85204	5.41855	-18.0945	2.26983e-17	1.11911e-15	29.6026	16.644	HIST1H3J
GXYLT1	-0.968717	6.42853	-18.0859	2.2989e-17	1.12998e-15	29.5658	16.6385
ZWINT	-0.763712	6.97364	-18.1369	2.13184e-17	1.06084e-15	29.5417	16.6712
VOPP1	-0.983767	6.11036	-18.0736	2.34139e-17	1.14735e-15	29.5349	16.6305
KIAA1524	-0.601455	7.015	-18.098	2.25813e-17	1.11677e-15	29.4946	16.6462
LAMTOR2	-1.15551	3.12074	-17.9045	3.01076e-17	1.45759e-15	29.4153	16.5213
HIST1H3D	-1.75719	6.94262	-17.9922	2.64211e-17	1.28298e-15	29.3801	16.578	HIST1H3D
SNTB1	0.538721	5.72288	18.0013	2.60637e-17	1.27332e-15	29.3552	16.584
TGOLN2	-1.06228	6.81317	-17.9973	2.62206e-17	1.2771e-15	29.2739	16.5814
C1RL	-0.889021	0.0728832	-17.7614	3.73103e-17	1.78076e-15	29.1971	16.4282
CHEK2	-0.740664	5.27008	-17.8397	3.3176e-17	1.59175e-15	29.1868	16.4792
SUSD1	-0.905799	4.74225	-17.7609	3.73369e-17	1.78076e-15	29.1509	16.4279
HIST2H2AA4	-1.40373	8.1392	-17.8852	3.09917e-17	1.49141e-15	29.0593	16.5088
TCF4	0.522528	7.21797	17.8884	3.08442e-17	1.48876e-15	29.0533	16.5108
DCLRE1A	-1.01363	4.5937	-17.6182	4.63068e-17	2.16128e-15	28.9825	16.3344
AASS	-0.632951	5.49136	-17.6774	4.23478e-17	1.99606e-15	28.9396	16.3732
UBE2T	-0.866303	5.59602	-17.648	4.42677e-17	2.07439e-15	28.9188	16.3539
HIST1H3H	-1.72342	5.85617	-17.6845	4.18918e-17	1.98037e-15	28.9099	16.3779	HIST1H3H
TGFBR2	0.487344	6.19066	17.7242	3.94612e-17	1.87651e-15	28.8544	16.4038
BORA	-0.900404	4.83728	-17.5319	5.27878e-17	2.42417e-15	28.844	16.2775
HIST1H2BJ	-1.49849	3.07392	-17.617	4.6391e-17	2.16128e-15	28.8365	16.3336
KIF18A	-0.639018	6.15812	-17.6751	4.24947e-17	1.99713e-15	28.8338	16.3717
UBA2	-0.578219	7.88996	-17.701	4.08612e-17	1.93735e-15	28.7861	16.3887
AKAP6	0.681737	5.70817	17.5898	4.83485e-17	2.2395e-15	28.7232	16.3156
HIST1H3F	-1.51431	6.52024	-17.5925	4.8145e-17	2.23652e-15	28.698	16.3174	HIST1H3F
BTG3	-0.902825	5.40593	-17.4672	5.82505e-17	2.62995e-15	28.6978	16.2347
PTTG1	-0.850255	6.38852	-17.5257	5.32842e-17	2.43999e-15	28.6805	16.2734
SLC35D1	0.589128	6.3963	17.5082	5.47232e-17	2.49877e-15	28.5923	16.2618
CD59	0.670657	7.04468	17.5399	5.21497e-17	2.40863e-15	28.5696	16.2827
SYNJ2	-0.629569	6.4755	-17.4732	5.77222e-17	2.62082e-15	28.5623	16.2387
NRP2	0.727054	6.42023	17.4617	5.87383e-17	2.63715e-15	28.562	16.2311
STAG1	-0.678337	7.00581	-17.4691	5.80831e-17	2.62977e-15	28.513	16.236
HIST1H2BK	-1.09708	4.3532	-17.4947	5.58622e-17	2.54355e-15	28.4758	16.2529
RCC1	-0.704431	7.01814	-17.4624	5.86797e-17	2.63715e-15	28.4729	16.2315
MXD4	1.3543	4.03233	17.2692	7.88994e-17	3.50318e-15	28.4571	16.1029
PRKDC	-0.555512	10.1139	-17.537	5.23771e-17	2.4122e-15	28.3782	16.2809
MSH2	-0.558045	7.71811	-17.357	6.89411e-17	3.07803e-15	28.2904	16.1615
GNPNAT1	0.843847	5.29385	17.1986	8.79682e-17	3.87373e-15	28.2749	16.0557
CSE1L	-0.505683	9.12934	-17.3984	6.47011e-17	2.89677e-15	28.2638	16.1891
TSR1	-0.700345	6.37174	-17.2546	8.06914e-17	3.57288e-15	28.1638	16.0932
PHF17	-0.591602	6.3147	-17.1866	8.96158e-17	3.9355e-15	28.1157	16.0476
SMC3	-0.559793	8.15573	-17.2524	8.09606e-17	3.57494e-15	28.0778	16.0917
DSCC1	-0.923284	5.00422	-17.0695	1.07448e-16	4.69295e-15	28.0765	15.9688
KPNA2	-0.560846	8.89952	-17.2864	7.68291e-17	3.4207e-15	28.0533	16.1145
E2F5	-1.39911	2.49835	-16.9915	1.21329e-16	5.27058e-15	28.0317	15.916
KIF20B	-0.833722	7.48127	-17.1653	9.26216e-17	4.05642e-15	27.9608	16.0333
TEX15	-1.01104	3.83708	-16.9503	1.29391e-16	5.56072e-15	27.9448	15.8881
E2F1	-1.07129	6.28142	-16.9012	1.39722e-16	5.97273e-15	27.7859	15.8547
POLR2D	-0.640914	6.37754	-16.9577	1.27888e-16	5.51084e-15	27.7658	15.8932
ENC1	0.508191	8.10697	17.0331	1.13715e-16	4.95322e-15	27.7309	15.9442
ZNF331	-0.954001	5.42555	-16.8076	1.61851e-16	6.82789e-15	27.727	15.7909
TMSB15A	-1.25079	4.85434	-16.8242	1.57673e-16	6.66915e-15	27.7251	15.8022
UBE2C	-0.993297	7.3385	-16.9618	1.27079e-16	5.49072e-15	27.7192	15.8959
RP11-473I1.9	0.869067	6.22881	16.8429	1.53092e-16	6.49245e-15	27.7153	15.815
TMEM194B	-1.27498	4.164	-16.78	1.6904e-16	7.07548e-15	27.6967	15.772
SRPRB	0.695696	6.194	16.8871	1.42851e-16	6.09029e-15	27.6626	15.8451
FANCA	-0.787747	6.15825	-16.8458	1.52397e-16	6.48009e-15	27.6533	15.817
HIST2H2AA3	-1.41813	8.19581	-16.9795	1.23608e-16	5.3551e-15	27.6417	15.908
RAB11FIP2	-0.968774	4.85587	-16.722	1.85227e-16	7.65336e-15	27.5737	15.7323
GMNN	-0.875943	5.11252	-16.7473	1.77986e-16	7.41132e-15	27.5696	15.7496
PHF10	-0.670492	6.88493	-16.7866	1.67276e-16	7.03829e-15	27.4863	15.7766
PFKP	-0.700277	4.46413	-16.7756	1.7021e-16	7.10595e-15	27.4711	15.769
MRPS27	-0.534283	6.54478	-16.7806	1.68862e-16	7.07548e-15	27.4668	15.7725
BAIAP2L1	-0.85859	3.62703	-16.6506	2.07416e-16	8.48294e-15	27.4612	15.6832
NEIL3	-1.1627	4.26916	-16.626	2.15666e-16	8.79798e-15	27.4611	15.6662
C1orf112	-0.805844	5.43033	-16.6766	1.99026e-16	8.16058e-15	27.4089	15.7011
FAM213A	0.647564	7.21896	16.7456	1.78459e-16	7.41181e-15	27.4035	15.7485
PEG10	0.550583	10.4622	16.9067	1.38511e-16	5.93676e-15	27.4005	15.8585
RFC2	-0.704072	6.15938	-16.7045	1.90434e-16	7.82825e-15	27.3654	15.7203
PMAIP1	-0.704731	4.82562	-16.7303	1.82817e-16	7.57325e-15	27.3364	15.738
BRD8	-0.667491	6.21077	-16.6214	2.17242e-16	8.83984e-15	27.2384	15.6631
TXLNA	-0.591089	7.41242	-16.7056	1.90104e-16	7.82825e-15	27.2208	15.721
ARNTL2	-1.22856	3.78324	-16.4673	2.77763e-16	1.10507e-14	27.21	15.5563
UBE2V2	-0.605869	5.88767	-16.5982	2.254e-16	9.10293e-15	27.1864	15.647
NRCAM	0.709323	6.35068	16.6054	2.22856e-16	9.04537e-15	27.1673	15.652
HIST1H2AB	-1.66754	5.11418	-16.4033	3.07777e-16	1.21845e-14	27.0278	15.5118	HIST1H2AB
CPT1C	0.819007	5.52736	16.447	2.86931e-16	1.13873e-14	27.0147	15.5422
HIST1H1C	-1.25283	8.63588	-16.5982	2.25407e-16	9.10293e-15	27.0062	15.647
CDC20	-0.987507	6.97159	-16.5232	2.54012e-16	1.02069e-14	26.9796	15.5951
C11orf82	-0.706664	5.56802	-16.3889	3.14964e-16	1.24384e-14	26.9768	15.5017
ANK2	0.51648	8.60317	16.5658	2.37347e-16	9.56111e-15	26.9725	15.6246
HIST1H4C	-1.41111	7.6543	-16.5053	2.61372e-16	1.04764e-14	26.9679	15.5827
HIST3H2BB	-1.97435	3.16819	-16.3715	3.23889e-16	1.27283e-14	26.9481	15.4896	HIST3H2BB
PDAP1	-0.707179	6.74174	-16.4923	2.66882e-16	1.06442e-14	26.9317	15.5737
ATP8B2	0.549353	6.06425	16.4992	2.6396e-16	1.05538e-14	26.9238	15.5785
CDT1	-1.20727	4.77558	-16.3035	3.61412e-16	1.40995e-14	26.9116	15.442
TRPM4	1.06923	3.2883	16.2782	3.76455e-16	1.45801e-14	26.8898	15.4243
ABCB10	-1.07384	4.50268	-16.2635	3.85542e-16	1.48249e-14	26.8498	15.4139
MAP3K4	-0.523326	6.80192	-16.3742	3.22524e-16	1.27057e-14	26.767	15.4914
EPHA3	0.701163	4.69488	16.292	3.68172e-16	1.42938e-14	26.7257	15.4339
FAM117B	0.717804	4.97698	16.1927	4.32392e-16	1.64688e-14	26.6988	15.3641
TRIP13	-0.82859	5.7307	-16.2554	3.90641e-16	1.49852e-14	26.6753	15.4082
DCPS	-1.15334	4.09299	-16.1338	4.75805e-16	1.78682e-14	26.6456	15.3226
MMS22L	-0.889177	6.60922	-16.2696	3.81763e-16	1.47148e-14	26.633	15.4182
SYTL2	0.585639	7.67099	16.2956	3.66072e-16	1.42467e-14	26.621	15.4364
ZFP91	-0.760226	6.10821	-16.2378	4.01917e-16	1.5381e-14	26.619	15.3959
CLCN4	0.954464	5.11646	16.111	4.93777e-16	1.84141e-14	26.6173	15.3065
TRIM24	-0.70738	5.20256	-16.1792	4.41955e-16	1.67932e-14	26.6158	15.3546
SFXN2	-0.873499	5.1012	-16.1433	4.68536e-16	1.77195e-14	26.6045	15.3293
TMTC1	0.515172	8.66587	16.3211	3.51295e-16	1.37716e-14	26.5949	15.4543
FAM64A	-1.08638	5.54189	-16.1385	4.72144e-16	1.77723e-14	26.5837	15.3259
HIST1H1E	-1.17634	8.92253	-16.3086	3.58469e-16	1.40187e-14	26.4954	15.4455
OCIAD1	0.570093	7.64158	16.2272	4.08838e-16	1.56087e-14	26.4823	15.3884
SESTD1	-0.796097	6.06575	-16.1389	4.71874e-16	1.77723e-14	26.4771	15.3262
CCNB2	-0.911049	6.38184	-16.0531	5.42714e-16	2.01456e-14	26.4494	15.2654
NEFH	-1.22432	-1.17337	-15.9823	6.09395e-16	2.24652e-14	26.4244	15.2151
G2E3	-0.783631	-0.413973	-16.118	4.88217e-16	1.82491e-14	26.4012	15.3114
OLFML3	0.918935	5.25968	16.0126	5.7984e-16	2.14741e-14	26.3998	15.2367
SAMD4A	0.57745	6.57999	16.1228	4.84363e-16	1.81472e-14	26.3957	15.3148
TNC	0.609109	10.0237	16.2714	3.80613e-16	1.47058e-14	26.3787	15.4195
SMIM15	0.677393	6.12092	16.0582	5.38227e-16	2.00253e-14	26.3745	15.269
RTKN	-0.645624	5.34027	-15.9967	5.95201e-16	2.19923e-14	26.294	15.2253
FXR1	-0.507682	8.00045	-16.1535	4.60777e-16	1.74671e-14	26.288	15.3365
MR1	1.21856	0.964187	15.9097	6.86537e-16	2.4909e-14	26.2819	15.1633
DUSP27	0.925862	5.19482	15.9108	6.85378e-16	2.4909e-14	26.2656	15.1641
RFC4	-0.92731	5.6867	-15.928	6.66211e-16	2.44475e-14	26.2227	15.1764
TBC1D10B	-0.910977	4.97077	-15.8836	7.1675e-16	2.59467e-14	26.2125	15.1446
CCDC150	-0.848355	5.31509	-15.9748	6.16948e-16	2.26915e-14	26.2011	15.2098
CMPK2	-1.59331	-0.55558	-15.8709	7.31851e-16	2.64338e-14	26.1889	15.1356	CMPK2
CENPL	-0.65486	5.17691	-15.926	6.68424e-16	2.44729e-14	26.1831	15.1749
DYNC2LI1	0.791327	4.16346	15.8268	7.87165e-16	2.83045e-14	26.1095	15.1039
SESN3	1.22488	5.92461	15.8032	8.18537e-16	2.93014e-14	26.1018	15.087
PKN3	-0.975596	5.50034	-15.8237	7.91178e-16	2.83853e-14	26.0611	15.1017
GALE	-1.31443	3.75761	-15.7566	8.84156e-16	3.15101e-14	26.0585	15.0535
CCDC141	0.710295	4.41118	15.9163	6.79182e-16	2.4754e-14	26.0229	15.168
HIST1H2AE	-1.42008	7.15651	-15.9181	6.77137e-16	2.47355e-14	25.9956	15.1693
MNS1	-1.54226	3.53831	-15.7769	8.54992e-16	3.05384e-14	25.9641	15.068	MNS1
RCAN2	1.12959	1.78525	15.6981	9.7442e-16	3.4271e-14	25.9395	15.0113
SKA3	-0.76563	6.02053	-15.7531	8.89278e-16	3.15527e-14	25.9388	15.051
TAF12	-0.93925	4.27134	-15.6716	1.01836e-15	3.5583e-14	25.897	14.9921
PYGM	0.970722	3.37374	15.6418	1.07024e-15	3.73145e-14	25.8293	14.9705
CUL7	0.742704	5.97594	15.7551	8.86433e-16	3.15213e-14	25.8249	15.0524
IGFBP5	-0.790998	3.71623	-15.7246	9.32406e-16	3.29375e-14	25.7943	15.0304
EIF2S3	-0.499294	7.91704	-15.8306	7.82219e-16	2.81897e-14	25.7804	15.1067
DKFZP761J1410	1.21808	2.03828	15.5877	1.17142e-15	4.06657e-14	25.7651	14.9313
LRIG3	0.577592	6.75512	15.6949	9.79615e-16	3.43589e-14	25.7524	15.0089
SSU72	0.586001	7.09682	15.7129	9.50787e-16	3.35131e-14	25.7357	15.0219
PIK3R2	0.93482	5.9103	15.6293	1.0928e-15	3.80186e-14	25.6765	14.9615
DBF4	-0.583148	6.93319	-15.6939	9.81195e-16	3.43589e-14	25.6065	15.0082
PAICS	-0.44279	8.58384	-15.7263	9.29737e-16	3.29156e-14	25.5315	15.0316
SLFN11	-0.932246	1.20794	-15.5005	1.35584e-15	4.64656e-14	25.5215	14.8678
RP11-222A11.1	-0.863077	1.51218	-15.515	1.32331e-15	4.57409e-14	25.5202	14.8783
DLEU2	-1.37977	4.99846	-15.4262	1.53636e-15	5.24857e-14	25.5077	14.8135
MND1	-1.16889	3.88228	-15.4224	1.5463e-15	5.25446e-14	25.5061	14.8107
CCDC18	-0.759739	5.83307	-15.5114	1.33117e-15	4.5885e-14	25.4391	14.8758
CASP8AP2	-0.723709	6.65748	-15.5105	1.33319e-15	4.5885e-14	25.3701	14.8751
ICT1	-1.5297	3.21292	-15.2902	1.93426e-15	6.47694e-14	25.283	14.7135	ICT1
SERPINE2	0.55423	7.23654	15.5404	1.26811e-15	4.39275e-14	25.2773	14.8968
FLRT3	0.988261	4.18056	15.2857	1.94909e-15	6.49953e-14	25.2674	14.7102
GSG2	-0.984049	4.34118	-15.2783	1.97368e-15	6.55433e-14	25.2524	14.7047
TCF19	-1.07836	4.57449	-15.2598	2.03661e-15	6.70786e-14	25.2098	14.6911
RAB27B	0.676626	-1.01816	15.3715	1.68521e-15	5.70239e-14	25.1795	14.7733
MDFIC	-0.861778	5.91596	-15.2822	1.96077e-15	6.52493e-14	25.1758	14.7076
TMEM43	0.4491	7.00409	15.4256	1.53803e-15	5.24857e-14	25.1412	14.813
ATP6V1G1	-0.580273	6.18689	-15.4075	1.58569e-15	5.37697e-14	25.1398	14.7998
PCYT1A	-0.625625	4.78533	-15.3099	1.87043e-15	6.27628e-14	25.1384	14.7281
HIST2H3A	-1.52105	7.6807	-15.4228	1.54523e-15	5.25446e-14	25.1158	14.811	HIST2H3A
APOL6	-0.77747	5.36168	-15.3373	1.78559e-15	6.02936e-14	25.0549	14.7482
CNOT10	-0.611577	4.85087	-15.2554	2.05205e-15	6.74491e-14	25.0407	14.6878
RARRES3	-2.03252	-1.78354	-15.3164	1.84994e-15	6.22052e-14	25.0365	14.7328	RARRES3
FUCA2	0.651594	6.53331	15.2623	2.02798e-15	6.69763e-14	25.02	14.6929
KIAA0101	-1.18228	6.1737	-15.2413	2.1018e-15	6.89434e-14	25.0139	14.6774
SGOL1	-0.83821	4.95483	-15.1625	2.40446e-15	7.76041e-14	25.0117	14.619
DUSP3	0.643643	6.40444	15.2619	2.02933e-15	6.69763e-14	25.0094	14.6926
FN1	0.43765	10.8483	15.5041	1.34759e-15	4.62816e-14	25.0078	14.8704
CEP152	-0.774981	6.48194	-15.2183	2.18587e-15	7.15549e-14	24.9917	14.6604
NSF	0.492174	7.21182	15.318	1.84488e-15	6.21652e-14	24.9713	14.734
HEATR5B	0.557462	6.43573	15.2882	1.94063e-15	6.48476e-14	24.9607	14.7121
ACVR2A	0.640171	6.39701	15.1803	2.33226e-15	7.58833e-14	24.9043	14.6322
UNC13B	0.698473	4.07217	15.1692	2.37698e-15	7.7159e-14	24.9036	14.624
TECPR2	0.783618	5.29022	15.1331	2.52826e-15	8.14362e-14	24.8968	14.5972
PMP22	-0.835131	3.33137	-15.1085	2.63722e-15	8.46069e-14	24.8872	14.5789
ZNF850	-0.671684	6.56796	-15.1973	2.26574e-15	7.38688e-14	24.8696	14.6448
HIST1H2BN	-1.26896	6.39609	-15.1668	2.38659e-15	7.71824e-14	24.8044	14.6222
BOD1	-0.640316	5.83247	-15.1682	2.38107e-15	7.7159e-14	24.7921	14.6232
KCNS3	-1.7787	4.03695	-15.0998	2.67701e-15	8.57123e-14	24.7916	14.5724	KCNS3
RRP1B	-0.522032	7.18877	-15.2126	2.20719e-15	7.21061e-14	24.7827	14.6562
SLU7	-0.608089	5.51042	-15.0911	2.71728e-15	8.66604e-14	24.7303	14.5659
SGSM2	0.672142	5.72215	15.091	2.71741e-15	8.66604e-14	24.7059	14.5658
TPM4	-0.42479	8.70363	-15.2633	2.02469e-15	6.69763e-14	24.6825	14.6936
CDCA5	-0.821075	6.20657	-15.0327	3.00423e-15	9.56178e-14	24.6251	14.5223
CIRBP	-0.859814	6.77037	-15.1101	2.62984e-15	8.45389e-14	24.6209	14.5801
S100A10	-0.662735	3.87292	-14.9996	3.18002e-15	1.00615e-13	24.5158	14.4976
DNAJC9	-0.736069	6.61018	-14.9998	3.17899e-15	1.00615e-13	24.4669	14.4977
C4orf27	-1.13367	3.72729	-14.7931	4.54876e-15	1.37947e-13	24.4306	14.3421
VMO1	1.2735	1.95407	14.7842	4.62037e-15	1.3907e-13	24.4195	14.3353
RHNO1	-0.917755	4.98048	-14.849	4.12765e-15	1.27339e-13	24.4176	14.3843
RFWD3	-0.552472	6.32186	-14.9699	3.34769e-15	1.05505e-13	24.4158	14.4753
EXOSC9	-0.685829	6.43577	-14.9447	3.49649e-15	1.0955e-13	24.4156	14.4564
VPS4B	0.709279	5.7378	14.8528	4.10032e-15	1.26739e-13	24.3972	14.3872
CENPV	-0.934057	4.78751	-14.7877	4.59194e-15	1.38995e-13	24.3773	14.338
OASL	-0.923741	-1.18129	-14.8533	4.09678e-15	1.26739e-13	24.3738	14.3876
SCN8A	0.792911	1.22532	14.7766	4.68186e-15	1.40657e-13	24.3081	14.3296
HIST1H4E	-1.0663	8.16018	-14.9838	3.26812e-15	1.03199e-13	24.2905	14.4857
NAV3	0.672275	2.32924	14.8241	4.31002e-15	1.32457e-13	24.2708	14.3655
PSRC1	-0.982009	5.7478	-14.8048	4.45694e-15	1.35932e-13	24.2675	14.351
MSH6	-0.469115	8.10783	-14.9643	3.37974e-15	1.06306e-13	24.2372	14.4711
GYPC	0.72863	1.09794	14.7848	4.61545e-15	1.3907e-13	24.2284	14.3358
LTA4H	0.513671	6.64688	14.8738	3.9536e-15	1.22676e-13	24.2246	14.403
WDFY1	0.432827	7.36625	14.8846	3.88018e-15	1.20865e-13	24.2185	14.4111
HNRNPU	-0.42144	9.64567	-15.0001	3.17729e-15	1.00615e-13	24.2168	14.4979
CSMD1	0.639918	1.8381	14.8137	4.38857e-15	1.34357e-13	24.1915	14.3577
PCF11	-0.52971	6.7238	-14.828	4.28111e-15	1.3182e-13	24.1767	14.3684
PCDH17	1.04746	0.614453	14.6753	5.58901e-15	1.65437e-13	24.1512	14.2527
HMGB1	-0.445309	9.64736	-14.9142	3.68589e-15	1.15259e-13	24.1361	14.4335
CD276	0.883666	6.90989	14.7621	4.80206e-15	1.43731e-13	24.1165	14.3186
CEP97	-0.518878	7.10542	-14.7968	4.51981e-15	1.37329e-13	24.1164	14.3449
NEK9	0.498218	6.60232	14.7639	4.78666e-15	1.43537e-13	24.1041	14.32
RAP1GAP2	0.722946	5.48784	14.7084	5.27463e-15	1.56419e-13	24.0966	14.2778
TTN	0.803089	10.8432	14.9601	3.40459e-15	1.06879e-13	24.0902	14.4679
GNB1	-0.431438	8.06384	-14.8801	3.91012e-15	1.21561e-13	24.0867	14.4078
CDC7	-0.565053	6.41817	-14.7857	4.60807e-15	1.3907e-13	24.0865	14.3365
COMMD4	-1.29373	5.02784	-14.6302	6.04939e-15	1.7743e-13	24.0844	14.2183
HIST2H2AC	-1.04385	7.47526	-14.8198	4.34199e-15	1.33185e-13	24.0778	14.3623
PTMA	-0.5195	9.85176	-14.913	3.6935e-15	1.15273e-13	24.0342	14.4326
ABLIM1	1.00539	5.39988	14.5667	6.76505e-15	1.96983e-13	24.0124	14.1697
OTUD7B	0.571425	6.3781	14.7523	4.88453e-15	1.45928e-13	24.0045	14.3112
SPATA5	-0.622127	6.55732	-14.7155	5.20914e-15	1.55337e-13	23.983	14.2832
SYNE1	0.420615	7.68511	14.8023	4.47649e-15	1.3627e-13	23.9568	14.3491
NDFIP2	-0.71553	5.25405	-14.6345	6.00424e-15	1.76428e-13	23.9537	14.2215
C12orf23	0.558034	6.42411	14.7138	5.22434e-15	1.55443e-13	23.922	14.282
G3BP1	-0.380163	8.94267	-14.8125	4.39753e-15	1.34376e-13	23.9167	14.3568
TTF2	-0.512745	6.9732	-14.713	5.23204e-15	1.55443e-13	23.9071	14.2813
HIST2H2AB	-1.32405	6.47059	-14.6544	5.79762e-15	1.71296e-13	23.899	14.2368
CDS2	0.575258	6.6474	14.6523	5.81944e-15	1.71626e-13	23.8678	14.2351
DBF4B	-0.633663	5.46008	-14.544	7.04204e-15	2.0394e-13	23.8312	14.1523
SEMA7A	1.44117	3.30224	14.4463	8.37184e-15	2.37739e-13	23.8271	14.0772
COL7A1	0.749404	4.37243	14.4981	7.63691e-15	2.19585e-13	23.8171	14.1171
CENPH	-0.734772	5.63454	-14.5118	7.4546e-15	2.14727e-13	23.8113	14.1276
BUD13	-0.778446	4.70915	-14.4612	8.15378e-15	2.32781e-13	23.7803	14.0886
PRPS2	-0.814409	5.36208	-14.4844	7.82457e-15	2.24179e-13	23.7504	14.1065
AMPD2	0.674562	6.55052	14.6414	5.93145e-15	1.74609e-13	23.7433	14.2268
SDC1	-0.99445	5.85919	-14.5387	7.108e-15	2.0548e-13	23.7316	14.1483
TYMS	-1.45019	5.82662	-14.4504	8.31043e-15	2.36413e-13	23.7038	14.0804
NPTX1	-1.22108	-1.47234	-14.3704	9.58145e-15	2.67831e-13	23.6956	14.0186
PSME1	-0.556565	6.03559	-14.5614	6.82908e-15	1.98488e-13	23.6721	14.1656
GMPS	-0.451491	7.51558	-14.61	6.26888e-15	1.83533e-13	23.6615	14.2028
HIST1H3I	-1.51181	5.83239	-14.4517	8.29202e-15	2.36308e-13	23.6399	14.0813	HIST1H3I
APOBEC3C	-0.77415	1.25686	-14.3716	9.56112e-15	2.67728e-13	23.6344	14.0195
NUP98	-0.382526	7.952	-14.6039	6.33654e-15	1.85177e-13	23.6076	14.1981
ANO6	-0.417417	6.61698	-14.5509	6.95634e-15	2.01822e-13	23.5945	14.1576
KLHL28	0.696838	5.6044	14.4086	8.95153e-15	2.52417e-13	23.5919	14.0481
CYBRD1	-0.376486	7.48505	-14.5974	6.40878e-15	1.86948e-13	23.5756	14.1932
RAD51	-0.902887	5.11766	-14.3554	9.84061e-15	2.74598e-13	23.572	14.007
RCN3	0.651263	4.478	14.519	7.36042e-15	2.12395e-13	23.5706	14.1331
MTHFD1	-0.756336	6.81468	-14.4739	7.9719e-15	2.27993e-13	23.5658	14.0984
ADAM19	0.510587	7.13242	14.4926	7.71242e-15	2.2136e-13	23.5417	14.1128
CLCN3	0.534642	6.73186	14.4401	8.46473e-15	2.39953e-13	23.429	14.0724
RNF4	-0.532188	6.606	-14.4061	8.99079e-15	2.5308e-13	23.4022	14.0462
HIST1H2BC	-1.08725	7.80286	-14.4381	8.49466e-15	2.40378e-13	23.3785	14.0709
MAPK8IP1	1.1244	4.85993	14.2578	1.17171e-14	3.21929e-13	23.3731	13.9312
GJA1	-0.508705	1.28545	-14.436	8.52634e-15	2.4085e-13	23.3633	14.0692
MAPK9	-0.593145	5.50415	-14.2996	1.08724e-14	3.00262e-13	23.363	13.9637
HNRNPH2	-0.692044	5.54442	-14.3189	1.05041e-14	2.91593e-13	23.3423	13.9786
POLA1	-0.5692	6.92635	-14.38	9.41827e-15	2.64188e-13	23.326	14.026
ATP6V1A	0.59371	6.02014	14.3283	1.03281e-14	2.87204e-13	23.2969	13.986
SLC25A40	-0.906562	4.84218	-14.1782	1.35179e-14	3.63333e-13	23.2669	13.8691
EDEM3	-0.381415	5.99598	-14.3989	9.10749e-15	2.55917e-13	23.2606	14.0406
HIST2H3D	-1.55705	6.43406	-14.3046	1.07755e-14	2.98096e-13	23.2578	13.9676	HIST2H3D
SECISBP2	-0.470724	6.14334	-14.3166	1.0547e-14	2.9228e-13	23.2565	13.9769
CCDC50	-0.738118	5.42441	-14.2325	1.22613e-14	3.32337e-13	23.2321	13.9115
CCP110	-0.941425	6.2248	-14.2356	1.21941e-14	3.31634e-13	23.2292	13.9139
GOLM1	-0.569116	6.92376	-14.2938	1.09857e-14	3.02869e-13	23.1665	13.9592
KCNJ6	1.17863	-1.13544	14.1262	1.48483e-14	3.95783e-13	23.1428	13.8283
HIST1H4H	-1.28098	7.25572	-14.2924	1.10134e-14	3.03114e-13	23.1416	13.9581
CYB5R1	0.759746	6.36713	14.1941	1.31377e-14	3.53944e-13	23.1135	13.8815
RNF144A	-0.558691	5.59208	-14.2412	1.20717e-14	3.2942e-13	23.0911	13.9182
RNF141	0.722492	5.11671	14.1014	1.55278e-14	4.12526e-13	23.073	13.8089
YPEL5	0.792883	5.23355	14.0935	1.5752e-14	4.17791e-13	23.0642	13.8027
CENPO	-0.522663	6.88279	-14.2288	1.23429e-14	3.33986e-13	23.045	13.9086
DCAF6	0.410992	6.57423	14.2562	1.17507e-14	3.22302e-13	23.0404	13.9299
DNAJC2	-0.480947	6.76509	-14.2427	1.20395e-14	3.291e-13	23.0358	13.9194
NEB	0.618188	10.0931	14.3536	9.8735e-15	2.75038e-13	23.0126	14.0055
MOCS2	-0.855184	4.73102	-14.0393	1.7376e-14	4.58596e-13	23.0068	13.76
SLC25A13	-0.535045	6.41183	-14.1937	1.31466e-14	3.53944e-13	22.9922	13.8812
PARP14	-0.591443	2.98527	-14.2378	1.2145e-14	3.30859e-13	22.9856	13.9156
HDAC2	-0.482457	8.19949	-14.2467	1.19529e-14	3.2729e-13	22.9842	13.9225
SCP2	0.619641	6.46199	14.152	1.41726e-14	3.79661e-13	22.9721	13.8485
CCDC71L	0.963115	3.49313	13.959	2.01079e-14	5.25519e-13	22.952	13.6966
TBCA	-0.68808	6.34099	-14.13	1.47457e-14	3.93702e-13	22.9426	13.8313
WWC3	-1.14771	2.92006	-13.9439	2.06672e-14	5.39259e-13	22.9364	13.6847
NUMA1	-0.523679	8.25743	-14.2335	1.22399e-14	3.32317e-13	22.903	13.9122
MAF	0.592504	4.62368	14.0203	1.7986e-14	4.73141e-13	22.8937	13.7451
DHRS11	-1.43774	3.17514	-13.9188	2.16357e-14	5.60888e-13	22.8534	13.6648
DICER1	-0.42198	8.81913	-14.1958	1.30969e-14	3.53792e-13	22.8408	13.8828
HIST2H3C	-1.47813	7.68298	-14.1364	1.45779e-14	3.89869e-13	22.8183	13.8363
MDM2	-0.517725	7.63475	-14.1211	1.49838e-14	3.98732e-13	22.8022	13.8244
HAUS6	-0.644534	6.56569	-14.0359	1.74841e-14	4.60691e-13	22.7839	13.7574
ARHGAP11B	-0.840645	6.05843	-14.0009	1.86324e-14	4.89343e-13	22.7765	13.7297
TBC1D1	-0.609696	5.74262	-13.9628	1.99684e-14	5.22722e-13	22.743	13.6997
ARHGAP19	-0.743027	5.46517	-13.9178	2.16773e-14	5.61063e-13	22.7316	13.664
ZNF28	0.642102	5.69879	13.9311	2.11576e-14	5.5116e-13	22.7153	13.6745
FAM171B	0.464161	7.64349	14.1652	1.38395e-14	3.71357e-13	22.7071	13.8589
SH3PXD2A	-0.586086	6.2359	-14.0758	1.62652e-14	4.30693e-13	22.6987	13.7887
HIST1H2AK	-1.71394	4.22002	-13.802	2.67978e-14	6.82085e-13	22.6449	13.5719	HIST1H2AK
CENPJ	-0.776375	6.12276	-13.909	2.20249e-14	5.69143e-13	22.636	13.6571
KDM5B	0.384272	7.18625	14.043	1.72588e-14	4.5625e-13	22.6246	13.763
RASSF5	0.946036	4.45184	13.7758	2.81177e-14	7.1059e-13	22.6064	13.551
ANKS6	-0.661755	6.11905	-13.8705	2.36325e-14	6.06782e-13	22.5921	13.6265
COQ9	-0.901631	4.35531	-13.7944	2.71719e-14	6.88854e-13	22.5786	13.5659
LIPA	0.499061	4.89261	13.919	2.16285e-14	5.60888e-13	22.5558	13.665
MCM5	-0.749093	6.97307	-13.9646	1.99038e-14	5.21882e-13	22.5508	13.7011
SHISA2	0.552325	5.98709	13.9034	2.22539e-14	5.73216e-13	22.533	13.6526
IGDCC4	0.760759	5.64359	13.8346	2.52396e-14	6.43931e-13	22.5146	13.5979
KIF24	-0.903909	4.11586	-13.7257	3.08347e-14	7.76813e-13	22.4794	13.511
HIST1H4A	-1.41662	5.38585	-13.8015	2.682e-14	6.82085e-13	22.4727	13.5715
KCNB1	1.82864	0.957401	13.8737	2.34942e-14	6.04196e-13	22.4653	13.629		KCNB1
FAF1	-0.391799	6.68747	-13.9037	2.22421e-14	5.73216e-13	22.4483	13.6528
HRC	1.53435	3.13951	13.7187	3.12348e-14	7.83209e-13	22.4385	13.5054		HRC
TRIM9	0.83085	3.52145	13.6878	3.30714e-14	8.22843e-13	22.4228	13.4805
PRKACB	-0.945379	4.64286	-13.7217	3.10674e-14	7.80228e-13	22.3994	13.5077
MAP3K7CL	0.613295	5.65785	13.8373	2.51156e-14	6.41785e-13	22.3888	13.6001
HIST1H4L	-1.60592	2.43549	-13.6395	3.61653e-14	8.94283e-13	22.3816	13.4417	HIST1H4L
CDC42EP3	0.420965	7.82228	13.9288	2.12459e-14	5.52566e-13	22.3717	13.6727
PSMC6	-0.540783	6.80177	-13.8499	2.4542e-14	6.29129e-13	22.3124	13.6101
MARCH4	1.13829	-2.10243	13.5977	3.90848e-14	9.60565e-13	22.2813	13.408
DVL2	-0.69861	5.33561	-13.6933	3.27402e-14	8.15866e-13	22.2527	13.4849
AKR1A1	-0.783716	5.2142	-13.7379	3.01518e-14	7.608e-13	22.228	13.5207
GLO1	-0.481848	7.90156	-13.8419	2.49045e-14	6.37404e-13	22.2057	13.6037
GINS4	-0.597218	5.55912	-13.6793	3.35974e-14	8.33349e-13	22.1672	13.4737
DPYSL5	-1.66154	0.199231	-13.5602	4.19042e-14	1.0236e-12	22.1502	13.3777	DPYSL5
CASP8	0.651273	4.48944	13.6383	3.62433e-14	8.94837e-13	22.1464	13.4408
ETV1	0.376428	6.38735	13.7914	2.7324e-14	6.91621e-13	22.102	13.5635
ZNF117	-1.00892	4.39567	-13.533	4.40848e-14	1.07035e-12	22.0989	13.3557
CNKSR1	1.88702	3.14746	13.7081	3.18564e-14	7.96312e-13	22.0373	13.4968		CNKSR1
MYH9	-0.534414	9.17389	-13.7961	2.70857e-14	6.87753e-13	22.026	13.5673
ADD3	0.429464	6.93449	13.7232	3.09768e-14	7.7917e-13	22.0068	13.509
PCYOX1	0.477489	6.93922	13.6841	3.32995e-14	8.27238e-13	22.0049	13.4776
TRO	0.759233	5.88466	13.5527	4.24935e-14	1.03641e-12	21.9541	13.3717
ODC1	-0.547919	8.44933	-13.7177	3.12976e-14	7.83561e-13	21.9468	13.5045
CFH	0.45978	7.6794	13.7035	3.21268e-14	8.01824e-13	21.9445	13.4931
STIL	-0.612532	6.62021	-13.6298	3.68206e-14	9.07696e-13	21.9323	13.4339
CHST15	0.487274	3.86147	13.5867	3.98877e-14	9.7731e-13	21.9044	13.3992
GALNT10	0.487356	5.71995	13.5759	4.06971e-14	9.95624e-13	21.8839	13.3904
SCARA3	-0.785843	-0.402028	-13.4688	4.96984e-14	1.1994e-12	21.8782	13.3037
PSIP1	-0.574362	7.38117	-13.5473	4.29201e-14	1.04365e-12	21.8138	13.3673
NDUFB3	-0.629189	5.07797	-13.4926	4.75323e-14	1.14885e-12	21.7732	13.323
GALNT7	0.418731	7.35433	13.5957	3.92291e-14	9.62641e-13	21.7645	13.4064
PCNP	-0.614598	7.07883	-13.5312	4.42293e-14	1.07224e-12	21.7462	13.3543
TNNT2	0.726077	6.56409	13.3787	5.88423e-14	1.39907e-12	21.7426	13.2303
MSTN	0.473	7.6775	13.626	3.70831e-14	9.12767e-13	21.7424	13.4308
NRM	-0.906438	3.96259	-13.2985	6.84395e-14	1.60354e-12	21.7215	13.1647
NCL	-0.465145	10.4787	-13.6585	3.49165e-14	8.64735e-13	21.693	13.457
IKBKAP	0.476803	6.68418	13.5174	4.53784e-14	1.09844e-12	21.6884	13.3432
SSX2IP	-0.555843	5.77457	-13.4241	5.40366e-14	1.29245e-12	21.6691	13.2673
AC004381.6	-1.10899	3.60235	-13.2222	7.9072e-14	1.8289e-12	21.6014	13.102
RNF170	0.689316	5.06427	13.3558	6.14378e-14	1.45433e-12	21.5964	13.2116
TRIM44	-0.600608	6.31129	-13.4023	5.62888e-14	1.34432e-12	21.5936	13.2496
EIF4A2	0.552993	8.841	13.5507	4.26495e-14	1.03864e-12	21.592	13.3701
PCMTD2	0.502421	6.30973	13.4338	5.30591e-14	1.27667e-12	21.5808	13.2752
MEF2C	0.58495	6.49481	13.3316	6.42921e-14	1.51743e-12	21.5756	13.1918
SGTB	-0.935897	4.52914	-13.2794	7.09577e-14	1.6529e-12	21.5643	13.149
CD46	-0.479204	7.01857	-13.4617	5.03569e-14	1.21347e-12	21.559	13.2979
AFAP1	-0.506441	6.23316	-13.4263	5.38145e-14	1.28906e-12	21.5557	13.2691
MCM2	-0.679491	7.61392	-13.4309	5.33494e-14	1.28082e-12	21.4877	13.2729
MARVELD1	0.766966	5.19839	13.2441	7.5853e-14	1.75929e-12	21.4756	13.12
ATP1A3	0.843862	4.31749	13.1809	8.55081e-14	1.9467e-12	21.4755	13.068
BACE1	-0.712295	3.33276	-13.198	8.27813e-14	1.89536e-12	21.4654	13.0821
DBT	0.605333	5.73307	13.2936	6.90692e-14	1.61594e-12	21.4538	13.1607
C2orf68	-0.673618	4.85539	-13.2199	7.94135e-14	1.8313e-12	21.4414	13.1001
ZHX3	0.555465	6.02873	13.3273	6.48259e-14	1.52778e-12	21.4347	13.1883
GAS2L3	-0.904152	5.24044	-13.2221	7.9082e-14	1.8289e-12	21.4151	13.1019
DCAF13	0.441916	7.20079	13.3874	5.78873e-14	1.3784e-12	21.4151	13.2374
TRAIP	-0.841071	3.99521	-13.1372	9.29271e-14	2.09778e-12	21.4077	13.0319
FKBP3	-0.606607	5.97518	-13.3034	6.78116e-14	1.59347e-12	21.4017	13.1687
B3GALT1	1.08247	3.61162	13.1139	9.7141e-14	2.18676e-12	21.3967	13.0126
TDP2	-0.70011	4.00547	-13.1995	8.25486e-14	1.89273e-12	21.3966	13.0833
MRPL42	-0.507012	5.90626	-13.3238	6.52464e-14	1.53544e-12	21.3776	13.1854
NOTCH2	0.367794	8.95008	13.4305	5.33908e-14	1.28082e-12	21.3574	13.2725
SHROOM3	0.51629	5.51709	13.2896	6.95966e-14	1.62591e-12	21.3568	13.1574
GTF2H3	-0.574346	5.44162	-13.2512	7.48407e-14	1.73832e-12	21.3545	13.1259
GNG2	0.459581	3.90227	13.3671	6.01421e-14	1.42576e-12	21.3246	13.2208
COL1A1	0.467601	5.06846	13.389	5.77152e-14	1.37634e-12	21.3074	13.2387
FAM122B	-1.48769	4.26712	-13.1099	9.78905e-14	2.20055e-12	21.3047	13.0093
PLEKHA6	0.531358	3.15385	13.2144	8.02452e-14	1.84782e-12	21.2835	13.0956
HIP1	-0.614525	6.50141	-13.2209	7.92637e-14	1.83047e-12	21.2738	13.1009
INTS10	0.451204	6.33279	13.2852	7.01829e-14	1.63723e-12	21.2732	13.1538
PPIL1	-0.611846	5.47716	-13.1875	8.44421e-14	1.93064e-12	21.2592	13.0734
SUPT16H	-0.41471	9.0764	-13.3737	5.93986e-14	1.41021e-12	21.2548	13.2262
NSMCE4A	-0.610117	5.1084	-13.1854	8.4793e-14	1.9337e-12	21.2532	13.0716
FAT4	0.557561	4.85929	13.2116	8.06804e-14	1.85519e-12	21.2531	13.0932
VRK1	-0.540503	6.60461	-13.2083	8.11801e-14	1.86401e-12	21.2527	13.0906
CEP57L1	-0.718075	5.10187	-13.1452	9.1532e-14	2.06919e-12	21.2363	13.0384
HIST2H4B	-1.53967	7.85675	-13.2986	6.84253e-14	1.60354e-12	21.2101	13.1648	HIST2H4B
PRKAG1	-0.790133	4.57828	-13.0874	1.02185e-13	2.29389e-12	21.1977	12.9906
NES	-0.493237	10.137	-13.3532	6.17388e-14	1.45931e-12	21.1461	13.2094
HELLS	-0.994858	7.45154	-13.2544	7.4393e-14	1.73042e-12	21.1193	13.1285
ATP6V1B2	0.553841	6.80735	13.1596	8.90494e-14	2.01875e-12	21.0102	13.0504
RNASEH2A	-0.880955	5.20105	-12.9995	1.20925e-13	2.68458e-12	20.9936	12.9175
KLF7	0.55999	5.00545	13.0695	1.05753e-13	2.37068e-12	20.9734	12.9757
CRIM1	0.506416	6.19516	13.1655	8.8057e-14	1.99907e-12	20.9726	13.0552
SYNPO2	0.443798	6.47915	13.1339	9.35133e-14	2.10805e-12	20.9117	13.0291
TPM3	-0.398975	8.1571	-13.1852	8.48168e-14	1.9337e-12	20.8941	13.0715
SASS6	-0.571788	5.58006	-13.0234	1.15496e-13	2.57828e-12	20.8922	12.9374
MAGED2	0.578149	7.6507	13.1494	9.07866e-14	2.05523e-12	20.8893	13.042
PKMYT1	-1.25603	5.37778	-12.8959	1.47608e-13	3.24556e-12	20.8781	12.8309
TERF1	-0.598339	5.29137	-13.0046	1.19744e-13	2.66202e-12	20.845	12.9217
RPA3	-0.780394	5.07531	-12.9483	1.33434e-13	2.94833e-12	20.8284	12.8747
GOLGA2	0.453833	6.92364	13.0618	1.0732e-13	2.40244e-12	20.8284	12.9693
DDIT4	1.03278	4.93965	12.8404	1.64311e-13	3.58342e-12	20.8085	12.7843
FAM153B	-0.953256	0.732936	-12.8543	1.59954e-13	3.49787e-12	20.8069	12.796
TBC1D5	0.447004	7.32049	13.0406	1.11761e-13	2.49837e-12	20.7971	12.9517
ERCC6L	-0.670141	5.43525	-12.8903	1.49209e-13	3.27627e-12	20.7762	12.8262
NXN	-0.649318	4.72773	-12.9177	1.41519e-13	3.12021e-12	20.7524	12.8492
CKAP2	-0.598121	7.10067	-12.9613	1.30129e-13	2.88095e-12	20.7334	12.8856
FAM35A	-0.57886	5.9732	-12.9724	1.2739e-13	2.82419e-12	20.7295	12.8949
THBS2	0.572262	1.22091	13.0072	1.19153e-13	2.65255e-12	20.6828	12.9239
NEK4	-0.703656	5.14556	-12.8752	1.53623e-13	3.36861e-12	20.6792	12.8135
COL3A1	0.423517	10.2862	13.1753	8.64315e-14	1.96494e-12	20.679	13.0633
CENPM	-1.45871	3.95745	-12.7334	2.02274e-13	4.35228e-12	20.6734	12.6941
EMC1	0.35114	7.52823	13.0203	1.16192e-13	2.59024e-12	20.6718	12.9348
C6orf89	-0.569341	4.48275	-12.8431	1.63455e-13	3.56958e-12	20.6572	12.7866
STAM2	-0.621253	4.49252	-12.7934	1.79983e-13	3.90401e-12	20.614	12.7448
SLC22A17	1.32082	3.41189	12.714	2.10053e-13	4.49558e-12	20.6106	12.6777
IL17RD	0.527908	6.68801	12.9478	1.3354e-13	2.94833e-12	20.5906	12.8744
SLC2A13	-0.883373	1.9673	-12.728	2.04406e-13	4.39227e-12	20.578	12.6895
RP11-59D5__B.2	1.60438	-1.85455	12.7025	2.14846e-13	4.57379e-12	20.577	12.6679		RP11-59D5__B.2
TMEM200B	-1.14672	1.61431	-12.6491	2.38465e-13	4.99719e-12	20.5161	12.6226
YPEL1	-1.63889	2.23707	-12.6861	2.21819e-13	4.69117e-12	20.5032	12.654	YPEL1
RNF168	-0.654645	6.19996	-12.8125	1.73452e-13	3.77252e-12	20.4973	12.7608
C4orf46	-0.606372	5.34244	-12.7824	1.83881e-13	3.97782e-12	20.4839	12.7355
SNX5	-0.430332	7.70089	-12.8723	1.54495e-13	3.3831e-12	20.4261	12.8111
TMEM182	1.01156	3.68059	12.62	2.52439e-13	5.24897e-12	20.4162	12.5978
NEFM	1.52724	-2.59028	12.6162	2.54332e-13	5.28149e-12	20.4018	12.5946		NEFM
COL19A1	0.395301	6.87598	12.9164	1.41888e-13	3.12405e-12	20.3954	12.8481
ASAP3	-0.613749	5.21024	-12.7462	1.97308e-13	4.25112e-12	20.3706	12.7049
HIST1H3A	-1.43307	5.15138	-12.6964	2.17382e-13	4.61556e-12	20.3696	12.6628
GGCX	0.448105	6.35834	12.7847	1.8305e-13	3.96518e-12	20.3431	12.7374
MAPK8IP3	0.690991	7.07081	12.7663	1.89745e-13	4.09364e-12	20.3328	12.7218
MED22	-0.700397	6.23459	-12.7173	2.08731e-13	4.47921e-12	20.2989	12.6804
LBR	-0.461216	7.32688	-12.7965	1.7892e-13	3.88618e-12	20.2953	12.7473
ME2	-0.571175	5.37778	-12.7148	2.0972e-13	4.49444e-12	20.2739	12.6784
HSPB11	-0.509327	5.74271	-12.6974	2.16978e-13	4.61308e-12	20.2606	12.6636
HDAC3	-0.603555	5.59027	-12.6817	2.23734e-13	4.71926e-12	20.2587	12.6503
CTC-205M6.5	1.26722	3.13572	12.5277	3.02647e-13	6.19675e-12	20.2384	12.5191
ATF6B	-0.649846	4.35004	-12.5956	2.64796e-13	5.47755e-12	20.2303	12.5771
NRD1	-0.381323	7.88615	-12.8294	1.67861e-13	3.65586e-12	20.2266	12.7751
MXRA7	0.408321	7.37338	12.7787	1.85211e-13	4.0012e-12	20.2263	12.7323
TRIM59	-0.678817	5.67708	-12.6936	2.18607e-13	4.63544e-12	20.22	12.6603
DDX58	-0.474781	4.53367	-12.7126	2.10656e-13	4.5025e-12	20.2053	12.6764
ALAD	0.721092	4.90037	12.5882	2.68671e-13	5.53634e-12	20.1624	12.5708
YIPF6	0.519895	5.89124	12.6507	2.37705e-13	4.98777e-12	20.1612	12.624
EIF2D	-0.663168	4.86165	-12.5786	2.73781e-13	5.62722e-12	20.1546	12.5626
RTN2	0.744523	5.07719	12.5811	2.72442e-13	5.60686e-12	20.1384	12.5647
SHMT1	-0.828815	5.21525	-12.4733	3.36943e-13	6.82936e-12	20.1361	12.4724
KAZN	0.620104	3.07891	12.6036	2.60677e-13	5.3993e-12	20.1333	12.5839
SEMA3D	-0.443345	5.93355	-12.7113	2.11161e-13	4.50729e-12	20.1313	12.6754
RPS6KC1	-0.417131	6.57167	-12.7039	2.14246e-13	4.56708e-12	20.1061	12.6691
PRNP	0.55153	6.66863	12.6261	2.49444e-13	5.20015e-12	20.0975	12.603
SLC6A6	0.463747	5.51981	12.6099	2.57469e-13	5.33974e-12	20.0843	12.5893
FH	-0.692258	5.57448	-12.5916	2.66906e-13	5.50704e-12	20.0686	12.5736
ANXA11	-0.514003	5.88297	-12.6647	2.31298e-13	4.86824e-12	20.0652	12.6358
C9orf40	-1.12633	3.41402	-12.4072	3.84059e-13	7.64929e-12	20.0456	12.4156
SNX24	-0.969972	3.39805	-12.4194	3.74884e-13	7.49441e-12	20.0314	12.4261
FZD7	0.471682	5.0613	12.6379	2.43728e-13	5.08758e-12	20.0246	12.6131
AKIRIN1	0.372901	7.35861	12.6823	2.23492e-13	4.71926e-12	20.0238	12.6507
SGMS2	0.750149	3.64681	12.498	3.20875e-13	6.52839e-12	20.0094	12.4937
GAS2	1.01225	2.2684	12.3956	3.92991e-13	7.7982e-12	20.0003	12.4056
FANCE	-1.23515	3.31586	-12.3776	4.07314e-13	8.07244e-12	19.9851	12.3901
PA2G4	-0.507522	7.15647	-12.6403	2.42616e-13	5.07096e-12	19.9819	12.6151
TMEM108	0.629924	3.97474	12.4756	3.35438e-13	6.80743e-12	19.9706	12.4744
MPP4	1.06893	0.365873	12.3764	4.08254e-13	8.08112e-12	19.9598	12.3891
CENPW	-0.9171	4.34246	-12.4229	3.72252e-13	7.45468e-12	19.9518	12.4292
SMPDL3A	0.802715	4.86526	12.3684	4.14802e-13	8.20063e-12	19.9353	12.3822
CCDC15	-0.817323	5.19338	-12.4603	3.45692e-13	6.97154e-12	19.9323	12.4613
RGS3	0.594632	5.59118	12.5933	2.66027e-13	5.49596e-12	19.9272	12.5751
TATDN3	-0.81131	2.96276	-12.3534	4.27351e-13	8.41767e-12	19.923	12.3692
BUB3	-0.39655	7.67712	-12.6579	2.34397e-13	4.92478e-12	19.9168	12.63
KTN1	-0.422434	8.76182	-12.691	2.19693e-13	4.65234e-12	19.9113	12.6582
SEC31A	0.329688	7.7478	12.6466	2.3964e-13	5.01527e-12	19.9041	12.6204
PARVA	0.521263	6.43971	12.5407	2.94987e-13	6.04761e-12	19.8955	12.5302
SRSF1	-0.38978	8.66542	-12.6645	2.31403e-13	4.86824e-12	19.8758	12.6356
MRPL21	-0.739133	4.10312	-12.412	3.80444e-13	7.59611e-12	19.8756	12.4197
FAN1	0.5702	6.16763	12.4578	3.47401e-13	6.99721e-12	19.8702	12.4592
FNDC3B	0.414152	8.22213	12.6208	2.52024e-13	5.24713e-12	19.801	12.5986
RTTN	-0.542295	5.99617	-12.4702	3.39031e-13	6.86302e-12	19.7698	12.4698
KCNMA1	0.575777	2.84451	12.4106	3.81506e-13	7.60788e-12	19.7515	12.4185
NRF1	-0.652144	4.86605	-12.3459	4.33761e-13	8.53346e-12	19.7268	12.3628
ATRN	0.450142	7.02418	12.4927	3.24253e-13	6.58876e-12	19.7215	12.4891
CDK5RAP2	-0.392631	7.99957	-12.5496	2.89863e-13	5.95015e-12	19.7079	12.5378
IBTK	-0.514615	6.83215	-12.5053	3.16317e-13	6.44381e-12	19.6916	12.4999
HS6ST2	-0.428971	6.86323	-12.5223	3.05897e-13	6.25533e-12	19.6821	12.5144
KRR1	-0.476346	6.4825	-12.4632	3.43733e-13	6.94073e-12	19.6686	12.4638
ACTR3B	0.777161	4.33598	12.2528	5.22318e-13	1.01884e-11	19.6523	12.2821
SLC1A5	-0.477236	6.20486	-12.4248	3.70905e-13	7.44264e-12	19.6298	12.4307
CYB5RL	-1.1154	2.73516	-12.1958	5.85525e-13	1.13524e-11	19.6291	12.2325
DGCR8	-0.44704	6.63132	-12.4046	3.86057e-13	7.67957e-12	19.6105	12.4133
TRIM36	-0.835303	3.94525	-12.1876	5.95248e-13	1.14993e-11	19.5698	12.2253
UGCG	0.364188	8.46288	12.5173	3.0889e-13	6.3085e-12	19.56	12.5102
POFUT1	0.366633	7.64335	12.469	3.39784e-13	6.86962e-12	19.5571	12.4688
TRIM56	-0.630076	4.4058	-12.2998	4.75551e-13	9.31002e-12	19.5488	12.3228
PAM	0.351653	7.61399	12.5077	3.14847e-13	6.422e-12	19.5486	12.5019
CHRM3	0.622659	3.35964	12.3406	4.3839e-13	8.61398e-12	19.5336	12.3581
NID1	-0.450574	6.10475	-12.3969	3.92015e-13	7.78844e-12	19.5121	12.4067
SLC8A3	0.682064	3.30687	12.1891	5.93441e-13	1.1492e-11	19.4692	12.2266
FAT3	0.409458	7.48154	12.4302	3.66921e-13	7.37189e-12	19.4574	12.4354
PDLIM3	0.32396	7.53113	12.4227	3.72433e-13	7.45468e-12	19.4465	12.429
PHF6	-0.540283	6.36183	-12.3181	4.58515e-13	8.98746e-12	19.4094	12.3386
HNRNPA2B1	-0.498647	9.90453	-12.4559	3.48736e-13	7.0153e-12	19.3805	12.4575
SERINC3	0.439222	6.80761	12.3353	4.43076e-13	8.69544e-12	19.3587	12.3535
DDX46	-0.434971	7.90973	-12.3666	4.16282e-13	8.21979e-12	19.3482	12.3806
C5	-0.960554	3.27863	-12.0633	7.64754e-13	1.45811e-11	19.3156	12.1165
OAS2	-0.972413	-2.16661	-12.0762	7.45058e-13	1.42225e-11	19.2842	12.1278
LPGAT1	-0.463032	6.93128	-12.2828	4.9193e-13	9.60728e-12	19.2823	12.3081
RIF1	-0.478921	8.63693	-12.3551	4.25948e-13	8.40033e-12	19.2613	12.3706
DISP2	0.906099	1.26454	12.0075	8.56245e-13	1.60588e-11	19.2311	12.0674
CDC42BPB	-0.364402	6.92787	-12.2425	5.33202e-13	1.03881e-11	19.1631	12.2731
ENDOD1	0.61066	4.14463	12.0866	7.29585e-13	1.39603e-11	19.1486	12.1369
LOXL2	0.578855	7.38644	12.2416	5.34244e-13	1.03958e-11	19.1352	12.2723
CTDSPL2	-0.530872	7.01491	-12.1978	5.8327e-13	1.13223e-11	19.134	12.2341
DKK3	0.687096	5.14998	12.1288	6.70004e-13	1.28815e-11	19.1092	12.1739
RTN4	0.398251	8.49749	12.2897	4.85175e-13	9.48688e-12	19.1037	12.3141
CABLES1	0.500733	5.78662	12.1025	7.06543e-13	1.35516e-11	19.0935	12.1509
RFK	-0.709013	5.002	-12.0242	8.27656e-13	1.55772e-11	19.0863	12.0822
GORASP1	0.792208	4.93006	11.9864	8.93614e-13	1.66625e-11	19.0146	12.0489
SLC31A2	0.686825	4.62365	12.0308	8.1673e-13	1.54076e-11	19.0076	12.0879
TSC1	0.38315	7.16865	12.1572	6.32822e-13	1.22105e-11	19.0023	12.1987
TPPP3	-0.611975	4.251	-12.0582	7.72679e-13	1.46974e-11	18.9981	12.112
NUP85	-0.424806	6.88267	-12.1311	6.66921e-13	1.2853e-11	18.9969	12.1759
PON2	0.377756	8.05948	12.2069	5.72649e-13	1.11296e-11	18.989	12.2421
GPR153	0.791342	6.40383	12.0446	7.94137e-13	1.50167e-11	18.9719	12.1001
CTC-260E6.6	-1.56425	2.81847	-11.8614	1.15295e-12	2.10823e-11	18.9618	11.9382	CTC-260E6.6
FAM153A	-0.832742	1.67194	-11.8962	1.0739e-12	1.97718e-11	18.9258	11.969
IMPACT	0.539454	6.04026	12.0264	8.23959e-13	1.55258e-11	18.9227	12.0841
HIST1H2AC	-1.32495	7.11374	-12.0899	7.24727e-13	1.38838e-11	18.9221	12.1398
CAPN7	0.440384	6.43174	12.0585	7.72165e-13	1.46974e-11	18.9186	12.1123
SLC26A2	-0.66864	5.32323	-11.9672	9.29295e-13	1.72478e-11	18.9181	12.0318
CTSO	1.22202	0.829105	11.8313	1.22626e-12	2.22709e-11	18.8997	11.9114
ERLIN1	-0.517926	5.70344	-12.0481	7.88667e-13	1.49484e-11	18.8968	12.1031
UHRF1	-0.454583	8.41789	-12.1879	5.94914e-13	1.14993e-11	18.8956	12.2255
CLU	0.564238	2.43061	12.1288	6.69971e-13	1.28815e-11	18.8922	12.1739
GAA	0.757469	6.43959	12.0472	7.90055e-13	1.49571e-11	18.8838	12.1023
POFUT2	0.604475	5.56979	11.9684	9.27067e-13	1.72263e-11	18.8552	12.0329
LRP11	-0.631468	4.80226	-11.888	1.09198e-12	2.00817e-11	18.8402	11.9618
NEDD4	0.470385	6.64832	12.0044	8.61702e-13	1.61424e-11	18.8238	12.0646
PSMC3IP	-1.0149	4.04284	-11.823	1.24736e-12	2.26284e-11	18.8221	11.904
SRPR	0.537933	6.72606	12.0546	7.78349e-13	1.4771e-11	18.8207	12.1088
STX6	0.417528	5.97965	11.9905	8.86368e-13	1.65466e-11	18.8183	12.0524
ALYREF	-0.717105	7.17733	-12.0344	8.10824e-13	1.53142e-11	18.8141	12.0911
ALAS1	0.635487	5.95216	11.9908	8.85691e-13	1.65466e-11	18.8049	12.0527
PARP1	-0.42634	9.19028	-12.1254	6.74661e-13	1.29556e-11	18.7959	12.1709
FAXDC2	0.993949	3.01656	11.7972	1.31507e-12	2.36111e-11	18.7935	11.8811
PRAC1	-1.75494	-1.99233	-11.7834	1.35278e-12	2.424e-11	18.7742	11.8688	PRAC1
SLC26A10	1.23651	5.376	11.7687	1.3945e-12	2.49319e-11	18.7723	11.8556
SNRPD3	-0.439965	6.94178	-12.0196	8.35519e-13	1.57068e-11	18.7314	12.078
PIK3C3	0.462265	6.2654	11.9811	9.03429e-13	1.68065e-11	18.724	12.0441
EWSR1	-0.500806	8.18547	-12.0785	7.41599e-13	1.41733e-11	18.7156	12.1298
FAM206A	0.547096	5.02051	11.8678	1.13803e-12	2.0857e-11	18.6805	11.9438
ALPK2	0.520271	3.44399	11.9549	9.52807e-13	1.76434e-11	18.676	12.021
MRS2	-0.574481	4.85386	-11.8869	1.09448e-12	2.01046e-11	18.6759	11.9608
TAF15	-1.08916	5.41886	-11.8779	1.11487e-12	2.04557e-11	18.6707	11.9528
PMEPA1	0.805006	5.50414	11.7633	1.41009e-12	2.51546e-11	18.6487	11.8508
MCM6	-0.543689	7.58591	-11.9993	8.70545e-13	1.6289e-11	18.6352	12.0602
ZNF556	0.821828	3.93811	11.7567	1.42926e-12	2.54403e-11	18.6319	11.8449
DAZAP1	-0.420019	7.07945	-11.9848	8.96517e-13	1.66972e-11	18.6282	12.0474
POC1A	-0.884241	3.98174	-11.7397	1.48022e-12	2.626e-11	18.6241	11.8297
HBS1L	-0.395492	7.05035	-11.9551	9.52381e-13	1.76434e-11	18.6176	12.0212
RP4-717I23.3	0.742521	4.1948	11.7697	1.39149e-12	2.49058e-11	18.6143	11.8565
OSBPL7	0.663477	4.86597	11.8047	1.29491e-12	2.33331e-11	18.6115	11.8878
FTL	0.527954	9.41979	12.0545	7.7839e-13	1.4771e-11	18.6009	12.1088
PRCP	-0.620254	5.44995	-11.8598	1.15683e-12	2.11292e-11	18.5576	11.9367
MAT2A	-0.407141	8.17393	-12.008	8.55286e-13	1.60588e-11	18.5554	12.0679
SNX9	-0.505831	5.72748	-11.8655	1.1434e-12	2.09315e-11	18.5505	11.9418
OAF	0.6555	4.4291	11.8516	1.17642e-12	2.14627e-11	18.5483	11.9294
UCHL5	-0.470014	5.99681	-11.9047	1.05529e-12	1.94514e-11	18.5467	11.9766
ZRANB3	-0.535688	5.20904	-11.8122	1.27513e-12	2.30542e-11	18.5426	11.8944
RBM12	-0.323634	7.74835	-11.9254	1.01183e-12	1.86932e-11	18.4548	11.9949
EMP2	-0.641116	5.63482	-11.7968	1.31622e-12	2.36111e-11	18.4464	11.8807
STYXL1	0.712731	4.94962	11.6809	1.67109e-12	2.92906e-11	18.4275	11.777
LRP1	0.44119	7.81785	11.9174	1.02834e-12	1.89764e-11	18.4198	11.9879
CAMK1D	0.609688	2.89727	11.7043	1.5923e-12	2.80494e-11	18.4062	11.798
NUS1	-0.54313	6.04539	-11.8075	1.28751e-12	2.32479e-11	18.4022	11.8903
GRB2	0.430914	6.74605	11.8396	1.20553e-12	2.19191e-11	18.3974	11.9188
TP73	-1.95764	3.98083	-11.6342	1.84061e-12	3.20521e-11	18.3913	11.735	TP73
NADK2	-0.61671	5.62301	-11.7256	1.52368e-12	2.69419e-11	18.3832	11.8171
RYR1	0.48689	8.56067	11.9386	9.84968e-13	1.82179e-11	18.3761	12.0066
BTRC	0.524807	6.28641	11.7505	1.44775e-12	2.57407e-11	18.3702	11.8393
ARHGAP28	0.558464	5.525	11.7257	1.52359e-12	2.69419e-11	18.3596	11.8171
PPIH	-0.600396	5.14777	-11.7334	1.49962e-12	2.65749e-11	18.3567	11.824
CEP57	-0.411491	6.25772	-11.8134	1.27204e-12	2.30502e-11	18.3469	11.8955
EML1	-0.558888	4.20483	-11.743	1.4702e-12	2.61111e-11	18.3436	11.8326
CDKN2B	0.751844	2.15281	11.5985	1.98206e-12	3.42925e-11	18.3349	11.7029
HADH	-0.768359	4.54668	-11.6169	1.90789e-12	3.31519e-11	18.3265	11.7194
MIS12	-0.673793	4.97228	-11.6919	1.63354e-12	2.87264e-11	18.3161	11.7869
SLC35A5	-0.642802	5.07955	-11.6571	1.75522e-12	3.06903e-11	18.3012	11.7557
HAUS4	-1.10147	3.52568	-11.5313	2.27955e-12	3.88951e-11	18.2888	11.6422
GPATCH4	-0.521414	5.79484	-11.7623	1.41299e-12	2.51786e-11	18.2824	11.8499
TARBP1	0.602733	5.52711	11.643	1.80738e-12	3.15077e-11	18.2577	11.7429
CENPP	-0.74584	4.99818	-11.6436	1.80517e-12	3.15033e-11	18.2577	11.7435
TRIM55	0.514952	5.70577	11.7169	1.5513e-12	2.737e-11	18.2458	11.8093
PTBP3	-0.467641	7.63228	-11.8493	1.182e-12	2.154e-11	18.243	11.9274
CENPQ	-0.595464	4.41434	-11.6014	1.97008e-12	3.41218e-11	18.2217	11.7055
POU4F1	0.431026	7.49061	11.8071	1.28874e-12	2.32479e-11	18.2215	11.8898
GALNT15	1.80226	-0.576439	11.5286	2.29221e-12	3.90283e-11	18.2129	11.6397		GALNT15
TMBIM4	-0.663699	4.92003	-11.5702	2.10211e-12	3.62523e-11	18.2079	11.6773
TNRC6A	0.461422	7.66543	11.7997	1.30843e-12	2.35502e-11	18.2069	11.8833
EGFR	-0.485364	5.14113	-11.7656	1.40327e-12	2.50609e-11	18.1836	11.8529
ITGB1	0.374093	9.20067	11.8453	1.19157e-12	2.16899e-11	18.1708	11.9239
MNAT1	-0.519885	5.65106	-11.6567	1.75668e-12	3.06903e-11	18.1514	11.7553
ITGA6	0.344703	7.40932	11.8126	1.27432e-12	2.30542e-11	18.1209	11.8947
PHLDB1	-0.45778	5.63902	-11.6892	1.64268e-12	2.88554e-11	18.1147	11.7844
MEGF10	0.308678	7.96629	11.798	1.31298e-12	2.36058e-11	18.1076	11.8817
BCAM	0.794558	5.39672	11.6135	1.92116e-12	3.33464e-11	18.0965	11.7164
AVL9	0.433115	6.92708	11.717	1.55103e-12	2.737e-11	18.0861	11.8094
RP11-161M6.2	-0.805779	4.98478	-11.5082	2.39195e-12	4.05546e-11	18.0602	11.6212
GS1-24F4.2	-2.29772	0.411009	-11.6846	1.65843e-12	2.91004e-11	18.0385	11.7803	GS1-24F4.2
PNRC1	0.68802	5.28221	11.5114	2.376e-12	4.03268e-11	18.0308	11.6242
FAM107B	-0.805339	4.29861	-11.4522	2.68876e-12	4.51583e-11	18.0206	11.5704
ITGA5	0.462122	7.19268	11.6592	1.74769e-12	3.05999e-11	18.0169	11.7575
SERINC1	0.45453	7.63581	11.704	1.5933e-12	2.80494e-11	17.9549	11.7977
SEPN1	-0.618512	5.94635	-11.5943	1.99917e-12	3.45513e-11	17.9451	11.6992
GALNT14	-0.837097	0.438968	-11.4195	2.87962e-12	4.79132e-11	17.9236	11.5407
ZNF486	-0.475015	4.89497	-11.5362	2.25609e-12	3.85767e-11	17.9063	11.6466
GCH1	-1.40463	1.42028	-11.3817	3.11734e-12	5.13898e-11	17.8952	11.5062
ZMYM1	-0.453628	6.10579	-11.5689	2.10764e-12	3.63089e-11	17.8892	11.6762
CROT	0.756749	4.57494	11.4369	2.77651e-12	4.64862e-11	17.8792	11.5565
DCK	-0.811082	4.96562	-11.4327	2.80086e-12	4.67479e-11	17.8754	11.5527
ATP6V0A1	0.514016	5.87258	11.5548	2.17046e-12	3.72313e-11	17.87	11.6634
APH1B	0.740858	4.98145	11.3923	3.04866e-12	5.04646e-11	17.8528	11.5159
GADL1	1.55262	1.86361	11.3307	3.47032e-12	5.66853e-11	17.8404	11.4596		GADL1
NBPF15	-0.381068	5.94593	-11.5781	2.06792e-12	3.57011e-11	17.8338	11.6845
DNAH1	0.72484	2.73145	11.3831	3.10801e-12	5.13413e-11	17.8286	11.5075
ITFG1	0.506237	5.81171	11.5369	2.25304e-12	3.85656e-11	17.8263	11.6472
GNB4	-0.442542	5.8973	-11.5299	2.28614e-12	3.89662e-11	17.8103	11.6409
SSRP1	-0.434333	8.19275	-11.6278	1.86521e-12	3.24453e-11	17.7948	11.7293
CLSTN1	0.441682	7.57698	11.6057	1.95249e-12	3.38537e-11	17.7869	11.7094
SCML1	-0.910118	4.20114	-11.3628	3.24335e-12	5.3303e-11	17.7837	11.489
GBP3	-0.91049	-0.165037	-11.3172	3.57067e-12	5.80885e-11	17.77	11.4473
APH1A	-0.685195	5.93929	-11.5445	2.21772e-12	3.80014e-11	17.7581	11.6541
KCTD10	0.442194	6.35408	11.4946	2.46058e-12	4.15866e-11	17.7575	11.609
STARD4	-0.668074	5.49359	-11.4467	2.7201e-12	4.5637e-11	17.7502	11.5654
SPRY4	0.558583	6.121	11.5565	2.16276e-12	3.71389e-11	17.7341	11.665
SFXN3	0.538276	5.20641	11.4858	2.50619e-12	4.22686e-11	17.7333	11.601
TMEM50A	0.532004	6.61435	11.5004	2.43109e-12	4.11748e-11	17.7276	11.6142
YIPF5	0.54165	5.99451	11.4713	2.58328e-12	4.34321e-11	17.715	11.5878
NT5C2	0.428816	6.77743	11.5588	2.15247e-12	3.70017e-11	17.7144	11.6671
STRN3	0.37431	7.13143	11.5131	2.36746e-12	4.02244e-11	17.6857	11.6257
NAE1	-0.478802	6.57907	-11.4986	2.44025e-12	4.12864e-11	17.6843	11.6126
TLL2	0.438942	4.79214	11.5339	2.26697e-12	3.87215e-11	17.6834	11.6446
TONSL	-0.655908	5.75595	-11.4348	2.78841e-12	4.66369e-11	17.6798	11.5546
DHX40	-0.437325	6.23246	-11.4884	2.49261e-12	4.20838e-11	17.6584	11.6033
SFMBT1	-0.747906	4.59525	-11.3044	3.66847e-12	5.94988e-11	17.64	11.4355
CLCN5	0.400849	8.34283	11.564	2.1291e-12	3.66391e-11	17.6309	11.6718
ERV3-1	-0.806896	3.55264	-11.2644	3.99242e-12	6.40288e-11	17.6266	11.3988
SETD2	-0.506276	6.96346	-11.5147	2.35978e-12	4.01363e-11	17.6264	11.6271
C7orf50	-0.63082	4.68523	-11.4246	2.84879e-12	4.74493e-11	17.6263	11.5453
CRCP	0.461798	6.10996	11.4057	2.96419e-12	4.91676e-11	17.6091	11.5281
POLE2	-0.745792	4.73064	-11.2608	4.02242e-12	6.43308e-11	17.5862	11.3955
FAM198B	0.473258	4.95557	11.4328	2.80021e-12	4.67479e-11	17.5857	11.5528
CDKN2C	-0.67762	5.08453	-11.3802	3.12721e-12	5.14996e-11	17.5805	11.5048
RNF11	0.472506	6.90734	11.4383	2.76807e-12	4.63934e-11	17.5538	11.5578
STIM2	0.4985	5.82703	11.3357	3.4342e-12	5.62669e-11	17.5482	11.4642
CEP70	-0.531829	5.50319	-11.3232	3.52572e-12	5.74735e-11	17.519	11.4528
TMEM19	-0.616334	5.16097	-11.2703	3.9425e-12	6.33044e-11	17.5166	11.4042
EPB41L3	0.717473	2.32419	11.3061	3.65504e-12	5.93408e-11	17.5089	11.4371
DCAF17	0.509903	5.81228	11.3675	3.21184e-12	5.28393e-11	17.4968	11.4932
DSN1	-0.529645	6.09998	-11.3324	3.4583e-12	5.66041e-11	17.4962	11.4611
LAPTM4B	0.468285	8.07923	11.4846	2.51253e-12	4.22868e-11	17.4953	11.5999
ZFYVE20	-0.446346	5.74204	-11.3438	3.37611e-12	5.54281e-11	17.487	11.4716
ZNF724P	-0.732786	4.97964	-11.2394	4.20877e-12	6.69115e-11	17.4813	11.3758
ARHGEF2	-0.313891	7.83254	-11.4846	2.51245e-12	4.22868e-11	17.4725	11.5999
SLC40A1	0.570613	4.8196	11.2983	3.71576e-12	6.00235e-11	17.4683	11.43
CPSF3	-0.404959	6.7995	-11.4274	2.83229e-12	4.72235e-11	17.4628	11.5479
RCN2	-0.452968	7.05714	-11.4118	2.92646e-12	4.86422e-11	17.4585	11.5337
UNC5B	0.533953	4.2955	11.3004	3.69947e-12	5.98874e-11	17.4495	11.4319
ZBED6	0.516667	5.95827	11.3413	3.39414e-12	5.56674e-11	17.4426	11.4693
SEC24D	0.414199	6.0061	11.407	2.956e-12	4.90824e-11	17.4407	11.5293
NT5E	0.453737	0.0222291	11.3979	3.01326e-12	4.99301e-11	17.438	11.521
EPB41L5	-0.638394	5.70451	-11.2996	3.70552e-12	5.99183e-11	17.4303	11.4312
H6PD	0.550876	4.71841	11.2476	4.13641e-12	6.60223e-11	17.4274	11.3834
PPFIA3	0.675145	5.79477	11.3088	3.6347e-12	5.90702e-11	17.4151	11.4395
LAMTOR5	-0.624847	4.80849	-11.2464	4.14754e-12	6.60687e-11	17.4043	11.3822
LRRC45	-1.05741	4.27383	-11.1449	5.14499e-12	8.01312e-11	17.4021	11.2886
ZNF738	-0.67568	4.78478	-11.2467	4.14462e-12	6.60687e-11	17.397	11.3825
UBR7	-0.521703	5.59913	-11.2629	4.00458e-12	6.41092e-11	17.3934	11.3974
STEAP3	0.579719	3.87209	11.2972	3.72482e-12	6.01095e-11	17.39	11.4289
HIF1AN	0.40398	7.61898	11.3822	3.11414e-12	5.13896e-11	17.3597	11.5067
PPM1H	0.859536	4.1443	11.0963	5.70739e-12	8.80373e-11	17.3458	11.2436
AGPAT4	0.435802	5.53639	11.3004	3.69988e-12	5.98874e-11	17.3451	11.4318
TXLNB	0.854577	1.95183	11.0778	5.93771e-12	9.08933e-11	17.3279	11.2264
LPCAT1	0.528758	5.81685	11.2926	3.76094e-12	6.06315e-11	17.319	11.4247
MFI2	-0.647949	4.29432	-11.1752	4.82313e-12	7.58533e-11	17.3113	11.3167
GRINA	0.732278	5.41258	11.2284	4.30847e-12	6.82939e-11	17.2957	11.3657
ARHGEF39	-1.25586	3.48774	-11.0522	6.27155e-12	9.56382e-11	17.2924	11.2026
KIF13B	0.362228	6.24768	11.3905	3.06025e-12	5.06044e-11	17.2915	11.5142
DNASE1	0.686704	5.01868	11.1208	5.41594e-12	8.40414e-11	17.2871	11.2663
TRAF3IP1	-0.574963	4.68017	-11.2484	4.12951e-12	6.59777e-11	17.2801	11.3841
JRK	-0.547269	4.89449	-11.1674	4.90399e-12	7.67495e-11	17.2752	11.3095
HFE	-1.38825	-1.68903	-11.0784	5.92898e-12	9.08933e-11	17.2751	11.227
EXOSC10	-0.367452	7.07284	-11.3308	3.47005e-12	5.66853e-11	17.2549	11.4597
ZNF85	-0.478798	4.7972	-11.2081	4.49794e-12	7.09475e-11	17.235	11.347
DFNA5	-0.694504	4.25633	-11.1367	5.23603e-12	8.14702e-11	17.2329	11.281
SLC33A1	0.517838	5.55433	11.2127	4.4543e-12	7.03972e-11	17.2298	11.3512
RP11-253E3.3	0.639176	5.49823	11.193	4.64493e-12	7.31941e-11	17.2188	11.333
ITM2C	0.561054	5.37462	11.3238	3.52155e-12	5.74639e-11	17.201	11.4533
SIRT1	-0.509174	5.23656	-11.1743	4.83267e-12	7.58968e-11	17.1892	11.3158
EXOC4	0.34246	7.13325	11.3188	3.55855e-12	5.79499e-11	17.1846	11.4487
KIAA1731	-0.403189	6.5542	-11.2815	3.85019e-12	6.1946e-11	17.1821	11.4145
RNF219	-0.489324	6.42356	-11.2158	4.42547e-12	7.00104e-11	17.1615	11.354
SUCLG2	-0.577502	4.48654	-11.0964	5.70613e-12	8.80373e-11	17.1561	11.2437
PDGFD	1.028	4.27664	10.9747	7.4057e-12	1.11141e-10	17.1276	11.1304
NCAPD3	-0.346389	7.11774	-11.264	3.99558e-12	6.40288e-11	17.1234	11.3984
SPAG17	1.07484	0.539606	11.0618	6.14341e-12	9.38622e-11	17.1185	11.2116
LIN7C	0.461322	7.00935	11.2326	4.27043e-12	6.78247e-11	17.1176	11.3695
EIF2AK1	-0.50318	6.03415	-11.2299	4.2945e-12	6.81398e-11	17.1159	11.3671
NIPSNAP1	0.591264	5.34981	11.1615	4.96651e-12	7.76524e-11	17.1134	11.3039
TMEM242	0.597054	4.85668	11.086	5.83421e-12	8.96599e-11	17.1028	11.234
ZSWIM8	0.534168	6.00434	11.1543	5.04246e-12	7.86869e-11	17.0955	11.2974
RECQL4	-0.739645	5.94275	-11.1729	4.84732e-12	7.60107e-11	17.0762	11.3145
CDV3	0.401601	8.07467	11.2778	3.88039e-12	6.23695e-11	17.0568	11.4111
MBNL3	-0.963429	5.20695	-11.0377	6.4699e-12	9.81971e-11	17.0548	11.1891
SLBP	-0.527006	6.57882	-11.1741	4.83534e-12	7.58968e-11	17.0533	11.3156
PIN4	-0.657464	4.47057	-11.0417	6.41442e-12	9.7447e-11	17.0256	11.1928
PPM1F	-0.547888	6.76141	-11.2188	4.39741e-12	6.96351e-11	17.0243	11.3568
CILP2	1.29748	2.44666	10.9143	8.4355e-12	1.25077e-10	17.0011	11.0739
SCN9A	0.396651	4.94234	11.2899	3.78235e-12	6.09155e-11	16.9994	11.4222
EFR3B	-0.726299	3.23309	-10.9805	7.31399e-12	1.09867e-10	16.9917	11.1358
C4orf21	-0.544821	6.13343	-11.1306	5.30392e-12	8.24467e-11	16.9803	11.2754
ACBD5	0.460029	6.00101	11.0998	5.66493e-12	8.75504e-11	16.9792	11.2468
SIPA1L2	0.607328	4.56199	11.0228	6.67905e-12	1.00895e-10	16.9702	11.1753
CCDC80	0.375372	5.18529	11.1711	4.86586e-12	7.6227e-11	16.948	11.3128
FGF13	0.523977	5.19949	11.061	6.15495e-12	9.39493e-11	16.9417	11.2108
HIST1H4J	-1.21522	6.43577	-11.1549	5.03691e-12	7.86767e-11	16.939	11.2978
EZR	-0.422626	6.25996	-11.1785	4.79e-12	7.54061e-11	16.9272	11.3197
MARCH3	0.787175	5.36935	11.0119	6.83784e-12	1.031e-10	16.9199	11.1651
CDCA4	-0.724713	6.23883	-11.0911	5.77026e-12	8.88365e-11	16.9146	11.2388
GTF3C1	0.354652	8.23289	11.2091	4.4888e-12	7.08728e-11	16.9029	11.3479
XRCC6	-0.388721	9.0462	-11.2439	4.16902e-12	6.63452e-11	16.897	11.38
C5orf24	-0.603405	5.79194	-11.1115	5.52505e-12	8.55532e-11	16.8949	11.2577
APOBEC3B	-0.988175	2.40889	-10.9025	8.65315e-12	1.2795e-10	16.8543	11.0628
NUP107	-0.384277	7.72988	-11.1518	5.06981e-12	7.90369e-11	16.8368	11.295
KIF3C	0.537942	4.26149	11.0082	6.89149e-12	1.03812e-10	16.82	11.1617
SSBP2	0.415546	4.99406	11.0425	6.40377e-12	9.73773e-11	16.8048	11.1936
EIF4EBP2	-0.559534	7.11114	-11.1207	5.41696e-12	8.40414e-11	16.7804	11.2662
RHOBTB1	0.55979	6.2374	10.9687	7.50307e-12	1.12392e-10	16.7621	11.1248
SLC39A6	0.43411	6.76309	11.0855	5.84047e-12	8.96599e-11	16.7525	11.2336
STARD3NL	-0.431808	6.37411	-11.0436	6.38764e-12	9.72239e-11	16.7371	11.1947
STAT5B	0.396613	6.33171	11.0319	6.55097e-12	9.92402e-11	16.7294	11.1837
RIOK2	-0.450131	5.65612	-11.0127	6.82524e-12	1.03007e-10	16.7176	11.1659
HAT1	-0.372972	6.89696	-11.1045	5.60738e-12	8.67444e-11	16.7105	11.2512
AGPAT1	-0.589044	4.86437	-10.9574	7.6871e-12	1.14935e-10	16.6983	11.1142
CTHRC1	0.511358	4.91743	11.0932	5.74541e-12	8.85388e-11	16.6683	11.2407
RHOBTB3	0.308207	8.4427	11.1142	5.49349e-12	8.51464e-11	16.6512	11.2602
TBC1D24	-0.567829	5.01003	-10.8528	9.63554e-12	1.41436e-10	16.6128	11.0161
SAE1	-0.427076	7.91104	-11.0855	5.84029e-12	8.96599e-11	16.6114	11.2336
GNS	0.326709	7.49187	11.0661	6.08824e-12	9.31078e-11	16.6093	11.2155
DDR2	-0.362067	7.3951	-11.0777	5.93778e-12	9.08933e-11	16.5689	11.2264
MBOAT1	-1.09738	2.9528	-10.715	1.30022e-11	1.85599e-10	16.5679	10.886
STIP1	-0.375459	7.66237	-11.0494	6.30911e-12	9.61197e-11	16.5507	11.2
CAP2	0.399626	6.18644	10.9565	7.70286e-12	1.15063e-10	16.5355	11.1133
CCNG1	-0.574529	6.55974	-10.9297	8.16083e-12	1.21142e-10	16.5344	11.0883
ANAPC5	0.287554	7.50691	11.0306	6.56927e-12	9.93743e-11	16.5336	11.1825
IPO11	-0.433564	6.2411	-10.943	7.93006e-12	1.18128e-10	16.5327	11.1007
VWA5A	0.539309	5.48189	10.8157	1.04428e-11	1.5245e-10	16.5157	10.9812
KDELR3	-0.630531	1.44917	-10.7613	1.17539e-11	1.6974e-10	16.5111	10.9298
HIST1H4K	-1.22606	6.33631	-10.9552	7.72428e-12	1.15276e-10	16.5051	11.1121
BCAR3	0.367482	5.94616	10.9374	8.02545e-12	1.19328e-10	16.472	11.0955
MB21D1	-0.605788	5.14069	-10.8099	1.05744e-11	1.54231e-10	16.4615	10.9757
FAM8A1	0.620882	4.79698	10.792	1.09943e-11	1.59775e-10	16.4592	10.9588
PRSS23	-0.322372	4.14135	-11.0069	6.91085e-12	1.03908e-10	16.4578	11.1605
AC016629.8	-1.44908	1.57221	-10.6747	1.42001e-11	2.00561e-10	16.4475	10.8477
DDX39A	-0.596814	6.54772	-10.9399	7.98333e-12	1.18811e-10	16.4453	11.0978
CRAT	-0.609304	4.04949	-10.8011	1.07795e-11	1.56937e-10	16.4257	10.9674
NR1D2	-0.782333	5.77377	-10.7348	1.24526e-11	1.78706e-10	16.4247	10.9047
SEPT11	-0.331114	9.21462	-11.0303	6.5722e-12	9.93743e-11	16.4042	11.1823
ILF3	-0.265434	9.33359	-11.0335	6.52773e-12	9.89813e-11	16.402	11.1852
DSE	-0.387857	6.16595	-10.9089	8.53531e-12	1.26324e-10	16.3959	11.0688
SIPA1L1	0.418271	5.82551	10.9132	8.45537e-12	1.25256e-10	16.3769	11.0729
KLHL36	0.576463	4.76093	10.7383	1.23586e-11	1.77833e-10	16.3653	10.908
GTDC1	-0.573096	5.56793	-10.8542	9.60587e-12	1.41129e-10	16.3648	11.0175
KPNA4	-0.356548	7.37287	-10.9296	8.16254e-12	1.21142e-10	16.3522	11.0882
THRAP3	-0.31011	8.13352	-10.9736	7.4232e-12	1.113e-10	16.3518	11.1294
USP46	0.39437	7.02747	10.8603	9.48085e-12	1.3942e-10	16.3493	11.0232
DHX58	-0.842004	0.289405	-10.6443	1.51784e-11	2.12696e-10	16.3392	10.8188
MGLL	0.804546	4.52099	10.6875	1.38086e-11	1.96238e-10	16.3317	10.8599
H2AFX	-0.882654	6.70617	-10.8473	9.75218e-12	1.43017e-10	16.329	11.0109
HNRNPM	-0.421825	8.17621	-10.9618	7.61443e-12	1.13954e-10	16.326	11.1184
MAGED1	0.384428	7.52143	10.9523	7.77307e-12	1.15897e-10	16.3224	11.1094
PNPLA6	0.636563	4.6111	10.7836	1.11974e-11	1.62432e-10	16.3215	10.9509
TK1	-0.936313	5.9742	-10.8248	1.02393e-11	1.49615e-10	16.3188	10.9897
HAX1	-0.562688	5.17554	-10.7967	1.08838e-11	1.58312e-10	16.3083	10.9632
FAM214B	0.814685	3.46904	10.6505	1.49712e-11	2.10526e-10	16.3047	10.8247
SPARC	0.38378	10.1897	11.0078	6.89811e-12	1.03814e-10	16.2959	11.1613
TPGS2	-0.43867	5.70931	-10.8311	1.01002e-11	1.47851e-10	16.277	10.9957
ASAH1	0.375342	5.56893	10.8751	9.18144e-12	1.3514e-10	16.2719	11.0371
IRS1	0.38007	7.44582	10.8974	8.74984e-12	1.29261e-10	16.271	11.058
CCNB1IP1	-0.47793	5.91244	-10.7733	1.14505e-11	1.65507e-10	16.2613	10.9412
MDC1	-0.807809	5.48911	-10.7808	1.12664e-11	1.6314e-10	16.2537	10.9482
SDC3	0.376962	8.13342	10.8923	8.84653e-12	1.3057e-10	16.2427	11.0532
RPGR	-0.620721	3.67814	-10.6473	1.5078e-11	2.11658e-10	16.2424	10.8217
PTPRS	0.41983	5.9254	10.8801	9.08345e-12	1.33821e-10	16.2302	11.0417
SEC61A2	0.6808	3.772	10.5976	1.6815e-11	2.32389e-10	16.2295	10.7743
AP3M2	-0.404942	5.44706	-10.7914	1.10093e-11	1.59848e-10	16.2157	10.9582
PLD3	0.621597	7.78965	10.8894	8.90124e-12	1.31257e-10	16.1952	11.0505
ZNF697	0.487761	5.13317	10.6773	1.41185e-11	1.99759e-10	16.1766	10.8502
TRMT5	0.491093	5.89836	10.7241	1.27458e-11	1.82262e-10	16.1732	10.8946
RALY	-0.559923	7.09083	-10.8431	9.84013e-12	1.44175e-10	16.1579	11.007
QPRT	0.678937	6.46219	10.7795	1.12971e-11	1.63436e-10	16.1538	10.947
MOXD1	0.497567	1.81017	10.7248	1.27277e-11	1.82166e-10	16.153	10.8952
MRPL24	-0.515329	5.19479	-10.7372	1.23882e-11	1.78099e-10	16.1441	10.907
HECA	-0.644475	5.07033	-10.6005	1.6709e-11	2.31121e-10	16.1324	10.7771
PIAS3	0.522453	5.47232	10.6899	1.37359e-11	1.95378e-10	16.1309	10.8621
CPEB4	0.528151	5.14753	10.675	1.41904e-11	2.00561e-10	16.1205	10.848
TCHP	-0.651358	5.21555	-10.6377	1.53991e-11	2.15413e-10	16.0962	10.8125
ZNF740	0.480788	6.075	10.6972	1.35174e-11	1.9244e-10	16.076	10.8691
TARDBP	-0.371049	7.92951	-10.8281	1.01648e-11	1.48661e-10	16.0735	10.9929
IRAK1	-0.503596	6.88426	-10.8041	1.07084e-11	1.56043e-10	16.0694	10.9703
TUBB6	-0.632168	6.5965	-10.7826	1.12205e-11	1.62622e-10	16.068	10.95
FAM134C	0.509352	6.28496	10.7306	1.2566e-11	1.80172e-10	16.0651	10.9008
HDHD2	-0.510428	4.97692	-10.6364	1.54405e-11	2.15805e-10	16.0622	10.8113
HAUS5	-0.538133	5.29558	-10.6281	1.5726e-11	2.19468e-10	16.0572	10.8034
KIAA1009	-0.610192	4.6035	-10.6111	1.63221e-11	2.2616e-10	16.0425	10.7872
LIMS3L	0.644789	2.90435	10.5649	1.80681e-11	2.48213e-10	16.0338	10.7431
METTL8	0.418029	6.336	10.7494	1.20619e-11	1.73876e-10	16.014	10.9186
GDI1	0.459057	6.3144	10.7159	1.29769e-11	1.85403e-10	16.0044	10.8868
CITED2	0.701515	5.28535	10.6213	1.59627e-11	2.21998e-10	15.9931	10.7969
TSNAX	-0.801058	4.99569	-10.618	1.60797e-11	2.23011e-10	15.9923	10.7937
COTL1	0.526737	4.91265	10.6709	1.43172e-11	2.01859e-10	15.9918	10.8441
FAM161A	-0.526609	5.19523	-10.6191	1.60393e-11	2.22818e-10	15.9841	10.7948
PPARA	0.780907	4.69137	10.5162	2.01178e-11	2.74727e-10	15.9669	10.6964
PLAGL1	-0.639995	5.89481	-10.6236	1.58824e-11	2.21321e-10	15.9638	10.7991
L1CAM	0.476098	6.00279	10.7008	1.34104e-11	1.91256e-10	15.9489	10.8726
RTKN2	-1.09984	5.14355	-10.4843	2.15868e-11	2.93292e-10	15.9427	10.6658
COL9A2	-0.686085	1.97308	-10.5234	1.97985e-11	2.71057e-10	15.9378	10.7034
PRMT2	0.478722	6.31445	10.6817	1.39846e-11	1.98214e-10	15.9339	10.8544
VAPB	0.381364	7.83791	10.7477	1.21072e-11	1.74372e-10	15.9328	10.917
DFFA	-0.464898	6.86681	-10.6843	1.39031e-11	1.97407e-10	15.9197	10.8569
DR1	-0.431588	6.95547	-10.7293	1.26023e-11	1.80532e-10	15.9158	10.8995
ETV5	0.462404	6.46634	10.6696	1.43574e-11	2.0225e-10	15.9078	10.8429
RB1CC1	-0.351471	6.66685	-10.7359	1.2422e-11	1.78426e-10	15.9016	10.9058
VEGFB	-0.673611	4.53372	-10.5425	1.89843e-11	2.60576e-10	15.8913	10.7216
COX7A2L	0.383812	6.80854	10.674	1.42215e-11	2.00686e-10	15.8671	10.8471
MTBP	-0.454801	5.86762	-10.628	1.57299e-11	2.19468e-10	15.858	10.8033
ITGA9	0.387333	2.29202	10.683	1.39448e-11	1.97825e-10	15.8348	10.8556
USP19	0.532703	6.16568	10.6179	1.6081e-11	2.23011e-10	15.8202	10.7937
PARPBP	-0.564513	5.70768	-10.5883	1.71608e-11	2.3676e-10	15.8194	10.7655
VAT1	0.537824	5.46083	10.6451	1.51493e-11	2.12474e-10	15.816	10.8196
PXDN	0.355128	10.0425	10.7548	1.19205e-11	1.71991e-10	15.8152	10.9237
FBLN2	0.643296	-0.194735	10.5714	1.78124e-11	2.45119e-10	15.8118	10.7493
NNT	-0.351805	6.97401	-10.6497	1.49995e-11	2.1074e-10	15.8089	10.8239
FAM208A	-0.37249	7.15156	-10.6985	1.34803e-11	1.92082e-10	15.7937	10.8703
PAX6	-0.885594	2.42208	-10.3796	2.72337e-11	3.63259e-10	15.792	10.5649
KRTCAP3	1.74029	1.95596	10.5133	2.02465e-11	2.76249e-10	15.7559	10.6937		KRTCAP3
DCTN4	0.362569	6.81954	10.6234	1.58903e-11	2.21321e-10	15.7519	10.7989
FBXO45	-0.588551	5.29456	-10.4873	2.14451e-11	2.91613e-10	15.7518	10.6687
PCTP	0.604086	4.53748	10.4195	2.49218e-11	3.3441e-10	15.7394	10.6034
CCDC8	-0.531767	5.96859	-10.5843	1.73157e-11	2.38693e-10	15.7343	10.7616
MAN1B1	0.519288	6.72031	10.6212	1.59665e-11	2.21998e-10	15.7309	10.7968
HMGN1	-0.353655	8.09301	-10.6621	1.45954e-11	2.05422e-10	15.7139	10.8358
DPYSL2	-0.324862	7.2366	-10.6783	1.40866e-11	1.99483e-10	15.7138	10.8512
WDR37	0.499151	4.51504	10.4386	2.38861e-11	3.22623e-10	15.7053	10.6219
KITLG	0.695518	5.71849	10.4236	2.46962e-11	3.31892e-10	15.6981	10.6074
NACC2	0.519249	4.72754	10.5369	1.92206e-11	2.63594e-10	15.6921	10.7162
CCDC115	0.664172	4.53433	10.4244	2.46506e-11	3.31556e-10	15.6872	10.6082
ZNF468	0.575954	5.24771	10.4751	2.20333e-11	2.98853e-10	15.6849	10.6569
PCDHAC1	1.0863	-1.51219	10.3203	3.10825e-11	4.09765e-10	15.6818	10.5075
GEN1	-0.483927	6.59853	-10.5675	1.79675e-11	2.47041e-10	15.679	10.7455
RECQL	-0.388555	6.47567	-10.5932	1.69775e-11	2.34432e-10	15.6722	10.7701
RPS6KA3	0.362583	7.7428	10.6423	1.52432e-11	2.13419e-10	15.6713	10.8169
CAPG	-0.484648	0.623144	-10.4831	2.16456e-11	2.93843e-10	15.6354	10.6646
GNE	0.435934	6.28623	10.4923	2.12088e-11	2.88644e-10	15.6185	10.6735
KANK2	-0.369341	7.32968	-10.6066	1.64854e-11	2.28225e-10	15.6076	10.7829
FBXO28	0.468667	6.15743	10.5018	2.07697e-11	2.82908e-10	15.6029	10.6826
PCSK5	0.708126	5.10033	10.3666	2.80329e-11	3.72374e-10	15.5723	10.5523
CTDSPL	-0.496392	4.25376	-10.416	2.51179e-11	3.36714e-10	15.5668	10.6
DKK1	0.562098	2.94169	10.5308	1.9481e-11	2.66937e-10	15.5656	10.7104
RNF103	0.486637	5.22172	10.4455	2.35216e-11	3.18235e-10	15.5326	10.6285
MYO7A	0.671889	3.60921	10.2913	3.31595e-11	4.34983e-10	15.5295	10.4794
N4BP2	-0.505305	6.4134	-10.5023	2.07472e-11	2.82841e-10	15.5237	10.683
SIMC1	-0.811318	4.71894	-10.3255	3.07233e-11	4.05764e-10	15.5234	10.5125
GSDMB	1.0407	3.75401	10.2662	3.50785e-11	4.58015e-10	15.5177	10.455
FBXO10	0.572051	4.70795	10.3232	3.08823e-11	4.07529e-10	15.4852	10.5103
EPRS	0.321635	8.29562	10.5833	1.73534e-11	2.39007e-10	15.475	10.7606
FGF5	0.584713	2.12443	10.4057	2.56958e-11	3.44174e-10	15.4642	10.5901
CEP85	-0.455405	6.1866	-10.4467	2.34601e-11	3.1767e-10	15.4544	10.6297
HOXB6	-0.621875	0.15854	-10.286	3.35538e-11	4.39536e-10	15.4392	10.4743
FIGNL1	-0.418138	6.4076	-10.4556	2.30054e-11	3.11776e-10	15.4189	10.6382
VSTM2L	1.80268	-0.138017	10.2634	3.52964e-11	4.60486e-10	15.4135	10.4523		VSTM2L
ALCAM	-0.473748	2.97064	-10.4323	2.42256e-11	3.2666e-10	15.3986	10.6157
GALNT2	0.415194	7.4502	10.5211	1.98994e-11	2.71983e-10	15.3739	10.7012
AGPAT3	-0.449951	4.62875	-10.3765	2.74182e-11	3.65343e-10	15.3707	10.562
DLX6-AS1	-1.07857	-0.989509	-10.1513	4.54078e-11	5.84339e-10	15.3467	10.3429
USP20	0.641	5.20646	10.3354	3.00531e-11	3.97567e-10	15.3421	10.5221
POP1	0.379465	5.50912	10.3479	2.92241e-11	3.87237e-10	15.3216	10.5343
DYRK2	0.358581	7.79386	10.4335	2.41609e-11	3.2606e-10	15.3215	10.6169
HLA-B	-0.632568	-0.0358738	-10.2809	3.39457e-11	4.43585e-10	15.2889	10.4692
MAP3K6	-0.530297	4.74116	-10.2911	3.31792e-11	4.34983e-10	15.26	10.4791
KIAA0141	-0.439872	5.61074	-10.3322	3.02655e-11	4.00048e-10	15.2567	10.5191
HNRNPA1	-0.430904	10.0591	-10.5211	1.99e-11	2.71983e-10	15.2552	10.7011
IMPA2	-0.611316	4.71601	-10.2591	3.56393e-11	4.64583e-10	15.2503	10.4481
HEATR3	0.539293	5.32281	10.3014	3.24213e-11	4.2609e-10	15.2321	10.4892
HADHB	0.413844	7.27833	10.4285	2.44263e-11	3.29089e-10	15.2226	10.6121
TM9SF4	0.395245	6.55	10.387	2.67868e-11	3.57595e-10	15.2225	10.5721
PPP3CA	0.385822	7.30352	10.4391	2.38588e-11	3.22525e-10	15.2222	10.6224
ACSS1	0.928874	4.71834	10.1564	4.48963e-11	5.78302e-10	15.2095	10.3478
PPP2R5B	0.881515	3.04123	10.1396	4.66209e-11	5.97558e-10	15.2073	10.3314
POLR3E	-0.471736	5.61084	-10.3028	3.23216e-11	4.25475e-10	15.2037	10.4905
TRIM5	-0.492604	3.93944	-10.2276	3.82463e-11	4.96152e-10	15.2024	10.4174
UBA6	-0.311089	7.78393	-10.4258	2.45744e-11	3.30807e-10	15.1641	10.6095
FANCL	-0.540193	6.01161	-10.2831	3.37717e-11	4.4167e-10	15.1622	10.4714
MRPS16	-0.435049	6.25819	-10.3521	2.89538e-11	3.83972e-10	15.1523	10.5383
ACACA	-0.421417	7.61106	-10.399	2.60811e-11	3.49044e-10	15.1223	10.5837
RUFY3	0.464999	6.9825	10.3539	2.8837e-11	3.82739e-10	15.1174	10.5401
HNRNPA0	-0.533938	7.44081	-10.3675	2.79736e-11	3.71894e-10	15.116	10.5533
HIST1H4B	-1.35815	6.81862	-10.32	3.11027e-11	4.09765e-10	15.1145	10.5072
SMC6	-0.350439	7.58169	-10.3948	2.6326e-11	3.52028e-10	15.1043	10.5796
PTBP2	-0.537065	6.53844	-10.3411	2.96676e-11	3.92791e-10	15.0977	10.5277
COL24A1	0.713955	4.26169	10.1454	4.60197e-11	5.90795e-10	15.0767	10.3371
GDE1	0.384561	6.14473	10.2842	3.36891e-11	4.40949e-10	15.0668	10.4725
EIF4G1	-0.380714	9.11441	-10.4194	2.49252e-11	3.3441e-10	15.0657	10.6034
ZNF700	-0.641549	4.23198	-10.1355	4.70544e-11	6.02371e-10	15.0444	10.3274
MAP2K1	0.352098	6.73823	10.3763	2.74354e-11	3.65343e-10	15.0295	10.5617
SMC2	-0.327165	8.29271	-10.3923	2.6471e-11	3.53673e-10	15.0112	10.5772
TCEA3	-0.549896	2.7324	-10.1688	4.36516e-11	5.63543e-10	15.0065	10.36
CENPC	-0.416436	6.16269	-10.2217	3.87591e-11	5.02399e-10	14.9911	10.4116
SLC35E1	0.400043	5.73297	10.2289	3.81346e-11	4.95103e-10	14.9853	10.4187
SUV420H1	0.466331	5.95763	10.207	4.00631e-11	5.18466e-10	14.9829	10.3973
ST3GAL4	-0.566991	4.6996	-10.1068	5.02039e-11	6.38897e-10	14.9761	10.2993
ZNF718	-0.677702	4.35425	-10.1338	4.72433e-11	6.03587e-10	14.9758	10.3257
ZNF833P	-1.23887	2.35234	-9.98067	6.68392e-11	8.32795e-10	14.9675	10.175
ATP6V0E2	-0.64747	2.92247	-10.1329	4.73317e-11	6.03779e-10	14.9642	10.3248
C1orf43	0.371352	7.05572	10.3023	3.23573e-11	4.25596e-10	14.9525	10.49
ITGA10	1.04156	2.09905	9.97195	6.81794e-11	8.47523e-10	14.943	10.1663
PODXL2	0.584713	4.40243	10.1669	4.3847e-11	5.65612e-10	14.9392	10.3581
IPO13	0.567586	5.30363	10.1563	4.49027e-11	5.78302e-10	14.9106	10.3477
ADAMTS6	0.393519	3.99971	10.186	4.19979e-11	5.4263e-10	14.9069	10.3768
APC2	1.16809	1.25611	9.95282	7.1218e-11	8.80528e-10	14.905	10.1474
LAMB1	-0.25409	8.68757	-10.3696	2.78427e-11	3.7046e-10	14.8953	10.5553
GNPTAB	0.493749	4.99405	10.1354	4.70714e-11	6.02371e-10	14.8915	10.3272
NEURL1B	-0.852306	5.02464	-10.0152	6.17887e-11	7.74069e-10	14.8854	10.2091
PSMA3	-0.400489	6.23043	-10.2351	3.7612e-11	4.89147e-10	14.8732	10.4247
CYB5R4	-0.624085	4.70536	-10.0707	5.44766e-11	6.89451e-10	14.8611	10.2638
CCDC127	-0.55273	3.90263	-10.0437	5.79214e-11	7.28459e-10	14.8558	10.2372
ATAD3A	-0.75367	6.04155	-10.1509	4.54491e-11	5.84403e-10	14.8485	10.3425
EXT1	0.304999	6.30302	10.2453	3.67636e-11	4.78851e-10	14.8386	10.4346
TRA2B	-0.299602	8.48791	-10.2957	3.28354e-11	4.31179e-10	14.8352	10.4837
MAP4K3	0.409652	6.82513	10.23	3.80464e-11	4.94357e-10	14.8217	10.4197
HIRIP3	-1.1004	3.33799	-9.94075	7.32056e-11	9.01635e-10	14.8146	10.1355
TTYH2	0.520461	6.56085	10.1334	4.7279e-11	6.03587e-10	14.8028	10.3253
SMTN	-0.787632	5.4777	-10.03	5.97453e-11	7.50224e-10	14.788	10.2237
ITIH5	0.935832	3.45686	9.91129	7.82997e-11	9.57043e-10	14.7792	10.1062
TNFAIP2	0.790946	3.07565	9.95309	7.11728e-11	8.80528e-10	14.7752	10.1477
MCMBP	-0.340478	7.28962	-10.235	3.7615e-11	4.89147e-10	14.7623	10.4246
TNIP1	-0.465871	5.39436	-10.0848	5.27751e-11	6.69498e-10	14.748	10.2776
LTBR	0.590742	1.52837	10.0655	5.51279e-11	6.97145e-10	14.7417	10.2586
MIA3	0.346288	7.44561	10.212	3.96157e-11	5.13089e-10	14.7347	10.4021
PCOLCE	-0.595511	3.78745	-10.0522	5.68169e-11	7.1625e-10	14.7334	10.2455
H1FX	-0.89147	5.11504	-10.1008	5.08966e-11	6.472e-10	14.7296	10.2933
RHOQ	-0.432726	6.38713	-10.1244	4.82511e-11	6.14533e-10	14.7256	10.3165
ANKMY2	-0.479197	4.9437	-10.0453	5.77127e-11	7.26403e-10	14.7179	10.2387
ESYT1	-0.40733	7.11224	-10.1977	4.09082e-11	5.28976e-10	14.7025	10.3882
YOD1	0.736465	2.87237	9.94206	7.29872e-11	8.99635e-10	14.6739	10.1368
SRPK1	-0.380298	6.74437	-10.1348	4.71335e-11	6.02686e-10	14.6498	10.3267
ZNF732	-0.865078	-1.35577	-9.94999	7.16776e-11	8.84589e-10	14.6291	10.1446
RBFOX1	0.467879	4.79788	10.0148	6.18445e-11	7.74164e-10	14.6178	10.2087
MSL1	-0.347128	6.55071	-10.0884	5.2347e-11	6.64591e-10	14.5729	10.2811
KIAA0232	-0.365117	6.48246	-10.0728	5.42201e-11	6.86745e-10	14.5526	10.2658
M6PR	0.401042	6.85167	10.0805	5.329e-11	6.75497e-10	14.5525	10.2734
PNN	-0.426902	8.05261	-10.1459	4.59665e-11	5.90583e-10	14.5511	10.3376
CPSF6	-0.322594	7.92504	-10.1285	4.78112e-11	6.09413e-10	14.5152	10.3205
LMAN2L	0.637816	5.46301	9.96159	6.98069e-11	8.65746e-10	14.4535	10.1561
KIF3B	0.386804	6.67131	10.0563	5.62857e-11	7.10668e-10	14.4516	10.2496
SNHG16	0.369125	9.17801	10.1431	4.62554e-11	5.93346e-10	14.4436	10.3348
CHP1	0.397799	6.28777	10.0289	5.99035e-11	7.51623e-10	14.4424	10.2225
BTBD2	0.624669	5.39326	10.0115	6.2311e-11	7.79397e-10	14.4299	10.2054
COCH	-0.541916	0.914209	-10.0196	6.11824e-11	7.67071e-10	14.4218	10.2134
PDS5A	-0.325509	7.85608	-10.096	5.14458e-11	6.53667e-10	14.4217	10.2886
EFHD2	-0.650739	5.75341	-9.93073	7.48991e-11	9.20378e-10	14.4192	10.1255
DNAJC27-AS1	1.99794	1.20827	9.91312	7.79717e-11	9.54955e-10	14.4017	10.1081		DNAJC27-AS1
LCLAT1	0.38577	6.18043	9.98153	6.67077e-11	8.31802e-10	14.3883	10.1758
RNF152	-0.423333	5.78756	-9.99186	6.51579e-11	8.13108e-10	14.3684	10.186
FBN1	0.315172	7.71509	10.0556	5.63796e-11	7.11295e-10	14.357	10.2489
PAPD7	-0.551351	5.43474	-9.90025	8.03001e-11	9.77776e-10	14.3296	10.0953
LRP12	0.497048	4.84302	9.92394	7.6068e-11	9.33313e-10	14.3274	10.1188
PPT1	0.356844	7.83199	10.0639	5.53306e-11	6.99158e-10	14.3216	10.257
QSOX1	0.521065	5.33184	9.97377	6.78972e-11	8.44669e-10	14.3035	10.1681
C14orf159	0.584834	3.80057	9.77053	1.08148e-10	1.27439e-09	14.295	9.96598
IRF1	-0.5818	4.34466	-9.81718	9.71425e-11	1.15829e-09	14.289	10.0126
C2orf48	-1.74248	2.22648	-9.70178	1.26745e-10	1.47195e-09	14.286	9.89707	C2orf48
RPIA	-0.618754	4.64434	-9.80943	9.88884e-11	1.17649e-09	14.2813	10.0049
RPRD1B	0.334225	6.71522	9.95929	7.01752e-11	8.68972e-10	14.2811	10.1538
TLE3	-0.52335	5.53853	-9.8517	8.97432e-11	1.08618e-09	14.2769	10.047
UTP15	-0.490233	5.72356	-9.90315	7.97688e-11	9.72042e-10	14.2761	10.0982
USP28	-0.441784	6.03388	-9.93295	7.45202e-11	9.16422e-10	14.2754	10.1277
CEP135	-0.488656	5.45615	-9.87686	8.47147e-11	1.02764e-09	14.264	10.072
POTEF	-0.425773	5.6423	-9.95169	7.14007e-11	8.82109e-10	14.2531	10.1463
TANC1	0.279672	6.92449	10.0514	5.69222e-11	7.17015e-10	14.2475	10.2447
RP11-166D19.1	-0.574086	2.86375	-9.84007	9.21695e-11	1.11053e-09	14.237	10.0354
ALMS1	-0.586137	7.45108	-10.003	6.35216e-11	7.93921e-10	14.2287	10.1971
CEP44	-0.638324	4.82878	-9.84545	9.10388e-11	1.09937e-09	14.2278	10.0408
MAP7D1	-0.498636	7.06982	-9.97467	6.77581e-11	8.43591e-10	14.2096	10.169
TMEM50B	0.557763	4.8134	9.76023	1.10746e-10	1.30214e-09	14.2047	9.95567
SASH1	0.348534	6.8634	9.96115	6.98784e-11	8.65964e-10	14.2017	10.1557
NGFR	0.483342	8.03142	10.0305	5.96879e-11	7.50089e-10	14.2002	10.2241
ITGB3BP	-0.478503	5.84822	-9.89501	8.1269e-11	9.88824e-10	14.2	10.0901
CREBL2	0.696033	4.24754	9.72353	1.20533e-10	1.40794e-09	14.1979	9.9189
MAGEA2	0.450141	0.0297913	9.82541	9.53244e-11	1.14217e-09	14.1964	10.0208
ELP3	0.339875	6.20953	9.92522	7.5846e-11	9.31301e-10	14.1858	10.1201
CCDC34	-0.599392	4.88106	-9.77303	1.07527e-10	1.26799e-09	14.1831	9.96848
PCNT	-0.359517	7.23378	-9.96285	6.96081e-11	8.63947e-10	14.1766	10.1573
CHRAC1	-0.476392	4.69215	-9.79255	1.02801e-10	1.21673e-09	14.1632	9.988
LAP3	-0.450949	6.16537	-9.87762	8.45669e-11	1.02662e-09	14.1563	10.0728
RHEB	-0.327959	6.17633	-9.9183	7.7055e-11	9.44703e-10	14.1531	10.1132
ADAP1	-1.27351	-1.5738	-9.62509	1.51397e-10	1.73567e-09	14.1513	9.81988
PHF3	-0.399076	7.26707	-9.94979	7.17115e-11	8.84589e-10	14.151	10.1444
KCTD9	-0.53074	5.24841	-9.85599	8.88647e-11	1.07635e-09	14.1501	10.0513
DUSP19	0.85257	3.26944	9.65415	1.41524e-10	1.63296e-09	14.1446	9.84917
SEC61A1	0.355874	7.77	9.99219	6.51102e-11	8.13108e-10	14.1375	10.1864
RTN1	0.327717	3.57397	9.91291	7.80101e-11	9.54955e-10	14.1047	10.1078
RP5-1074L1.4	-0.971949	3.99909	-9.68623	1.31387e-10	1.52146e-09	14.0878	9.88145
MEGF9	-0.459067	4.55023	-9.78899	1.03649e-10	1.22496e-09	14.0856	9.98444
FANCB	-0.550457	5.2777	-9.76753	1.08897e-10	1.28227e-09	14.0847	9.96298
FRMD6	0.424824	5.66093	9.85009	9.00741e-11	1.08854e-09	14.0778	10.0454
LIMCH1	0.251795	8.49445	9.96743	6.88845e-11	8.55627e-10	14.0718	10.1619
ZBED4	-0.489629	6.06694	-9.8034	1.00269e-10	1.19115e-09	14.0552	9.99883
CUL4B	-0.528208	5.81002	-9.81557	9.75033e-11	1.16173e-09	14.025	10.011
STK17B	0.309648	7.72767	9.906	7.92516e-11	9.66473e-10	14.0163	10.101
BCL2L13	0.312346	6.70787	9.85076	8.99363e-11	1.08769e-09	14.0161	10.0461
ARHGAP6	0.630688	5.01401	9.64098	1.45913e-10	1.67709e-09	14.0138	9.83591
TMEM184B	0.496018	5.92923	9.83266	9.3749e-11	1.1245e-09	14.0098	10.028
TACC1	-0.327252	7.71696	-9.90741	7.89957e-11	9.64083e-10	14.0009	10.1024
PGD	0.52874	7.9697	9.89079	8.2056e-11	9.96891e-10	13.9757	10.0859
CXorf38	0.861073	3.406	9.572	1.71298e-10	1.93484e-09	13.975	9.76625
HNRNPL	-0.366429	7.96765	-9.91195	7.81812e-11	9.56321e-10	13.9702	10.1069
VEZT	-0.381852	5.83008	-9.84215	9.17309e-11	1.1069e-09	13.966	10.0375
PCM1	-0.313659	8.7364	-9.94016	7.3304e-11	9.02155e-10	13.9534	10.1349
DTX3L	-0.394454	5.51683	-9.82238	9.599e-11	1.14881e-09	13.9476	10.0178
ZNF853	-1.4025	3.04033	-9.53018	1.88846e-10	2.1226e-09	13.9436	9.72389
CEP63	-0.72444	4.55719	-9.6408	1.45975e-10	1.67709e-09	13.9426	9.83572
OSMR	0.421413	1.90596	9.82004	9.65067e-11	1.15413e-09	13.9375	10.0154
DAPK1	-0.328203	7.21456	-9.83484	9.32824e-11	1.11974e-09	13.9339	10.0302
B4GALNT3	0.412642	5.85437	9.83699	9.2822e-11	1.11671e-09	13.9243	10.0323
HN1L	-0.343452	7.10031	-9.83786	9.26368e-11	1.11532e-09	13.9233	10.0332
SETD8	-0.469654	5.9054	-9.76174	1.10362e-10	1.29857e-09	13.9133	9.95718
PRPF4B	-0.426189	6.83343	-9.80374	1.00191e-10	1.1911e-09	13.9127	9.99917
DLC1	0.557502	3.02718	9.65874	1.40026e-10	1.61683e-09	13.9086	9.85379
WASF3	0.487799	5.5928	9.67139	1.35981e-10	1.57239e-09	13.9046	9.86652
ZNF616	0.432854	5.05668	9.70205	1.26666e-10	1.47195e-09	13.8981	9.89734
SIN3B	0.391165	6.00855	9.7757	1.06868e-10	1.26115e-09	13.8933	9.97115
LAMA4	0.300981	5.54398	9.89355	8.15399e-11	9.9137e-10	13.8887	10.0886
SAMD9	-0.371504	4.95805	-9.84111	9.19481e-11	1.10869e-09	13.8795	10.0365
PSMD1	-0.295187	8.45795	-9.91037	7.84634e-11	9.58314e-10	13.8785	10.1053
CRABP2	0.39655	1.70131	9.79569	1.02063e-10	1.20977e-09	13.8737	9.99113
SOX13	-0.859446	4.35873	-9.52959	1.89107e-10	2.12405e-09	13.855	9.72329
LRRC58	-0.433413	6.39998	-9.79314	1.02662e-10	1.21598e-09	13.8502	9.98859
ATG4B	0.390143	6.46792	9.80117	1.00784e-10	1.19638e-09	13.8486	9.99661
DCLRE1C	-0.574434	3.95178	-9.61187	1.56119e-10	1.78344e-09	13.8418	9.80654
TWISTNB	0.361286	6.19936	9.75697	1.11582e-10	1.31004e-09	13.8412	9.95241
TAF13	0.505624	5.51887	9.70694	1.25243e-10	1.45871e-09	13.833	9.90225
STX17	-0.619134	4.00028	-9.59649	1.61807e-10	1.83926e-09	13.8326	9.791
NPTX2	0.412524	0.796651	9.81829	9.68951e-11	1.15634e-09	13.8253	10.0137
PIK3R3	-0.321769	5.93588	-9.79088	1.03198e-10	1.22054e-09	13.8242	9.98633
FARP2	-0.281809	6.96174	-9.83515	9.32149e-11	1.11974e-09	13.8134	10.0305
IPP	0.496985	4.78323	9.63294	1.48663e-10	1.70554e-09	13.8001	9.8278
TARSL2	0.512137	5.3573	9.57686	1.6937e-10	1.91846e-09	13.7969	9.77116
METTL21B	0.690187	5.21972	9.52541	1.90961e-10	2.14337e-09	13.7935	9.71906
RAB10	0.283852	7.55306	9.81836	9.68805e-11	1.15634e-09	13.7911	10.0138
ERGIC3	0.429172	7.75229	9.8096	9.8849e-11	1.17649e-09	13.7817	10.005
ANXA1	0.320886	6.79163	9.83659	9.29069e-11	1.1169e-09	13.7623	10.032
HSDL1	0.485714	5.39199	9.63379	1.48369e-10	1.70338e-09	13.7349	9.82866
YBX3	0.315572	7.44694	9.79918	1.01246e-10	1.20098e-09	13.7312	9.99462
WDR35	0.39145	6.54274	9.75209	1.12843e-10	1.32389e-09	13.7181	9.94753
PSMD4	-0.465617	6.76498	-9.78069	1.05646e-10	1.24765e-09	13.7134	9.97615
CSDE1	0.285643	10.4945	9.86532	8.6985e-11	1.05438e-09	13.7126	10.0606
TMPO-AS1	-1.15646	2.76072	-9.4275	2.40181e-10	2.6369e-09	13.7125	9.61946
MRPL1	-0.523978	5.14112	-9.60139	1.5997e-10	1.82268e-09	13.7112	9.79596
CABLES2	-0.678327	3.6166	-9.48225	2.11243e-10	2.34644e-09	13.7032	9.67522
TBX18	0.334182	6.14671	9.72209	1.20932e-10	1.41158e-09	13.6922	9.91746
DOCK10	0.297939	7.18951	9.81824	9.6907e-11	1.15634e-09	13.6866	10.0136
CHRNG	0.648073	5.53534	9.60602	1.58257e-10	1.80529e-09	13.6749	9.80064
DHX9	-0.2942	9.19787	-9.82522	9.53647e-11	1.14217e-09	13.6726	10.0206
SENP1	-0.531957	6.01703	-9.64389	1.44934e-10	1.66872e-09	13.6636	9.83883
PAPSS2	0.419968	3.38266	9.61581	1.54696e-10	1.76844e-09	13.6602	9.81052
ATP10D	0.357584	3.47466	9.70415	1.26052e-10	1.46708e-09	13.6565	9.89945
MYBL1	-0.586003	3.62681	-9.51244	1.96839e-10	2.2032e-09	13.6558	9.70589
CYTH3	0.388509	5.43273	9.65189	1.42268e-10	1.64037e-09	13.6536	9.84689
COA1	-0.365679	6.22276	-9.70329	1.26304e-10	1.46895e-09	13.6279	9.89858
KHSRP	-0.373843	7.29995	-9.75865	1.11148e-10	1.30591e-09	13.6263	9.9541
CALCRL	0.617298	3.91824	9.50385	2.00832e-10	2.24633e-09	13.6171	9.69717
NOLC1	-0.348541	8.09632	-9.74685	1.14216e-10	1.33805e-09	13.6104	9.94227
PPP2R5C	-0.308451	6.8908	-9.7186	1.21912e-10	1.42198e-09	13.6017	9.91395
CENPN	-0.514368	5.28837	-9.59196	1.63521e-10	1.85612e-09	13.5996	9.78643
PPP1R15B	-0.329589	7.1499	-9.71172	1.23867e-10	1.44374e-09	13.5921	9.90704
SIM2	0.663426	0.751133	9.51336	1.96413e-10	2.19996e-09	13.5921	9.70683
COLGALT1	0.481857	7.51393	9.74427	1.14896e-10	1.34503e-09	13.5904	9.93969
HPRT1	-0.58884	4.39875	-9.49445	2.05293e-10	2.28985e-09	13.5739	9.68763
CCDC77	-0.441032	5.53919	-9.61072	1.56537e-10	1.78695e-09	13.5386	9.80538
GOLGA4	-0.397221	7.38178	-9.7291	1.18991e-10	1.39093e-09	13.5296	9.92449
PNISR	-0.348268	7.61385	-9.69359	1.29169e-10	1.49793e-09	13.5209	9.88884
COL11A1	0.41738	-0.465706	9.67025	1.3634e-10	1.57541e-09	13.5179	9.86538
HIPK1	-0.396752	7.05925	-9.68679	1.31219e-10	1.52061e-09	13.5171	9.882
TMEM38A	0.848427	2.71618	9.34789	2.89671e-10	3.11639e-09	13.5171	9.53809
MYO1B	0.258291	8.55483	9.75036	1.13294e-10	1.32821e-09	13.5138	9.94579
HMOX1	0.88039	3.23641	9.401	2.5561e-10	2.79294e-09	13.5075	9.59242
AEBP1	0.456152	6.31806	9.62411	1.51742e-10	1.73838e-09	13.506	9.81889
PGRMC1	0.475065	7.08183	9.67399	1.35166e-10	1.5641e-09	13.5034	9.86913
SH3GLB1	0.305584	7.81171	9.69543	1.2862e-10	1.49264e-09	13.4979	9.89069
NDE1	-0.460047	6.03756	-9.57258	1.71065e-10	1.93357e-09	13.49	9.76684
RSPH3	0.809962	3.23808	9.37436	2.7215e-10	2.94961e-09	13.4869	9.56519
DPY19L3	0.433152	6.90832	9.59684	1.61673e-10	1.83904e-09	13.4841	9.79136
UNC119B	0.437921	6.07649	9.57509	1.7007e-10	1.92502e-09	13.4778	9.76937
PI4K2B	-0.431009	5.08881	-9.50039	2.0246e-10	2.2614e-09	13.462	9.69366
UGP2	-0.428455	6.71716	-9.60129	1.60008e-10	1.82268e-09	13.4471	9.79586
ERLEC1	0.385457	6.06117	9.58398	1.66583e-10	1.88955e-09	13.4365	9.77837
CCDC14	-0.355859	7.08577	-9.64474	1.44646e-10	1.66659e-09	13.4257	9.83969
SMARCD3	0.37533	7.15982	9.62179	1.52565e-10	1.74656e-09	13.4256	9.81655
ZBTB11	0.355612	6.57323	9.58	1.68136e-10	1.90582e-09	13.4247	9.77434
NRBP1	0.405609	7.33583	9.64179	1.45642e-10	1.67567e-09	13.422	9.83671
OTUD1	0.506035	4.6877	9.48933	2.0777e-10	2.31427e-09	13.419	9.68242
KCND1	1.8297	1.4197	9.36712	2.76837e-10	2.99435e-09	13.3973	9.55778		KCND1
REEP5	0.468855	6.17208	9.5587	1.7669e-10	1.99015e-09	13.3921	9.75279
ITM2B	-0.402477	6.31756	-9.56541	1.73947e-10	1.962e-09	13.391	9.75958
C6orf120	0.385334	5.90849	9.57295	1.70918e-10	1.93326e-09	13.3897	9.76721
SGCB	0.480725	6.48852	9.55252	1.79254e-10	2.01761e-09	13.3861	9.74653
CHRNA9	0.792004	1.08143	9.30732	3.18799e-10	3.39117e-09	13.383	9.49648
INPP4B	0.382336	6.83192	9.6159	1.54664e-10	1.76844e-09	13.381	9.81061
SLC7A6	-0.555506	4.99208	-9.52359	1.91776e-10	2.14952e-09	13.3795	9.71721
MRPL30	0.329453	6.12068	9.56436	1.74374e-10	1.96544e-09	13.3778	9.75852
VHL	-0.36869	6.19671	-9.55151	1.79676e-10	2.02094e-09	13.3715	9.74551
CLSTN3	0.558711	2.01556	9.42227	2.43145e-10	2.66762e-09	13.3695	9.61413
TMEM173	0.643427	3.66933	9.37859	2.69457e-10	2.92437e-09	13.339	9.56951
SUV39H2	-0.430882	5.93481	-9.48899	2.07934e-10	2.31448e-09	13.3361	9.68208
NUCB2	-0.461038	4.53508	-9.46116	2.2194e-10	2.45171e-09	13.308	9.65376
VPS72	-0.423135	5.0886	-9.47076	2.17001e-10	2.40045e-09	13.2858	9.66354
TMSB15B	-0.587501	3.02622	-9.3458	2.91107e-10	3.12974e-09	13.2688	9.53595
OBSCN	0.449606	5.41226	9.52491	1.91184e-10	2.14438e-09	13.2661	9.71855
STK36	0.357515	5.52796	9.49212	2.06418e-10	2.3008e-09	13.2634	9.68525
LTBP4	-0.493117	4.13	-9.46982	2.1748e-10	2.40409e-09	13.2601	9.66258
RXRB	0.52885	4.54392	9.35923	2.82032e-10	3.04235e-09	13.2573	9.5497
SPRY2	0.319474	7.15806	9.60017	1.60427e-10	1.82617e-09	13.2551	9.79472
EHD3	0.557875	1.29137	9.40119	2.55501e-10	2.79294e-09	13.2508	9.59261
PRRC2A	-0.466699	7.72288	-9.59288	1.6317e-10	1.85345e-09	13.2182	9.78736
HDAC9	1.22603	1.61072	9.21316	3.98523e-10	4.15131e-09	13.2175	9.39955
MTHFD1L	-0.344989	6.18024	-9.48151	2.11609e-10	2.34727e-09	13.216	9.67447
SPAG7	0.447485	5.37248	9.4302	2.3866e-10	2.62379e-09	13.201	9.62222
VTI1B	-0.463313	5.47757	-9.45252	2.26484e-10	2.49919e-09	13.1993	9.64496
FAM160B1	0.397478	5.28292	9.4281	2.39839e-10	2.63495e-09	13.1896	9.62008
MOB1B	-0.573159	5.95136	-9.44737	2.29233e-10	2.5236e-09	13.1838	9.63972
DTNA	0.626686	4.42071	9.28076	3.39477e-10	3.59448e-09	13.1837	9.46919
ACAD9	-0.386128	5.63841	-9.44431	2.30884e-10	2.54004e-09	13.1802	9.63661
NCALD	0.33692	4.05906	9.47946	2.12624e-10	2.35679e-09	13.1774	9.67239
ZNF471	0.652653	4.2755	9.29722	3.26504e-10	3.46625e-09	13.1741	9.48611
KAT2A	0.588393	6.01035	9.40686	2.52115e-10	2.76039e-09	13.1677	9.5984
ABHD12	-0.511405	4.98683	-9.35292	2.86259e-10	3.08587e-09	13.1513	9.54324
MVP	0.464198	3.60073	9.49554	2.04771e-10	2.28561e-09	13.1335	9.68873
DNAJB2	0.629007	4.97123	9.35236	2.86636e-10	3.08787e-09	13.1286	9.54267
GGA3	0.44893	5.80587	9.39845	2.5715e-10	2.80215e-09	13.1234	9.58981
CASC4	-0.392009	6.03	-9.48638	2.0921e-10	2.32708e-09	13.109	9.67942
NPY	0.752161	-0.691899	9.28709	3.34425e-10	3.54799e-09	13.106	9.4757
FSCN1	-0.617617	8.15583	-9.56831	1.72775e-10	1.95015e-09	13.1004	9.76252
CDK9	0.503988	5.63143	9.41502	2.47322e-10	2.7116e-09	13.0998	9.60674
GTPBP1	-0.408491	5.7811	-9.40068	2.55805e-10	2.79317e-09	13.086	9.59209
ZBTB40	0.281496	6.81086	9.48166	2.11533e-10	2.34727e-09	13.0834	9.67462
ATXN7L2	0.589023	4.96031	9.31887	3.10217e-10	3.31524e-09	13.0673	9.50833
CAMSAP2	0.343177	7.06257	9.50156	2.01907e-10	2.25678e-09	13.0663	9.69485
PAQR4	-0.865443	4.14655	-9.23478	3.78578e-10	3.96927e-09	13.0641	9.42184
FUZ	-0.811531	3.66699	-9.25742	3.58774e-10	3.77889e-09	13.061	9.44518
ACHE	1.40328	0.71272	9.14673	4.66812e-10	4.79123e-09	13.0587	9.33086
ATP2A1	0.604246	5.47228	9.28463	3.36382e-10	3.5664e-09	13.0494	9.47317
INTS4	0.361855	5.71362	9.39873	2.5698e-10	2.80215e-09	13.045	9.5901
VPS39	-0.360561	5.71431	-9.3988	2.56938e-10	2.80215e-09	13.0367	9.59017
TMEM144	0.948045	0.201433	9.14289	4.71111e-10	4.82303e-09	13.0317	9.32688
NOTUM	-1.12448	0.921185	-9.13405	4.8116e-10	4.91028e-09	13.0278	9.31771
TMEM97	-0.572746	7.0726	-9.38437	2.65814e-10	2.89069e-09	13.0188	9.57542
PUS3	0.65343	4.14939	9.23588	3.77588e-10	3.96565e-09	13.002	9.42298
RP11-22P6.3	-1.63734	1.038	-9.18493	4.26199e-10	4.4224e-09	12.9986	9.37039	RP11-22P6.3
TXNRD1	-0.319687	7.08825	-9.47919	2.12761e-10	2.35679e-09	12.9784	9.67211
ASB5	0.340802	5.4189	9.47149	2.16631e-10	2.398e-09	12.9668	9.66428
AUNIP	-0.549809	4.86232	-9.22624	3.8633e-10	4.04263e-09	12.9642	9.41304
HNRNPUL1	-0.324772	7.99572	-9.48327	2.10738e-10	2.34245e-09	12.9607	9.67626
ATP2B4	0.414766	6.0604	9.45239	2.26552e-10	2.49919e-09	12.9522	9.64483
ALDH18A1	0.38988	7.03119	9.44785	2.28974e-10	2.52248e-09	12.9447	9.64021
OXCT1	-0.501042	6.2375	-9.3286	3.03164e-10	3.24418e-09	12.9413	9.51832
HTR2B	0.455438	-0.484819	9.34428	2.92151e-10	3.13887e-09	12.94	9.53439
CDNF	2.10102	0.636052	9.40269	2.546e-10	2.78569e-09	12.9114	9.59414		CDNF
LSM4	-0.531154	6.37239	-9.41141	2.4943e-10	2.73284e-09	12.9114	9.60305
MICU2	-0.472524	6.1975	-9.38091	2.67984e-10	2.91035e-09	12.9082	9.57189
CACFD1	1.09027	3.88123	9.13458	4.8055e-10	4.90717e-09	12.8995	9.31826
RGPD6	0.421782	5.93103	9.36997	2.74979e-10	2.97625e-09	12.8973	9.5607
SKIV2L	0.47026	5.98279	9.34084	2.9453e-10	3.16231e-09	12.8961	9.53087
POLR2C	-0.492602	5.68345	-9.31817	3.10731e-10	3.31632e-09	12.8936	9.50762
SLC25A10	-0.82379	3.94995	-9.17153	4.40017e-10	4.55402e-09	12.8822	9.35653
CAPN5	0.545169	4.03251	9.22462	3.87822e-10	4.05297e-09	12.8756	9.41137
BDH1	-0.651586	4.23108	-9.16644	4.45384e-10	4.59833e-09	12.8616	9.35126
EBAG9	0.570418	4.40386	9.173	4.38478e-10	4.54101e-09	12.8583	9.35805
TSC22D3	0.518596	5.32515	9.31835	3.10596e-10	3.31632e-09	12.858	9.5078
LRRC8D	0.403189	5.23951	9.35044	2.87937e-10	3.09981e-09	12.8539	9.5407
CFL1	-0.45069	8.12672	-9.4521	2.26704e-10	2.49919e-09	12.8448	9.64454
YWHAH	-0.398747	6.54483	-9.37055	2.74604e-10	2.9742e-09	12.842	9.56129
C3orf52	0.5155	3.78693	9.2766	3.42841e-10	3.62531e-09	12.8409	9.46491
CLK2	-0.432618	5.66383	-9.31054	3.1638e-10	3.3736e-09	12.8389	9.49979
BECN1	-0.472341	5.48906	-9.27293	3.4583e-10	3.65212e-09	12.7991	9.46114
DHCR7	0.548283	5.05544	9.23543	3.77987e-10	3.96565e-09	12.7824	9.42252
DDAH1	0.414676	6.90471	9.33839	2.96241e-10	3.17856e-09	12.7757	9.52835
ZMYM2	0.320548	7.88817	9.3639	2.78942e-10	3.01509e-09	12.7748	9.55449
CLNS1A	-0.379355	6.67284	-9.36014	2.81428e-10	3.03787e-09	12.7705	9.55063
LMO4	-0.512427	5.7512	-9.23765	3.76004e-10	3.95259e-09	12.7487	9.42481
DTYMK	-0.480931	6.19037	-9.30874	3.17734e-10	3.38432e-09	12.7448	9.49794
NDC1	-0.294668	7.62253	-9.38524	2.65267e-10	2.88668e-09	12.7377	9.57632
MAPKAPK3	-0.484378	3.95599	-9.2283	3.84443e-10	4.02551e-09	12.7285	9.41517
PCDH18	0.362952	5.82827	9.30326	3.21876e-10	3.42163e-09	12.7218	9.49231
DLG3	-0.36281	5.21308	-9.27345	3.45409e-10	3.65007e-09	12.7212	9.46167
RMI1	-0.499899	5.22666	-9.19766	4.13487e-10	4.30439e-09	12.7207	9.38354
KHDRBS1	-0.263831	8.02242	-9.38587	2.64876e-10	2.88438e-09	12.7142	9.57696
COQ2	-0.729961	3.61502	-9.06597	5.66238e-10	5.70963e-09	12.7109	9.247
NAGA	-0.544696	4.47437	-9.1948	4.16306e-10	4.33093e-09	12.7104	9.38059
RNF138	-0.565367	5.32878	-9.2253	3.8719e-10	4.04899e-09	12.6878	9.41208
IPO9	-0.251052	8.31946	-9.38329	2.6649e-10	2.89607e-09	12.6814	9.57432
ENTPD4	0.314252	6.72896	9.30781	3.18433e-10	3.38951e-09	12.6803	9.49698
LIMS1	0.334519	7.31883	9.37827	2.69656e-10	2.92455e-09	12.6754	9.56919
IKBKE	0.558341	1.68601	9.0536	5.83275e-10	5.87037e-09	12.6634	9.23413
IP6K2	0.350645	6.32106	9.27134	3.47139e-10	3.66354e-09	12.6613	9.4595
EVI5	-0.381746	5.74619	-9.25882	3.57593e-10	3.76891e-09	12.6607	9.44661
MSN	-0.294117	7.86587	-9.36083	2.80967e-10	3.03494e-09	12.6493	9.55134
SEP15	0.311567	6.93788	9.32404	3.06453e-10	3.27719e-09	12.6369	9.51364
SLC39A14	0.343033	6.88594	9.33069	3.01673e-10	3.23252e-09	12.6231	9.52046
GOSR1	0.424614	6.46364	9.2194	3.9266e-10	4.09554e-09	12.6125	9.40598
BBS9	0.617577	4.15877	9.06112	5.72851e-10	5.76907e-09	12.6047	9.24196
PDIA5	-0.503498	4.13689	-9.14536	4.68349e-10	4.80394e-09	12.603	9.32943
ACYP1	-0.825711	3.0667	-8.99032	6.79009e-10	6.70375e-09	12.6016	9.16812
RUFY4	-1.76426	-3.60832	-9.0242	6.25901e-10	6.25014e-09	12.5997	9.20349	RUFY4
FMNL3	-0.62694	6.30361	-9.24996	3.65181e-10	3.84385e-09	12.5997	9.43749
HIST1H1T	-3.11435	0.102767	-9.73526	1.17312e-10	1.37231e-09	12.595	9.93066	HIST1H1T
ELOVL6	-0.464755	5.50465	-9.16639	4.45443e-10	4.59833e-09	12.5863	9.35121
MLTK	0.290143	7.22924	9.33276	3.00204e-10	3.21893e-09	12.577	9.52258
PPM1G	-0.382122	7.53166	-9.31036	3.16518e-10	3.3736e-09	12.5659	9.4996
XIAP	-0.509624	6.15814	-9.21846	3.93537e-10	4.10202e-09	12.5639	9.40501
NDUFA5	0.433633	6.44151	9.22413	3.88269e-10	4.055e-09	12.5614	9.41087
NFX1	0.31768	6.54453	9.2356	3.77835e-10	3.96565e-09	12.5576	9.4227
GUCY1A2	0.445223	5.00272	9.30072	3.23818e-10	3.44e-09	12.5549	9.4897
MOB3C	0.624044	3.67608	9.05285	5.84331e-10	5.87731e-09	12.5542	9.23334
MMACHC	0.561468	4.187	9.0896	5.35084e-10	5.40906e-09	12.55	9.27158
PSAP	0.401275	8.20695	9.32882	3.0301e-10	3.24418e-09	12.5431	9.51854
ZSCAN29	-0.459071	5.73598	-9.14353	4.70393e-10	4.81875e-09	12.5412	9.32754
RP11-395B7.7	-0.521197	3.70725	-9.11749	5.00562e-10	5.08888e-09	12.5385	9.30054
MAGOHB	-0.583951	4.77825	-9.09235	5.3157e-10	5.38031e-09	12.5325	9.27444
OGFRL1	0.52476	5.85593	9.14852	4.64828e-10	4.77392e-09	12.5235	9.33271
TBC1D9	0.3312	6.5612	9.16595	4.45904e-10	4.60014e-09	12.523	9.35076
ZBTB4	0.478967	4.60036	9.09767	5.24857e-10	5.31906e-09	12.5036	9.27996
RRP7A	-0.436085	6.14883	-9.1767	4.34638e-10	4.50415e-09	12.4991	9.36187
AP1G2	0.673275	1.93074	9.0241	6.26064e-10	6.25014e-09	12.4988	9.20338
NAPA	0.378285	5.87067	9.16333	4.48702e-10	4.62011e-09	12.4873	9.34804
NCDN	0.531546	5.45512	9.1419	4.72228e-10	4.83139e-09	12.4831	9.32585
RSL24D1	-0.467892	6.19032	-9.12596	4.90539e-10	4.99331e-09	12.4815	9.30933
GK	-0.805981	3.39938	-8.95946	7.31395e-10	7.13765e-09	12.4812	9.13585
DAAM1	0.412485	5.27806	9.16357	4.48445e-10	4.62011e-09	12.4777	9.34829
LYPLA2	0.64558	5.34681	9.10198	5.19465e-10	5.27106e-09	12.4667	9.28444
FNDC5	0.349075	6.89008	9.22931	3.83523e-10	4.01849e-09	12.465	9.41621
MFSD3	1.08657	2.94664	8.91774	8.08847e-10	7.83169e-09	12.4635	9.09213
NRIP1	0.2773	8.02609	9.28272	3.37905e-10	3.58019e-09	12.457	9.4712
ATE1	-0.338116	5.5936	-9.18751	4.23587e-10	4.40098e-09	12.4453	9.37306
KCNJ3	-0.586997	-2.11323	-9.01826	6.34907e-10	6.33055e-09	12.4438	9.19729
BTN3A2	0.405542	2.77919	9.13141	4.84198e-10	4.93501e-09	12.4378	9.31498
CAB39L	0.668678	3.34967	8.91826	8.07842e-10	7.82666e-09	12.4285	9.09267
POLH	-0.590436	4.24949	-9.05112	5.86755e-10	5.89801e-09	12.4265	9.23154
HIST3H2A	-1.50687	1.47199	-8.94698	7.53743e-10	7.32905e-09	12.4209	9.12278	HIST3H2A
PIK3C2B	0.514581	3.36727	9.01524	6.39526e-10	6.36388e-09	12.4182	9.19414
AGTR2	0.399157	3.20436	9.16712	4.44668e-10	4.59624e-09	12.4127	9.35196
RWDD2B	0.651776	4.35656	9.00706	6.52216e-10	6.46305e-09	12.4077	9.18561
STEAP4	1.8609	-2.84516	8.9872	6.84139e-10	6.74611e-09	12.4021	9.16486		STEAP4
AC096559.1	1.41213	-0.688017	8.87616	8.94417e-10	8.57754e-09	12.4018	9.04846
PTPDC1	-0.430291	5.59858	-9.09405	5.29423e-10	5.36195e-09	12.3906	9.2762
ERCC1	-0.419316	5.17626	-9.13288	4.82506e-10	4.92089e-09	12.3817	9.3165
AGL	-0.351663	5.7321	-9.15961	4.52702e-10	4.65533e-09	12.3757	9.34419
SMARCE1	-0.40588	6.31722	-9.12487	4.91823e-10	5.00321e-09	12.3735	9.30819
LRR1	-0.498267	5.19747	-9.0231	6.27568e-10	6.26127e-09	12.3732	9.20234
KLHDC10	0.247623	7.49868	9.22094	3.91224e-10	4.0832e-09	12.3673	9.40757
CTNNAL1	-0.409165	6.50171	-9.16491	4.47019e-10	4.60868e-09	12.3601	9.34967
VGLL4	0.360042	6.3151	9.13815	4.76472e-10	4.86862e-09	12.3535	9.32196
ELK4	-0.508301	6.91427	-9.19057	4.20516e-10	4.3719e-09	12.3507	9.37622
TCP11L1	-0.667336	4.00276	-8.98067	6.94977e-10	6.82368e-09	12.3477	9.15803
DYNLT3	0.537133	2.06704	9.04616	5.93768e-10	5.95732e-09	12.3466	9.22638
CNTN3	0.650732	-0.922116	9.00553	6.54619e-10	6.47887e-09	12.3422	9.18401
EIF4G2	-0.253232	10.019	-9.27795	3.41743e-10	3.61609e-09	12.3341	9.4663
SEMA3A	0.352785	6.65911	9.25978	3.56781e-10	3.76282e-09	12.3335	9.4476
IL11RA	0.741589	3.47162	8.94833	7.51295e-10	7.31208e-09	12.3233	9.12419
YIPF1	0.557107	4.03421	8.98432	6.8889e-10	6.78442e-09	12.316	9.16185
IFT57	0.473117	4.6768	9.02568	6.23694e-10	6.23423e-09	12.3151	9.20503
TUBB4B	-0.554359	8.8523	-9.24391	3.70463e-10	3.89689e-09	12.3147	9.43126
TEX2	0.340403	6.79315	9.15831	4.54101e-10	4.66673e-09	12.3112	9.34285
B3GNT1	0.683881	3.47957	8.95919	7.31865e-10	7.13791e-09	12.3092	9.13557
PRDM8	0.968888	0.0558189	8.85544	9.40447e-10	8.97613e-09	12.2915	9.02667
TEP1	0.431069	5.36555	9.03891	6.04197e-10	6.05063e-09	12.2634	9.21882
CCNE1	-0.553122	5.85587	-8.99781	6.66889e-10	6.59219e-09	12.2595	9.17595
SEC24A	0.514374	5.65506	9.06224	5.71312e-10	5.75718e-09	12.2569	9.24313
CHRND	0.397802	6.83887	9.16112	4.5107e-10	4.64151e-09	12.2551	9.34576
PHLDA1	0.315193	6.06499	9.18124	4.29962e-10	4.45856e-09	12.2488	9.36657
KIF3A	0.600428	4.86957	8.95767	7.34558e-10	7.15983e-09	12.2404	9.13397
SNX17	-0.537358	6.02302	-9.08929	5.35481e-10	5.40967e-09	12.2135	9.27126
PIKFYVE	0.287089	7.48629	9.16915	4.42524e-10	4.57702e-09	12.2067	9.35406
DONSON	-0.582767	5.29487	-8.97499	7.04535e-10	6.90908e-09	12.2043	9.1521
PSMC3	-0.43227	7.46184	-9.14457	4.6923e-10	4.80991e-09	12.1907	9.32861
TPRG1L	0.659479	4.78376	8.90499	8.34154e-10	8.04764e-09	12.1891	9.07875
CNKSR3	-0.32942	6.68977	-9.14075	4.73518e-10	4.84151e-09	12.188	9.32466
HMOX2	0.534633	4.90085	8.9827	6.91583e-10	6.79867e-09	12.1788	9.16016
EXOC6	0.463259	4.42528	8.97464	7.05132e-10	6.91072e-09	12.1671	9.15173
PINK1	0.972655	4.14473	8.83423	9.90098e-10	9.42205e-09	12.1469	9.00432
SLC30A7	0.341582	6.74495	9.10379	5.17226e-10	5.25498e-09	12.1457	9.28632
CHST2	0.545267	3.58443	8.91578	8.12695e-10	7.85947e-09	12.143	9.09007
DHRS13	-0.788144	3.73476	-8.78998	1.10246e-09	1.03868e-08	12.1416	8.95764
ZNF516	0.344302	4.83604	9.0134	6.42365e-10	6.37997e-09	12.1385	9.19222
TLE4	0.376265	6.73932	9.09822	5.24161e-10	5.31535e-09	12.1222	9.28054
SAT1	-0.686375	2.90076	-8.81021	1.04957e-09	9.95262e-09	12.1183	8.97899
CNOT6	-0.600703	6.13177	-9.03215	6.1407e-10	6.14185e-09	12.1176	9.21178
SGCD	0.439648	5.12843	9.05054	5.87569e-10	5.90249e-09	12.1026	9.23094
GTPBP2	-0.442214	5.57617	-8.98408	6.8929e-10	6.78442e-09	12.0966	9.1616
BTF3L4	0.286468	6.92168	9.07691	5.51582e-10	5.56883e-09	12.0929	9.25839
AHCYL2	0.454871	4.61257	9.01536	6.39342e-10	6.36388e-09	12.0919	9.19427
VDR	0.731542	-0.4303	8.79372	1.0925e-09	1.0311e-08	12.0911	8.96158
NGLY1	0.366628	5.72839	8.96085	7.28948e-10	7.1181e-09	12.0833	9.1373
RFTN1	0.680314	4.47993	8.86114	9.27562e-10	8.86895e-09	12.0825	9.03266
RSRC1	-0.44642	5.57659	-8.96458	7.22435e-10	7.06308e-09	12.078	9.1412
UBE2Z	-0.323088	6.58806	-9.06649	5.65526e-10	5.70603e-09	12.0779	9.24755
NFASC	1.1346	6.40804	8.77981	1.13009e-09	1.06035e-08	12.0756	8.94689
TUBA1B	-0.434757	10.8814	-9.1857	4.2542e-10	4.41717e-09	12.0721	9.37118
UBE2G2	0.322447	7.04825	9.04774	5.91526e-10	5.93853e-09	12.0712	9.22803
IFFO1	0.474928	5.28185	8.97288	7.08132e-10	6.9359e-09	12.0662	9.14989
UGGT1	-0.271498	7.88039	-9.13024	4.85555e-10	4.9457e-09	12.0618	9.31376
GINS3	-0.554155	4.82879	-8.87836	8.89668e-10	8.5371e-09	12.0547	9.05077
SRSF10	-0.321088	8.29508	-9.10254	5.18772e-10	5.26735e-09	12.0477	9.28502
RBBP6	-0.389599	6.52065	-9.01591	6.38496e-10	6.3624e-09	12.0435	9.19484
SPEG	0.36737	7.01897	9.09044	5.34015e-10	5.40165e-09	12.0361	9.27245
PTPRK	-0.283856	6.25135	-9.04009	6.02485e-10	6.03724e-09	12.0357	9.22005
SEC23B	0.378357	6.16121	8.99043	6.7883e-10	6.70375e-09	12.0278	9.16824
HUNK	-0.330477	6.31649	-8.98368	6.89949e-10	6.78675e-09	12.0274	9.16118
TAP2	-0.361962	4.30627	-8.97169	7.10159e-10	6.95151e-09	12.027	9.14864
SCN3B	2.89136	2.91792	8.97888	6.97973e-10	6.84891e-09	12.0223	9.15616		SCN3B
DGKD	0.274172	6.4133	9.04285	5.98503e-10	6.00109e-09	12.0212	9.22293
B3GNT5	-0.524147	4.91273	-8.93065	7.84029e-10	7.60054e-09	12.0196	9.10567
PAX7	0.369404	1.574	8.95281	7.43214e-10	7.23981e-09	12.0033	9.12889
PHF7	-0.992211	1.53846	-8.69716	1.38251e-09	1.27342e-08	12.0009	8.85933
MTCH2	0.389692	6.92685	9.03216	6.14067e-10	6.14185e-09	11.9826	9.21178
ZWILCH	-0.296933	6.65161	-8.99794	6.66675e-10	6.59219e-09	11.9811	9.17609
SERP1	0.359722	6.9404	9.01457	6.40559e-10	6.36717e-09	11.9656	9.19344
TCEB3	0.300215	7.14008	9.01262	6.4356e-10	6.38515e-09	11.9651	9.19141
TMEM214	-0.44354	5.27515	-8.9422	7.62472e-10	7.40496e-09	11.952	9.11778
LINC00936	1.17848	2.59544	8.67425	1.46219e-09	1.34066e-08	11.9493	8.835
CHCHD3	-0.322895	6.92451	-9.01322	6.42641e-10	6.37997e-09	11.9332	9.19203
GABPB1	-0.414195	5.22438	-8.86066	9.28635e-10	8.87393e-09	11.9159	9.03216
GMCL1	-0.583609	5.1801	-8.87213	9.03195e-10	8.65656e-09	11.8971	9.04422
LRCH4	0.51359	6.0887	8.93403	7.77656e-10	7.54786e-09	11.8899	9.10921
VPS29	-0.431716	5.39797	-8.89082	8.63245e-10	8.30337e-09	11.8874	9.06387
RAD9A	0.721528	4.18424	8.72134	1.3032e-09	1.20711e-08	11.887	8.88499
PAXIP1	-0.38447	6.20059	-8.91366	8.16857e-10	7.89497e-09	11.882	9.08785
SNRPA1	-0.446502	5.48349	-8.84093	9.7414e-10	9.27902e-09	11.8817	9.01138
TMA7	-0.451144	6.1337	-8.94819	7.51543e-10	7.31208e-09	11.8679	9.12405
TOE1	-0.574328	5.31016	-8.86413	9.20869e-10	8.81544e-09	11.8633	9.0358
EFHD1	-0.724354	2.39113	-8.69171	1.40105e-09	1.28975e-08	11.851	8.85355
YIF1A	0.652482	4.36612	8.78632	1.11233e-09	1.04675e-08	11.8438	8.95376
STK32B	0.616356	1.06961	8.74406	1.23292e-09	1.14813e-08	11.8432	8.90907
CLIP4	0.44185	5.47858	8.8847	8.76119e-10	8.4121e-09	11.8334	9.05744
PPP4R1	-0.283386	7.03957	-8.96204	7.26871e-10	7.10212e-09	11.8252	9.13854
DHRS7	0.551694	4.3744	8.79234	1.09616e-09	1.03335e-08	11.823	8.96013
SERPINI1	0.804813	3.4272	8.73836	1.25018e-09	1.16285e-08	11.8214	8.90303
PLEKHG3	-0.587747	4.97028	-8.79276	1.09503e-09	1.03289e-08	11.8147	8.96057
RNF217	0.575414	6.17495	8.90334	8.37492e-10	8.07499e-09	11.8137	9.07702
PEX2	0.345297	5.16349	8.85601	9.39149e-10	8.96907e-09	11.8038	9.02727
DOCK9	0.29428	7.39474	8.98203	6.9269e-10	6.80538e-09	11.7844	9.15946
DCAF5	0.347968	6.56292	8.91285	8.18476e-10	7.90587e-09	11.7809	9.08699
MCTP1	0.536232	2.1957	8.72116	1.30377e-09	1.20711e-08	11.7682	8.8848
ADCY3	-0.368513	6.64625	-8.91593	8.12406e-10	7.85947e-09	11.7659	9.09023
HYOU1	0.329093	7.89591	9.00579	6.54216e-10	6.47887e-09	11.7655	9.18428
RHOB	0.622222	6.30263	8.82118	1.02197e-09	9.70815e-09	11.7652	8.99056
RBBP8	-0.362167	6.29519	-8.89865	8.47057e-10	8.15254e-09	11.7575	9.07209
ARID5B	0.442008	6.00707	8.86276	9.2391e-10	8.83929e-09	11.7547	9.03437
NUP155	-0.289921	7.9502	-8.96546	7.20903e-10	7.05239e-09	11.7438	9.14212
CCDC136	-0.494495	4.42526	-8.8116	1.04601e-09	9.92475e-09	11.7411	8.98046
TM9SF3	0.279709	7.9884	8.98863	6.8178e-10	6.72698e-09	11.7325	9.16636
PROM1	-0.506335	3.14207	-8.77843	1.1339e-09	1.06269e-08	11.7298	8.94543
FAM225B	0.484502	4.04649	8.73535	1.2594e-09	1.17008e-08	11.729	8.89984
CXorf64	1.03373	0.0510213	8.60321	1.74046e-09	1.57691e-08	11.7268	8.75934
HSP90AA1	-0.47228	9.82638	-9.01504	6.39833e-10	6.36388e-09	11.7063	9.19393
UBR1	0.371646	6.83965	8.90099	8.42264e-10	8.11613e-09	11.7061	9.07455
SYNGR2	0.615545	3.84916	8.73264	1.26776e-09	1.17717e-08	11.6982	8.89696
STK10	-0.406155	5.00232	-8.84078	9.7449e-10	9.27902e-09	11.6904	9.01122
SLC25A12	0.406793	5.40439	8.85329	9.45373e-10	9.0178e-09	11.6756	9.0244
TCERG1	-0.354351	7.69306	-8.93182	7.81821e-10	7.58371e-09	11.6682	9.10689
ZNF788	-0.76473	3.50201	-8.64975	1.55262e-09	1.41953e-08	11.6569	8.80894
IL8	0.606765	0.530552	8.70475	1.35709e-09	1.25215e-08	11.6466	8.86739
TTC27	0.39868	5.31752	8.7848	1.11646e-09	1.05002e-08	11.6414	8.95216
COPG2	-0.49356	4.57387	-8.69843	1.37821e-09	1.27018e-08	11.6398	8.86068
MAP4K4	-0.32942	8.7923	-8.98629	6.85624e-10	6.75661e-09	11.6391	9.16391
JARID2	0.368205	6.23237	8.80009	1.0757e-09	1.01824e-08	11.6355	8.96831
CHST3	-0.538978	4.59058	-8.68945	1.4088e-09	1.29615e-08	11.6312	8.85115
PDCD6IP	0.290985	6.65883	8.88676	8.71771e-10	8.37536e-09	11.6078	9.0596
PLAT	0.332824	7.23917	8.90887	8.26366e-10	7.97729e-09	11.607	9.08283
COL5A2	0.203465	8.59937	9.00865	6.49738e-10	6.44246e-09	11.6031	9.18726
ARL6IP1	-0.496826	7.82895	-8.8991	8.46117e-10	8.14838e-09	11.6004	9.07257
EIF3A	-0.288336	9.21729	-8.9423	7.62298e-10	7.40496e-09	11.5586	9.11788
C10orf54	1.16959	2.63848	8.51237	2.17683e-09	1.91821e-08	11.5505	8.66218
PNKP	-0.560413	5.10143	-8.72151	1.30265e-09	1.20711e-08	11.5437	8.88517
PER3	-0.901829	3.30001	-8.54983	1.98475e-09	1.76443e-08	11.5365	8.70229
TCEAL3	-1.13891	2.62767	-8.5059	2.21191e-09	1.94592e-08	11.5356	8.65523
SLC7A11	0.64886	4.05434	8.62616	1.64509e-09	1.49895e-08	11.5276	8.78381
AC108142.1	0.759726	3.05353	8.55408	1.96406e-09	1.74893e-08	11.5269	8.70685
ZNF425	1.03583	1.82629	8.49281	2.28459e-09	1.99675e-08	11.515	8.64119
SEC14L1	0.290139	6.4758	8.83187	9.95777e-10	9.47049e-09	11.5074	9.00184
EMP3	0.418033	5.93249	8.81597	1.03499e-09	9.82595e-09	11.4979	8.98507
AP1S2	-0.355231	6.65007	-8.7979	1.08143e-09	1.02246e-08	11.4974	8.966
PSEN1	0.356653	5.88145	8.78148	1.12549e-09	1.05728e-08	11.4948	8.94866
GLCE	0.506778	5.57526	8.67426	1.46216e-09	1.34066e-08	11.4944	8.835
MRPS5	0.322949	6.32042	8.80562	1.06133e-09	1.00523e-08	11.4938	8.97415
FNTA	0.297722	6.32736	8.79465	1.09003e-09	1.02998e-08	11.492	8.96256
POLR3A	0.379908	6.65409	8.79419	1.09124e-09	1.03052e-08	11.4919	8.96208
PRELID1	-0.66025	6.30045	-8.72626	1.28763e-09	1.19492e-08	11.4781	8.89021
ANKRD20A4	-1.56897	-1.4268	-8.55674	1.95122e-09	1.73944e-08	11.4777	8.70969	ANKRD20A4
MCC	0.433644	6.44223	8.73598	1.25745e-09	1.16894e-08	11.4721	8.90051
TIMP2	0.284656	7.39101	8.86448	9.20081e-10	8.81314e-09	11.4713	9.03617
SLC38A7	-0.834838	3.18806	-8.52667	2.10139e-09	1.85967e-08	11.4608	8.67749
LIN28B	-0.386999	2.15702	-8.75406	1.20323e-09	1.12178e-08	11.4584	8.91965
ZCCHC17	-0.437924	5.5477	-8.75041	1.21397e-09	1.13114e-08	11.4478	8.91579
WDR12	0.282477	6.8953	8.84178	9.72125e-10	9.26747e-09	11.4339	9.01228
HNRNPDL	-0.309815	9.06613	-8.88688	8.71508e-10	8.37536e-09	11.4294	9.05973
RANBP3L	-1.11659	0.883974	-8.45481	2.5098e-09	2.17232e-08	11.4029	8.60036
ERCC6	0.628439	4.00108	8.56198	1.92622e-09	1.72384e-08	11.402	8.71529
XKR5	-0.742296	1.86664	-8.4833	2.33893e-09	2.04049e-08	11.3883	8.63098
CPNE2	-0.532791	4.1125	-8.6005	1.75208e-09	1.58436e-08	11.3814	8.75644
MYH3	-0.330369	4.20592	-8.72505	1.29146e-09	1.19779e-08	11.3762	8.88892
FGD5-AS1	-0.333405	6.95568	-8.77318	1.14846e-09	1.07321e-08	11.3746	8.93988
BDNF	0.321998	1.94505	8.77641	1.13948e-09	1.06668e-08	11.3712	8.94329
FADS3	0.820816	5.13131	8.55773	1.9465e-09	1.73715e-08	11.3619	8.71075
RRN3	0.317881	6.94723	8.75553	1.19893e-09	1.11842e-08	11.36	8.92121
ITGB8	0.342489	6.57658	8.7752	1.14284e-09	1.0692e-08	11.359	8.94201
ECE1	0.353841	7.27177	8.77689	1.13814e-09	1.06605e-08	11.3531	8.9438
ANKRD32	-0.49139	5.68602	-8.64441	1.57306e-09	1.43682e-08	11.3498	8.80325
ZNF134	0.404595	5.84599	8.66582	1.49269e-09	1.36629e-08	11.344	8.82603
RBM26	-0.353715	7.40656	-8.77913	1.13195e-09	1.06149e-08	11.3205	8.94617
EXOC2	-0.441466	5.02668	-8.64368	1.57589e-09	1.43835e-08	11.3193	8.80247
EMC10	0.661526	6.42658	8.70621	1.35228e-09	1.24915e-08	11.3169	8.86893
NOG	0.9157	3.76854	8.46339	2.45705e-09	2.12781e-08	11.3076	8.60959
GARS	0.239822	7.82635	8.82257	1.01852e-09	9.68106e-09	11.3055	8.99203
CAPNS1	0.428743	8.09387	8.80689	1.05806e-09	1.00273e-08	11.2993	8.97549
UHRF2	-0.456396	5.64491	-8.61256	1.70095e-09	1.54722e-08	11.2973	8.76931
VRK2	-0.490039	4.0644	-8.58514	1.8195e-09	1.63837e-08	11.2922	8.74005
PAFAH1B2	0.237907	7.50026	8.78877	1.10572e-09	1.04114e-08	11.2921	8.95636
SMAP2	0.363006	4.48109	8.64435	1.57332e-09	1.43682e-08	11.2759	8.80318
SMYD1	0.704409	2.49639	8.43782	2.61768e-09	2.25719e-08	11.2755	8.58208
CTSL	0.412807	5.62069	8.71328	1.3291e-09	1.22844e-08	11.2708	8.87644
KIAA0907	-0.306409	6.33014	-8.71834	1.31278e-09	1.21476e-08	11.258	8.88181
ZNF320	0.355705	5.84265	8.66977	1.47831e-09	1.35443e-08	11.2569	8.83023
C14orf132	-0.702448	1.86088	-8.51789	2.14737e-09	1.89537e-08	11.2496	8.66809
XPC	-0.407651	5.28197	-8.61399	1.69498e-09	1.54266e-08	11.2403	8.77084
NOTCH1	-0.394249	6.79826	-8.7587	1.18969e-09	1.11109e-08	11.2388	8.92457
AMD1	-0.319447	7.4113	-8.7427	1.237e-09	1.15127e-08	11.2375	8.90763
MED11	-1.00128	1.85565	-8.38413	2.99087e-09	2.53412e-08	11.236	8.5242
PRIM2	-0.452292	5.30083	-8.63973	1.59122e-09	1.45152e-08	11.2359	8.79827
HMGXB3	0.341082	6.36845	8.67433	1.46189e-09	1.34066e-08	11.2328	8.83508
HEBP2	0.335092	4.7839	8.66276	1.5039e-09	1.37577e-08	11.2321	8.82278
SAAL1	-0.435651	5.11287	-8.5744	1.86821e-09	1.67566e-08	11.231	8.72857
RWDD1	-0.523058	5.10438	-8.58944	1.80038e-09	1.62388e-08	11.2268	8.74464
SLC25A37	0.302387	6.30233	8.71464	1.32468e-09	1.22506e-08	11.2267	8.87789
RAD21	-0.367113	8.4407	-8.7748	1.14396e-09	1.06962e-08	11.2141	8.94159
SSR3	0.259756	8.11447	8.78013	1.12921e-09	1.06015e-08	11.2107	8.94722
ZNF474	1.50923	0.955377	8.39329	2.92359e-09	2.48629e-08	11.2074	8.53408		ZNF474
IL17RB	-1.11584	-2.20345	-8.38605	2.97664e-09	2.52423e-08	11.1969	8.52627
CLIC4	-0.256161	8.47241	-8.78151	1.12541e-09	1.05728e-08	11.1884	8.94869
NXPE3	-0.355211	6.35632	-8.68594	1.42095e-09	1.30657e-08	11.1869	8.84742
XPO1	-0.237541	9.77431	-8.79822	1.0806e-09	1.02228e-08	11.1763	8.96633
PCDH10	0.763797	1.91128	8.4148	2.77149e-09	2.372e-08	11.1543	8.55729
ASIC4	1.2233	1.93022	8.34458	3.30017e-09	2.76846e-08	11.1537	8.48146
MAPK15	0.948436	5.14793	8.41717	2.75528e-09	2.35938e-08	11.1509	8.55983
ODF2	-0.297706	7.00174	-8.70546	1.35474e-09	1.2507e-08	11.15	8.86814
ZNF600	0.4646	2.74467	8.49946	2.24737e-09	1.96958e-08	11.1492	8.64832
TMEM169	0.712084	3.60324	8.41722	2.75492e-09	2.35938e-08	11.1489	8.55989
FGF1	1.71653	-2.45357	8.44027	2.60189e-09	2.24478e-08	11.1482	8.58471		FGF1
C3orf70	-0.490498	4.21012	-8.49566	2.2686e-09	1.98601e-08	11.1461	8.64424
CSRP1	0.314575	8.00156	8.75652	1.19603e-09	1.11637e-08	11.1427	8.92226
IP6K3	0.542199	4.30513	8.48317	2.33971e-09	2.04049e-08	11.1319	8.63084
UQCC2	0.510267	5.4503	8.56162	1.92795e-09	1.72443e-08	11.1303	8.7149
SLC37A3	0.38421	5.58775	8.61652	1.68449e-09	1.53398e-08	11.1172	8.77353
LAS1L	-0.502059	5.77274	-8.58434	1.82309e-09	1.63976e-08	11.1118	8.73919
SLC35E2B	0.338415	6.64379	8.63264	1.61915e-09	1.47616e-08	11.109	8.79071
WDR5	-0.33894	7.28295	-8.67731	1.45127e-09	1.33292e-08	11.108	8.83825
UBAC1	-0.475425	5.33741	-8.58085	1.83881e-09	1.65113e-08	11.1025	8.73546
KLC4	0.636191	3.7964	8.41302	2.7838e-09	2.38127e-08	11.1003	8.55536
SLC18B1	0.7233	4.33333	8.43514	2.63518e-09	2.26984e-08	11.092	8.57919
ATP6V1F	0.455746	5.04005	8.56779	1.89884e-09	1.70045e-08	11.0911	8.72151
RAB40B	1.07633	3.36671	8.33497	3.38012e-09	2.82815e-08	11.091	8.47107
RCAN1	0.559464	5.85926	8.52649	2.10229e-09	1.85967e-08	11.0875	8.67731
ZNF160	0.434019	5.82475	8.58593	1.81599e-09	1.63704e-08	11.0841	8.74089
FABP3	0.876798	1.60982	8.35386	3.22475e-09	2.71226e-08	11.0786	8.4915
CSRNP1	0.693114	4.11111	8.47025	2.41571e-09	2.09426e-08	11.0615	8.61696
MCU	0.441451	5.9848	8.55062	1.98087e-09	1.76293e-08	11.0462	8.70314
RAB11FIP4	0.534743	1.5662	8.52883	2.09019e-09	1.85202e-08	11.0454	8.67981
WDR59	0.42924	5.25802	8.519	2.1415e-09	1.89227e-08	11.0392	8.66928
CHIC1	0.544381	4.68641	8.48279	2.34191e-09	2.04129e-08	11.0381	8.63043
MYO9B	-0.263092	6.96417	-8.66961	1.4789e-09	1.35443e-08	11.0338	8.83006
PRKD1	0.3508	4.70594	8.56039	1.9338e-09	1.72677e-08	11.0328	8.71359
NDUFA8	0.515364	5.42957	8.5337	2.06522e-09	1.83293e-08	11.028	8.68503
DCLRE1B	-0.438771	4.89497	-8.49372	2.27947e-09	1.99444e-08	11.0154	8.64217
RNF139	0.470395	5.24907	8.51851	2.14411e-09	1.89354e-08	11.0127	8.66875
FKTN	0.337801	6.13303	8.60232	1.74426e-09	1.57947e-08	11.0088	8.75839
RP11-150O12.3	1.07442	-0.583009	8.28711	3.80887e-09	3.15404e-08	11.006	8.4192
KCNG3	-0.677382	-1.42188	-8.40195	2.86136e-09	2.44371e-08	11.0047	8.54343
HNRNPR	-0.259697	8.90691	-8.70401	1.35957e-09	1.25372e-08	10.999	8.8666
SUN2	-0.589493	6.65621	-8.60038	1.75262e-09	1.58436e-08	10.9964	8.75631
ABCC5	0.265988	6.16701	8.60858	1.71764e-09	1.55976e-08	10.9884	8.76507
GTF2H5	0.439658	4.73288	8.48969	2.30233e-09	2.01006e-08	10.9865	8.63783
KAT6B	0.470884	6.2474	8.58268	1.83053e-09	1.64553e-08	10.9818	8.73742
SFI1	-0.506604	4.62262	-8.44097	2.59733e-09	2.24205e-08	10.9759	8.58547
KLF4	-0.60523	3.91918	-8.43353	2.64568e-09	2.27644e-08	10.9674	8.57746
SHISA5	0.487373	6.36987	8.60672	1.72553e-09	1.56515e-08	10.9638	8.76308
ZFP82	-0.454255	4.73074	-8.4705	2.41421e-09	2.0941e-08	10.9592	8.61722
HSD17B4	0.28921	6.71936	8.60174	1.74673e-09	1.58081e-08	10.9522	8.75777
OLFML2A	-0.283583	5.92264	-8.61077	1.70842e-09	1.55313e-08	10.9461	8.76741
DARS	0.353563	7.90143	8.5978	1.76376e-09	1.59263e-08	10.9354	8.75356
JHDM1D	0.55054	2.80016	8.33861	3.3496e-09	2.80699e-08	10.9351	8.47501
KLHL20	0.417672	4.98353	8.48241	2.34411e-09	2.04211e-08	10.931	8.63002
ALDH1B1	0.42271	7.42931	8.57737	1.85461e-09	1.66439e-08	10.93	8.73175
DAK	0.759779	4.19027	8.39956	2.87842e-09	2.45177e-08	10.9294	8.54085
TNS1	0.385788	5.02587	8.56775	1.89903e-09	1.70045e-08	10.9231	8.72147
BCOR	-0.546223	6.01744	-8.4003	2.87311e-09	2.44854e-08	10.9202	8.54165
RTCA	0.345623	6.33404	8.58235	1.83202e-09	1.64595e-08	10.92	8.73707
AC004158.2	-1.06313	1.94044	-8.25076	4.17129e-09	3.42592e-08	10.9133	8.37973
ZNF680	-0.540221	5.78666	-8.53427	2.06233e-09	1.83137e-08	10.9122	8.68564
LRPAP1	-0.412231	6.66992	-8.53846	2.04113e-09	1.81355e-08	10.899	8.69013
UQCR10	0.539288	5.60774	8.50311	2.22722e-09	1.95618e-08	10.8945	8.65224
BOC	0.306171	4.89	8.59655	1.76919e-09	1.59664e-08	10.8924	8.75222
ZBTB5	-0.505665	5.17318	-8.42769	2.6843e-09	2.30721e-08	10.8915	8.57117
ZIC1	0.500378	6.20246	8.52176	2.12696e-09	1.88046e-08	10.8909	8.67224
SNX19	-0.321973	6.16615	-8.56101	1.93082e-09	1.72603e-08	10.8862	8.71426
KLHL18	0.342093	5.08225	8.49212	2.28852e-09	1.9991e-08	10.8855	8.64044
DIDO1	-0.268055	7.93269	-8.60964	1.71319e-09	1.55659e-08	10.8797	8.76619
IVD	0.405094	5.91321	8.49728	2.25952e-09	1.97914e-08	10.8788	8.64598
UQCRC1	-0.553677	6.07297	-8.55022	1.98284e-09	1.7637e-08	10.8766	8.70271
KIAA1211	-0.341229	5.34928	-8.50598	2.21148e-09	1.94592e-08	10.8649	8.65532
AMPD3	0.502519	4.84247	8.37697	3.04458e-09	2.57556e-08	10.8578	8.51647
GULP1	-0.354892	5.51358	-8.60802	1.72e-09	1.56102e-08	10.8486	8.76447
XRCC1	-0.503204	4.99148	-8.39704	2.89648e-09	2.46584e-08	10.8468	8.53813
TBKBP1	0.722268	5.04218	8.36219	3.15859e-09	2.66639e-08	10.842	8.50051
LRRTM4	0.620807	-1.05907	8.40137	2.86546e-09	2.44462e-08	10.8342	8.5428
ARPC1A	0.405728	7.06258	8.58449	1.82244e-09	1.63976e-08	10.8275	8.73935
ADAMTS14	0.569534	5.02517	8.30783	3.61684e-09	3.01209e-08	10.8271	8.44167
RBM25	-0.292217	7.78723	-8.59784	1.76359e-09	1.59263e-08	10.8215	8.7536
MBNL1	0.261494	7.56313	8.6064	1.72686e-09	1.56547e-08	10.8136	8.76274
ZFYVE26	0.361938	6.07653	8.50346	2.22529e-09	1.95556e-08	10.8116	8.65261
RB1	-0.468608	6.43851	-8.47181	2.40641e-09	2.08959e-08	10.804	8.61863
LYPLAL1	0.690664	4.21788	8.2819	3.85882e-09	3.19211e-08	10.8006	8.41355
DARS2	-0.346534	6.05062	-8.53171	2.0754e-09	1.84094e-08	10.7994	8.6829
TXNDC15	0.351255	5.95751	8.50048	2.24174e-09	1.9669e-08	10.7894	8.64941
LHX2	-0.69825	2.35289	-8.29756	3.71079e-09	3.08395e-08	10.7836	8.43053
SNHG1	-0.314509	7.43274	-8.57	1.88855e-09	1.69296e-08	10.7808	8.72387
HIST4H4	-0.943491	4.76154	-8.35529	3.21334e-09	2.70409e-08	10.7801	8.49304
PHACTR2	-0.434124	6.32768	-8.39618	2.90266e-09	2.4698e-08	10.7703	8.5372
ITPRIPL1	-0.555916	0.942755	-8.35158	3.24313e-09	2.72488e-08	10.7694	8.48904
SUCO	0.32493	7.28892	8.56041	1.93366e-09	1.72677e-08	10.7642	8.71362
MAPK8IP2	1.53548	0.402935	8.24765	4.20394e-09	3.45097e-08	10.7619	8.37634		MAPK8IP2
EEF1A1	0.351109	13.1273	8.68148	1.43657e-09	1.32018e-08	10.7504	8.84267
KLF13	-0.44413	5.31788	-8.43585	2.63054e-09	2.26706e-08	10.7408	8.57996
PTPRH	1.2301	0.347536	8.17402	5.05662e-09	4.10896e-08	10.7359	8.29614
COG4	0.436549	5.88178	8.44444	2.57509e-09	2.22524e-08	10.7119	8.58921
SMARCA5	-0.280751	8.71625	-8.58525	1.81902e-09	1.63837e-08	10.7084	8.74016
ZCCHC24	-0.297615	6.44932	-8.50354	2.22482e-09	1.95556e-08	10.7065	8.65271
RP11-288H12.4	0.742209	4.03195	8.27644	3.9118e-09	3.23262e-08	10.6952	8.40762
DCTN5	0.283601	6.64783	8.4793	2.3622e-09	2.05453e-08	10.6938	8.62668
CREB3L4	-0.882482	2.75053	-8.18496	4.91955e-09	4.00567e-08	10.6828	8.30807
ARHGAP29	0.435043	6.73822	8.50023	2.24309e-09	1.9669e-08	10.6807	8.64915
KDM1A	-0.251022	8.27345	-8.55706	1.9497e-09	1.73904e-08	10.6766	8.71003
PPM1D	-0.438099	4.81114	-8.35006	3.25541e-09	2.73376e-08	10.6723	8.48739
C8orf33	-0.416038	5.52699	-8.43415	2.64166e-09	2.2742e-08	10.6665	8.57812
PRKAR1A	0.292484	8.68926	8.55463	1.96143e-09	1.74756e-08	10.6626	8.70743
TMEM192	0.460899	4.75006	8.32129	3.49744e-09	2.91871e-08	10.6581	8.45625
DCAF7	-0.26412	6.98933	-8.51393	2.1685e-09	1.91192e-08	10.6552	8.66384
OIP5-AS1	-0.311703	6.80115	-8.49316	2.28266e-09	1.99615e-08	10.655	8.64156
TEAD2	-0.298522	6.38967	-8.46584	2.44221e-09	2.1161e-08	10.636	8.61222
ROBO1	0.259361	7.96115	8.51512	2.16211e-09	1.90733e-08	10.6294	8.66512
KIDINS220	0.244088	7.49542	8.52828	2.09303e-09	1.85351e-08	10.6168	8.67922
ZNF93	-0.349878	5.54568	-8.42802	2.68209e-09	2.30654e-08	10.6162	8.57153
EYA1	0.391424	6.07	8.35763	3.19464e-09	2.69117e-08	10.6121	8.49558
TCF7	-1.3304	1.06364	-8.15395	5.31832e-09	4.31071e-08	10.6109	8.27423
API5	-0.295069	7.11943	-8.47803	2.36966e-09	2.05878e-08	10.6098	8.62531
AHSA1	-0.364469	6.53435	-8.47826	2.36831e-09	2.05873e-08	10.6071	8.62556
PDCL	-0.487669	5.35932	-8.35643	3.20426e-09	2.69786e-08	10.6038	8.49427
LYPD6	-0.468962	4.20111	-8.2738	3.93776e-09	3.25239e-08	10.6012	8.40475
ABCE1	0.300438	8.35488	8.53092	2.07944e-09	1.84351e-08	10.5937	8.68205
MRE11A	-0.398531	5.44784	-8.36905	3.10519e-09	2.62406e-08	10.59	8.50791
GATAD1	0.308737	6.15941	8.40031	2.87303e-09	2.44854e-08	10.587	8.54166
TADA2B	-0.568129	4.73337	-8.29045	3.77728e-09	3.13435e-08	10.5836	8.42282
ADAM17	0.245146	6.91284	8.50027	2.2429e-09	1.9669e-08	10.5816	8.64919
ANKRD46	0.50409	5.13017	8.29632	3.72225e-09	3.09028e-08	10.576	8.42919
PLEKHB2	0.346011	6.99593	8.48048	2.35531e-09	2.04964e-08	10.5732	8.62795
FAM78A	1.67268	0.994969	8.21527	4.55918e-09	3.72735e-08	10.5632	8.34111		FAM78A
MRPS33	0.55324	5.05484	8.32678	3.44989e-09	2.88352e-08	10.5621	8.4622
LRRC1	0.44084	4.1127	8.33757	3.35828e-09	2.8128e-08	10.5605	8.47388
NADSYN1	-0.449003	4.38012	-8.3044	3.64794e-09	3.03642e-08	10.56	8.43795
ZC3H7B	-0.312752	6.90021	-8.47118	2.41015e-09	2.0917e-08	10.5558	8.61796
UCP2	-0.684481	3.14394	-8.15311	5.3296e-09	4.31767e-08	10.5523	8.27331
MEPCE	0.492599	6.54962	8.38938	2.95209e-09	2.50523e-08	10.5389	8.52987
MORF4L1	0.368118	8.15255	8.48071	2.35399e-09	2.0496e-08	10.5385	8.6282
OAS3	-0.577809	-0.00291273	-8.31782	3.5278e-09	2.941e-08	10.5365	8.4525
WBP11	-0.341883	6.76836	-8.4202	2.73464e-09	2.34421e-08	10.5338	8.5631
MKRN1	-0.334728	5.72533	-8.41163	2.79339e-09	2.38693e-08	10.5269	8.55387
PKIA	-0.316367	5.50735	-8.42304	2.71541e-09	2.33146e-08	10.5247	8.56616
WRN	-0.34796	6.34018	-8.4439	2.57856e-09	2.22704e-08	10.5234	8.58862
PFAS	-0.355194	6.93654	-8.45195	2.52763e-09	2.1854e-08	10.522	8.59729
TMEM198	1.04232	3.63022	8.17886	4.99553e-09	4.06342e-08	10.5188	8.30142
RHEBL1	-0.803601	2.80312	-8.12603	5.70554e-09	4.58755e-08	10.5132	8.2437
TXNRD3	0.692866	2.62482	8.13144	5.62839e-09	4.53232e-08	10.5126	8.24962
KDM4A	0.261996	6.72337	8.42227	2.72065e-09	2.3347e-08	10.5053	8.56533
IDI1	-0.425077	6.03775	-8.37103	3.08989e-09	2.61251e-08	10.5016	8.51006
C8orf82	0.704174	4.09817	8.22112	4.49282e-09	3.67683e-08	10.5014	8.34748
RABGAP1	0.236254	7.66883	8.4536	2.51734e-09	2.17768e-08	10.5007	8.59906
RBX1	0.446709	5.55822	8.3199	3.50957e-09	2.92731e-08	10.5003	8.45475
OXR1	-0.35042	4.94088	-8.38592	2.97763e-09	2.52423e-08	10.5	8.52613
PAPOLG	0.319373	6.25302	8.3814	3.01124e-09	2.55003e-08	10.4965	8.52126
ZNF395	-0.411735	5.38169	-8.29002	3.78133e-09	3.13608e-08	10.4939	8.42236
SYNJ2BP	-0.445431	4.4175	-8.26999	3.97536e-09	3.27672e-08	10.4891	8.40062
APP	0.285116	9.39864	8.5117	2.18044e-09	1.92034e-08	10.4886	8.66146
MTMR3	0.334806	6.07832	8.35917	3.18246e-09	2.68372e-08	10.4868	8.49724
MRPL11	-0.487862	4.90396	-8.28911	3.78987e-09	3.13993e-08	10.4728	8.42138
MAGED4B	0.426488	5.86205	8.37783	3.03808e-09	2.57141e-08	10.4545	8.5174
ZNF100	-0.327254	5.54333	-8.35773	3.19389e-09	2.69117e-08	10.4462	8.49568
RBM15	-0.287125	6.8785	-8.38984	2.94872e-09	2.50369e-08	10.4451	8.53037
SH3BGRL3	0.45633	5.92292	8.35217	3.23838e-09	2.7223e-08	10.4326	8.48967
LSM6	-0.590047	4.37197	-8.19821	4.75851e-09	3.88045e-08	10.4287	8.32253
AGO1	0.346013	7.19917	8.42497	2.70249e-09	2.3216e-08	10.4243	8.56824
POGK	0.26096	6.68359	8.39172	2.93501e-09	2.49468e-08	10.4227	8.53239
RGS12	-0.351081	5.91928	-8.29646	3.72098e-09	3.09028e-08	10.4142	8.42934
AKT1S1	0.370594	5.45567	8.30094	3.67955e-09	3.06115e-08	10.3787	8.43421
GPR176	0.39176	4.74398	8.28949	3.78631e-09	3.13859e-08	10.3719	8.42178
PPP1R2	0.444482	5.51876	8.2732	3.94359e-09	3.25554e-08	10.3679	8.40411
CD63	0.447668	8.37205	8.4214	2.72648e-09	2.33846e-08	10.3675	8.5644
FAM72D	-0.742009	3.81258	-8.12787	5.67922e-09	4.56867e-08	10.3631	8.24571
NUDT5	-0.307668	5.76803	-8.34125	3.32763e-09	2.79004e-08	10.3631	8.47787
CHPF2	0.390772	6.23323	8.35968	3.17839e-09	2.68169e-08	10.3574	8.49779
FDXR	-1.05713	3.10227	-8.04319	7.0327e-09	5.56557e-08	10.3495	8.15288
ABCB6	0.848211	3.39374	8.06767	6.61058e-09	5.2626e-08	10.3368	8.17976
OBSL1	-0.460595	6.34166	-8.36596	3.12908e-09	2.64287e-08	10.3261	8.50458
RALB	0.340743	5.306	8.3115	3.58386e-09	2.98618e-08	10.3214	8.44565
LIMS3	0.566875	1.60485	8.10898	5.95609e-09	4.76516e-08	10.313	8.22504
ASB16-AS1	-0.792381	3.01637	-8.05597	6.80894e-09	5.40979e-08	10.3006	8.16692
NFYB	-0.49415	5.53383	-8.211	4.60829e-09	3.76558e-08	10.2825	8.33646
ELMOD1	1.16962	4.82024	7.97806	8.29446e-09	6.4529e-08	10.2586	8.08121
HNRNPA3	-0.399687	8.74465	-8.41267	2.78619e-09	2.38204e-08	10.2565	8.55499
KAT2B	-1.09611	2.41975	-7.98506	8.14838e-09	6.3608e-08	10.2526	8.08893
LBH	0.934551	5.86883	8.04518	6.99724e-09	5.54142e-08	10.2454	8.15507
LINC00626	0.806121	4.18138	8.02201	7.41988e-09	5.84607e-08	10.2377	8.1296
FAM72B	-0.749211	3.75099	-8.0616	6.71281e-09	5.3387e-08	10.2366	8.1731
ITPRIPL2	-0.347004	5.12652	-8.33715	3.36181e-09	2.81429e-08	10.2302	8.47343
RBBP4	-0.252942	8.85826	-8.40156	2.86416e-09	2.44462e-08	10.2287	8.543
CHRNA5	-0.521601	4.48243	-8.10993	5.94176e-09	4.75607e-08	10.2255	8.22608
CAPZA1	-0.243659	8.20709	-8.39032	2.94521e-09	2.50203e-08	10.2189	8.53088
PFKFB4	0.702006	3.22619	8.04805	6.94663e-09	5.51373e-08	10.2064	8.15823
GGT7	0.462038	4.91133	8.13308	5.60518e-09	4.5159e-08	10.1822	8.25141
ZNF620	-0.653638	2.98759	-8.00727	7.70232e-09	6.04194e-08	10.179	8.11338
VIPAS39	0.487546	4.77346	8.12126	5.77458e-09	4.63379e-08	10.1655	8.23848
PRDX5	0.537969	6.02709	8.24332	4.24974e-09	3.485e-08	10.1576	8.37164
KLHDC3	-0.449814	6.14529	-8.27124	3.96303e-09	3.26823e-08	10.1554	8.40197
SMC1A	-0.33011	7.583	-8.32395	3.47429e-09	2.90089e-08	10.1542	8.45913
DDX10	-0.299329	6.6517	-8.29947	3.69313e-09	3.07086e-08	10.1413	8.43261
CD164	0.245903	7.94382	8.33371	3.39074e-09	2.83556e-08	10.1226	8.46971
COL11A2	1.69455	2.70586	7.93849	9.17166e-09	7.07032e-08	10.1214	8.03755		COL11A2
PLOD3	0.473802	6.46862	8.28611	3.8184e-09	3.1603e-08	10.1175	8.41812
ARL6IP5	0.606808	5.05553	8.16478	5.17545e-09	4.20126e-08	10.1164	8.28605
GDF11	-0.504755	4.34948	-8.12325	5.7457e-09	4.61753e-08	10.1142	8.24066
PTPLAD1	0.275696	8.17128	8.32479	3.46701e-09	2.89632e-08	10.1066	8.46004
ARHGEF17	0.442572	6.02545	8.20847	4.63766e-09	3.7868e-08	10.1042	8.3337
UBN1	-0.294442	6.50769	-8.22276	4.47442e-09	3.66365e-08	10.0945	8.34926
NEK3	-0.655321	2.91562	-7.99081	8.0304e-09	6.28091e-08	10.0913	8.09526
KLHL29	-0.354589	6.42281	-8.25452	4.13226e-09	3.39559e-08	10.0842	8.38381
RARS	0.264557	7.3013	8.28014	3.87576e-09	3.20448e-08	10.0823	8.41164
MAP3K5	0.364472	5.38676	8.13525	5.57455e-09	4.49798e-08	10.0739	8.25379
PCID2	-0.306467	5.8752	-8.19387	4.81072e-09	3.92103e-08	10.0691	8.31779
UBFD1	0.293958	6.91432	8.25709	4.10579e-09	3.3773e-08	10.0618	8.3866
NME7	0.384544	4.59514	8.13483	5.58045e-09	4.50048e-08	10.0586	8.25333
IARS	-0.228408	8.93905	-8.34739	3.27716e-09	2.75059e-08	10.0577	8.4845
TBC1D8B	0.66504	2.83438	8.03082	7.25632e-09	5.72562e-08	10.0432	8.13928
UST	0.911217	4.83654	7.89479	1.0251e-08	7.8422e-08	10.0405	7.98923
CDK19	0.396466	5.75246	8.13969	5.51258e-09	4.45021e-08	10.0372	8.25865
RAB1A	0.315881	7.13052	8.26859	3.98937e-09	3.28658e-08	10.0338	8.3991
SOGA1	-0.776983	7.23523	-8.26652	4.01009e-09	3.30196e-08	10.0335	8.39685
RP11-93L9.1	0.549535	3.33091	8.11455	5.87296e-09	4.70334e-08	10.0168	8.23114
MFN1	0.296228	6.69578	8.2157	4.55431e-09	3.72526e-08	10.0148	8.34158
KATNBL1	-0.402085	5.177	-8.14804	5.39795e-09	4.36864e-08	9.99985	8.26777
SEMA3E	1.5618	1.74084	7.89156	1.03357e-08	7.8995e-08	9.99969	7.98566		SEMA3E
ST5	-0.305187	6.57886	-8.24599	4.22144e-09	3.46357e-08	9.99774	8.37454
[truncated: 14,074 more rows]

## Sheet: RH30
gene	logFC	AveExpr	t	PValue	adjPVal	B	score	Green	Red
SLC7A2	-1.48359	6.77084	-47.4547	4.16133e-29	6.68851e-25	55.956	28.3808
NUCKS1	-1.2744	9.01354	-40.6865	3.4267e-27	2.16234e-23	52.1668	26.4651
TSPAN3	-1.56507	7.74807	-39.5082	7.93763e-27	3.18954e-23	51.214	26.1003	TSPAN3
HNRNPH1	-1.39903	9.16437	-37.6575	3.12207e-26	8.99459e-23	50.0132	25.5056
PFKP	-2.74128	4.46413	-40.4543	4.03598e-27	2.16234e-23	49.8619	26.3941	PFKP
RBM3	-1.92426	6.41889	-37.5616	3.35765e-26	8.99459e-23	49.7197	25.474	RBM3
ADSS	-2.02706	4.7475	-36.8022	6.00993e-26	1.37997e-22	47.8984	25.2211	ADSS
HSDL2	-1.62679	5.40518	-35.0209	2.46677e-25	4.95605e-22	47.2576	24.6079	HSDL2
SLC26A2	-1.31123	5.32323	-32.6385	1.82244e-24	3.25467e-21	45.8533	23.7393
ACLY	-1.11213	7.83301	-31.2332	6.33344e-24	1.01797e-20	44.7185	23.1984
USO1	-1.23893	6.58217	-30.9513	8.18331e-24	1.19573e-20	44.402	23.0871
TBX15	-1.23414	6.20221	-30.7479	9.85879e-24	1.3205e-20	44.0695	23.0062
FADS1	-0.900882	6.79576	-29.778	2.43551e-23	2.79614e-20	43.3508	22.6134
PRKACB	-2.11509	4.64286	-30.3918	1.36979e-23	1.69359e-20	43.3385	22.8633	PRKACB
IDH2	-1.71555	5.83046	-28.2426	1.08053e-22	1.15782e-19	41.8306	21.9664	IDH2
MEDAG	1.3878	2.6777	27.618	2.02428e-22	2.03351e-19	41.1111	21.6937
LIMA1	1.01388	7.24667	27.2514	2.94424e-22	2.78369e-19	40.8844	21.531
SLC25A24	-1.04894	6.96111	-27.0948	3.46023e-22	3.08979e-19	40.7248	21.4609
ANO6	-0.835327	6.61698	-26.7609	4.89634e-22	4.14205e-19	40.3815	21.3101
UBE2V2	-1.12213	5.88767	-25.1574	2.74816e-21	2.20856e-18	38.5697	20.561
TBC1D16	-0.871501	7.28647	-24.659	4.79594e-21	3.50387e-18	38.1234	20.3191
SYNPO2	1.301	6.47915	24.7578	4.29122e-21	3.28442e-18	38.0602	20.3674
HMMR	-1.0666	5.76977	-24.1783	8.28526e-21	5.54871e-18	37.5573	20.0817
PAK2	-1.36424	6.04734	-24.1274	8.7842e-21	5.64754e-18	37.5145	20.0563
SCARA5	-1.50744	2.51653	-24.2372	7.74483e-21	5.41229e-18	37.4479	20.111	SCARA5
PANK3	-0.741451	8.03999	-24.0741	9.34002e-21	5.77393e-18	37.4234	20.0297
DHFR	-0.900023	6.65904	-23.6728	1.48845e-20	8.74226e-18	36.9814	19.8273
SLC26A10	0.922509	5.376	23.6532	1.52295e-20	8.74226e-18	36.9714	19.8173
MIB1	-0.986178	7.57976	-23.3216	2.25108e-20	1.16715e-17	36.5782	19.6476
TMEM2	0.888901	6.29266	23.2223	2.53282e-20	1.27219e-17	36.4636	19.5964
ITM2B	-1.01606	6.31756	-23.1366	2.80519e-20	1.3663e-17	36.3523	19.552
OLFML2A	-1.4155	5.92264	-23.3986	2.05493e-20	1.10096e-17	36.257	19.6872
CIRBP	-1.36455	6.77037	-22.56	5.62927e-20	2.66116e-17	35.6687	19.2495
MRPS16	-0.988234	6.25819	-21.6061	1.84673e-19	8.24515e-17	34.4859	18.7336
SYNE2	-1.01418	7.28369	-21.6138	1.82878e-19	8.24515e-17	34.4136	18.7378
MYH14	-1.25941	4.42238	-21.4408	2.2799e-19	9.64336e-17	34.2761	18.6421
RNF213	-1.01818	6.5766	-21.4543	2.24067e-19	9.64336e-17	34.2729	18.6496
SNED1	-0.89653	5.16678	-21.2466	2.92521e-19	1.17171e-16	34.0279	18.5338
CANX	-0.588314	9.38428	-21.3117	2.68999e-19	1.10862e-16	34.0033	18.5702
TFPI	0.825827	8.01647	21.2299	2.98887e-19	1.17171e-16	33.9947	18.5245
ETV1	0.84795	6.38735	21.1419	3.34873e-19	1.28153e-16	33.8866	18.4751
ATXN10	-1.08013	5.85624	-21.0241	3.90185e-19	1.45848e-16	33.7278	18.4087
TCF4	0.816608	7.21797	20.9943	4.05574e-19	1.48154e-16	33.7023	18.3919
C1orf94	-3.13135	-3.22115	-23.5153	1.79064e-20	9.92448e-18	33.4942	19.747	C1orf94
ERBB3	-0.935171	5.43194	-20.6856	6.07887e-19	2.12403e-16	33.2987	18.2162
STAT3	-0.687529	7.14568	-20.5576	7.20053e-19	2.41113e-16	33.091	18.1426
TAF12	-1.36065	4.27134	-20.589	6.90715e-19	2.3621e-16	32.8801	18.1607
THNSL1	1.67272	4.82691	20.7149	5.84874e-19	2.08904e-16	32.6662	18.2329		THNSL1
USP39	-0.698542	6.1218	-19.9898	1.54344e-18	5.0628e-16	32.3616	17.8115
E2F2	-0.889755	5.23875	-19.8425	1.88699e-18	6.06592e-16	32.1722	17.7242
ALDH7A1	0.819241	6.1954	19.7781	2.06102e-18	6.43886e-16	32.0665	17.6859
NF2	-0.80811	6.31779	-19.7703	2.08313e-18	6.43886e-16	32.0587	17.6813
TSR1	-0.9181	6.37174	-19.5858	2.68616e-18	7.99529e-16	31.8113	17.5709
ARRB1	-0.583862	6.83976	-19.5716	2.73975e-18	8.00656e-16	31.7351	17.5623
SYNE1	0.63008	7.68511	19.5427	2.85137e-18	8.18394e-16	31.7086	17.5449
FAM81A	-1.41862	2.53845	-19.6838	2.34647e-18	7.11601e-16	31.7047	17.6296
RTKN	-0.777341	5.34027	-19.4743	3.13573e-18	8.68975e-16	31.6667	17.5037
SEPN1	-1.06954	5.94635	-19.4754	3.13086e-18	8.68975e-16	31.6621	17.5043
TCOF1	-0.709958	6.64791	-19.3729	3.61141e-18	9.78961e-16	31.4733	17.4423
SLC38A10	-0.895072	6.12578	-19.31	3.94375e-18	1.03107e-15	31.4194	17.4041
MYBL2	-0.746329	7.33908	-19.3644	3.65443e-18	9.78961e-16	31.3956	17.4372
PLCB3	-1.06907	5.54611	-19.2474	4.30555e-18	1.09846e-15	31.3492	17.366
GBAS	-0.803582	5.37961	-19.2195	4.47799e-18	1.1246e-15	31.312	17.3489
GDAP1	1.29478	5.57724	19.3039	3.97726e-18	1.03107e-15	31.2746	17.4004
PCYT1A	-1.05094	4.78533	-19.1664	4.82542e-18	1.19321e-15	31.1431	17.3165
AKAP6	1.11541	5.70817	19.1087	5.23476e-18	1.27482e-15	31.1173	17.2811
GUF1	0.686414	6.55008	19.0858	5.40744e-18	1.29722e-15	31.1006	17.267
SC5D	-1.09979	5.1629	-19.0411	5.76012e-18	1.36151e-15	30.956	17.2396
METTL21B	0.660799	5.21972	18.9707	6.36573e-18	1.48285e-15	30.9226	17.1962
DGCR2	-1.33109	5.89207	-18.8665	7.38576e-18	1.69588e-15	30.8114	17.1316
NEDD4	0.702773	6.64832	18.7559	8.65377e-18	1.93183e-15	30.632	17.0628
SULF2	-0.90748	6.18399	-18.7783	8.37909e-18	1.89686e-15	30.6109	17.0768
NBAS	-0.619202	6.75876	-18.6931	9.47113e-18	2.08534e-15	30.515	17.0236
STRA6	-0.618989	3.40095	-18.6777	9.68313e-18	2.1032e-15	30.5107	17.014
RHOQ	-0.6775	6.38713	-18.6024	1.07955e-17	2.31355e-15	30.3706	16.9668
EPB41	-0.663852	5.86475	-18.4037	1.44087e-17	3.00768e-15	30.0928	16.8414
ST13	0.527323	8.34381	18.41	1.42768e-17	3.00768e-15	30.0288	16.8454
TRIM24	-0.782338	5.20256	-18.2148	1.90055e-17	3.86678e-15	29.8721	16.7211
PLXNA4	-1.09458	2.55573	-18.144	2.10958e-17	4.23841e-15	29.7704	16.6758
NEB	0.844727	10.0931	18.2206	1.88427e-17	3.86678e-15	29.6841	16.7249
LEPRE1	-1.0043	6.21333	-17.9616	2.76514e-17	5.42002e-15	29.5019	16.5583
RP1-212P9.2	-0.844319	3.22513	-17.9533	2.79939e-17	5.42104e-15	29.4739	16.5529
NES	-0.666169	10.137	-18.0191	2.5383e-17	5.0368e-15	29.3413	16.5955
C6orf89	-0.970443	4.48275	-17.8402	3.31501e-17	6.34311e-15	29.2696	16.4795
ZNF117	-1.31234	4.39567	-17.8122	3.45718e-17	6.53732e-15	29.2383	16.4613
VPS39	-0.74026	5.71431	-17.7338	3.88903e-17	7.18488e-15	29.1582	16.4102
AASS	-0.666897	5.49136	-17.7138	4.008e-17	7.23826e-15	29.1218	16.3971
LBR	-0.598497	7.32688	-17.7211	3.96413e-17	7.23826e-15	29.0173	16.4019
WHSC1	-0.470311	8.24325	-17.7372	3.86964e-17	7.18488e-15	28.9786	16.4123
NUDT5	-0.762774	5.76803	-17.4488	5.99099e-17	1.04666e-14	28.728	16.2225
FN1	0.57969	10.8483	17.5787	4.91667e-17	8.78063e-15	28.7258	16.3083
GINS1	-0.720266	6.03469	-17.4717	5.78507e-17	1.0218e-14	28.7238	16.2377
TCEAL4	-0.700524	5.18883	-17.4154	6.30474e-17	1.08964e-14	28.6409	16.2003
RP11-356I2.4	-0.726073	3.02524	-17.3476	6.99425e-17	1.16382e-14	28.5734	16.1553
INCENP	-0.669209	6.18749	-17.387	6.58448e-17	1.11402e-14	28.5504	16.1815
SNRPD3	-0.624712	6.94178	-17.3934	6.52036e-17	1.11402e-14	28.5443	16.1857
ANTXR2	0.607222	7.29523	17.3129	7.37635e-17	1.19758e-14	28.4948	16.1322
RALY	-0.93462	7.09083	-17.3213	7.28251e-17	1.19441e-14	28.4335	16.1377
HDLBP	-0.522682	9.82186	-17.3449	7.02358e-17	1.16382e-14	28.3247	16.1534
TIMP3	0.770497	6.27823	17.1767	9.09991e-17	1.43848e-14	28.3116	16.041
DHX32	-1.06866	5.09781	-17.1755	9.11666e-17	1.43848e-14	28.3044	16.0402
IBTK	-0.792462	6.83215	-17.1746	9.12868e-17	1.43848e-14	28.2488	16.0396
FUBP1	-0.448764	8.28236	-17.1325	9.74346e-17	1.49433e-14	28.0484	16.0113
GSPT1	-0.561494	7.66374	-17.0892	1.04212e-16	1.58019e-14	28.0388	15.9821
CAPRIN1	-0.457623	9.05179	-17.1313	9.76203e-17	1.49433e-14	28.0284	16.0105
FLRT3	1.16021	4.18056	17.0033	1.19119e-16	1.78934e-14	27.9249	15.924
LRP8	-0.901771	5.26102	-16.8717	1.46343e-16	2.13833e-14	27.8458	15.8346
DHRS11	-1.17804	3.17514	-16.8793	1.44597e-16	2.1322e-14	27.7846	15.8398
APH1A	-1.30958	5.93929	-16.8067	1.62078e-16	2.31776e-14	27.7385	15.7903
NFATC2IP	-0.739129	5.71399	-16.8211	1.5845e-16	2.29439e-14	27.7323	15.8001
ASAP3	-1.00063	5.21024	-16.7587	1.74819e-16	2.4648e-14	27.6687	15.7574
TBC1D10B	-0.783361	4.97077	-16.7189	1.86145e-16	2.60166e-14	27.5885	15.7301
RHNO1	-1.01283	4.98048	-16.6927	1.9402e-16	2.68835e-14	27.5658	15.7122
CNOT10	-0.896687	4.85087	-16.6859	1.96133e-16	2.69439e-14	27.5347	15.7074
EEFSEC	-1.84595	2.45075	-17.1493	9.49354e-17	1.48145e-14	27.5297	16.0226	EEFSEC
PRKAG1	-1.09707	4.57828	-16.6755	1.99393e-16	2.71598e-14	27.5211	15.7003
ARHGAP8	-1.63776	-0.108412	-16.897	1.40644e-16	2.09312e-14	27.4857	15.8519	ARHGAP8
LIG1	-0.650361	6.12101	-16.6123	2.20412e-16	2.97704e-14	27.3716	15.6568
OBSL1	-1.14849	6.34166	-16.5586	2.40095e-16	3.16316e-14	27.3273	15.6196
VCL	-0.586365	7.71554	-16.5931	2.27266e-16	3.01888e-14	27.287	15.6435
CRAT	-1.38928	4.04949	-16.5942	2.26868e-16	3.01888e-14	27.2459	15.6442
EIF2D	-0.847666	4.86165	-16.4565	2.8259e-16	3.63365e-14	27.1896	15.5488
LMO7	0.634869	7.01552	16.5385	2.47908e-16	3.23953e-14	27.1864	15.6057
NID1	-0.787782	6.10475	-16.3925	3.13154e-16	3.96325e-14	27.0778	15.5042
GHR	-0.737988	3.60404	-16.3759	3.21645e-16	4.03891e-14	27.0307	15.4926
SGTB	-1.19824	4.52914	-16.3313	3.45566e-16	4.27253e-14	26.9895	15.4615
TCEAL3	-1.36259	2.62767	-16.4068	3.0605e-16	3.90408e-14	26.9766	15.5142
PPP1R16B	-0.614796	2.5252	-16.3605	3.29705e-16	4.10803e-14	26.9538	15.4819
HDAC3	-0.728469	5.59027	-16.2937	3.67196e-16	4.5053e-14	26.8808	15.4351
LRRC17	0.795833	6.62097	16.2765	3.77534e-16	4.59704e-14	26.8425	15.423
CPNE2	-1.00754	4.1125	-16.1624	4.5416e-16	5.44755e-14	26.7101	15.3428
AGAP2	0.84383	4.63713	16.1434	4.68415e-16	5.57691e-14	26.6737	15.3294
TMTC1	0.487264	8.66587	16.2509	3.93442e-16	4.75474e-14	26.6368	15.4051
MFSD6	-0.900668	0.977046	-16.0824	5.17351e-16	6.11426e-14	26.544	15.2862
SFXN2	-0.796592	5.1012	-16.052	5.43704e-16	6.37879e-14	26.5218	15.2646
BOD1	-0.789255	5.83247	-16.0386	5.55708e-16	6.47239e-14	26.4932	15.2552
LTA4H	0.662256	6.64688	16.0183	5.74512e-16	6.64326e-14	26.4466	15.2407
E2F5	-2.41427	2.49835	-16.5164	2.56791e-16	3.32856e-14	26.3142	15.5904	E2F5
LETM1	-0.715366	6.52106	-15.8786	7.22676e-16	8.29683e-14	26.1635	15.1411
SCN3A	0.766398	5.50063	15.7989	8.24308e-16	9.2651e-14	26.1106	15.0839
TDP2	-1.19152	4.00547	-15.7558	8.85292e-16	9.74609e-14	25.9436	15.0529
CLSPN	-0.680331	6.7904	-15.7838	8.45236e-16	9.43436e-14	25.9277	15.073
KIF5B	-0.437871	8.92472	-15.8447	7.64187e-16	8.71119e-14	25.9026	15.1168
ICT1	-1.94551	3.21292	-15.816	8.0141e-16	9.07117e-14	25.8685	15.0961	ICT1
GNB1	-0.446785	8.06384	-15.7767	8.55248e-16	9.48028e-14	25.8289	15.0679
MCFD2	-0.509169	7.11263	-15.6614	1.03579e-15	1.13253e-13	25.7387	14.9847
USP46	0.494697	7.02747	15.6408	1.07199e-15	1.15639e-13	25.7022	14.9698
CGNL1	0.788076	4.66383	15.5326	1.28472e-15	1.35851e-13	25.6894	14.8912
C1RL	-2.115	0.0728832	-16.8033	1.62948e-16	2.31776e-14	25.6783	15.7879	C1RL
CCDC80	0.939204	5.18529	15.4926	1.37387e-15	1.42466e-13	25.6019	14.8621
EEF2K	-0.576924	5.73649	-15.5123	1.32934e-15	1.39617e-13	25.5799	14.8764
HJURP	-0.569209	6.59225	-15.5608	1.22538e-15	1.30434e-13	25.5704	14.9117
EEF1B2	-0.623446	8.40144	-15.6101	1.12838e-15	1.2091e-13	25.5459	14.9475
PHF10	-0.561026	6.88493	-15.5085	1.33771e-15	1.39617e-13	25.4792	14.8736
CNKSR1	1.48559	3.14746	15.6501	1.05555e-15	1.14635e-13	25.3554	14.9765
MDM2	-0.557652	7.63475	-15.4436	1.49219e-15	1.53743e-13	25.3414	14.8262
EFR3A	-1.02056	5.36077	-15.3145	1.85618e-15	1.87637e-13	25.323	14.7314
ESPL1	-0.515216	6.20915	-15.3844	1.64874e-15	1.68791e-13	25.3158	14.7828
PRPS2	-0.651569	5.36208	-15.3056	1.88421e-15	1.89281e-13	25.1863	14.7249
SPARC	0.572668	10.1897	15.3412	1.77387e-15	1.80452e-13	25.042	14.7511
GALE	-1.39225	3.75761	-15.1584	2.42125e-15	2.41719e-13	24.9757	14.616
HNRNPH2	-0.734064	5.54442	-15.1083	2.63835e-15	2.61767e-13	24.9031	14.5787
PCOLCE	-1.01522	3.78745	-15.0482	2.925e-15	2.78617e-13	24.874	14.5339
BECN1	-0.836167	5.48906	-15.0551	2.89049e-15	2.78196e-13	24.8633	14.539
TXNDC16	-0.888714	4.06032	-15.0473	2.92952e-15	2.78617e-13	24.854	14.5332
FH	-0.802413	5.57448	-15.0796	2.77132e-15	2.71606e-13	24.8495	14.5573
PDE4D	0.664615	6.23642	15.0664	2.83495e-15	2.76158e-13	24.8325	14.5475
WWC3	-1.22776	2.92006	-15.1045	2.6555e-15	2.61852e-13	24.8236	14.5759
SREBF1	-0.776184	5.20222	-15.06	2.86609e-15	2.7751e-13	24.8229	14.5427
TPGS2	-0.718939	5.70931	-15.0411	2.96098e-15	2.79952e-13	24.8197	14.5286
PSME1	-0.816691	6.03559	-15.0074	3.13801e-15	2.91544e-13	24.7938	14.5033
ATE1	-0.673813	5.5936	-14.9762	3.31118e-15	3.05865e-13	24.7108	14.48
TUBGCP6	-0.625666	6.12497	-15.0135	3.10519e-15	2.90173e-13	24.6289	14.5079
HSPB7	-0.934216	2.17148	-14.959	3.41126e-15	3.1331e-13	24.6197	14.4671
FUCA2	0.634636	6.53331	14.9122	3.69902e-15	3.32391e-13	24.5607	14.4319
ZNF28	0.708975	5.69879	14.8726	3.96162e-15	3.5375e-13	24.55	14.4021
TAB1	-1.61141	3.56923	-15.0365	2.98467e-15	2.80541e-13	24.5473	14.5251	TAB1
SLC25A13	-0.587009	6.41183	-14.933	3.56815e-15	3.24016e-13	24.5339	14.4476
SLC40A1	0.731906	4.8196	14.8462	4.14765e-15	3.68316e-13	24.4889	14.3822
ATAD2B	-0.553069	7.05712	-14.945	3.49443e-15	3.19125e-13	24.4804	14.4566
EHBP1L1	-0.857571	5.15306	-14.7822	4.6363e-15	4.06074e-13	24.4173	14.3338
FLOT2	-0.876762	5.10719	-14.7807	4.64865e-15	4.06074e-13	24.401	14.3327
TBC1D5	0.528354	7.32049	14.8349	4.22942e-15	3.73513e-13	24.3533	14.3737
NCALD	1.26754	4.05906	14.9117	3.70174e-15	3.32391e-13	24.3389	14.4316
SECISBP2	-0.504202	6.14334	-14.7551	4.86089e-15	4.20049e-13	24.2471	14.3133
C6orf106	-0.50414	6.07932	-14.7561	4.85257e-15	4.20049e-13	24.2335	14.314
COL3A1	0.856715	10.2862	14.7239	5.13282e-15	4.41176e-13	24.2238	14.2896
RP11-161M6.2	-0.907826	4.98478	-14.645	5.89498e-15	4.96073e-13	24.167	14.2295
SYT11	1.00126	5.38155	14.678	5.56251e-15	4.70559e-13	24.1572	14.2547
ABLIM1	0.626018	5.39988	14.6915	5.433e-15	4.64493e-13	24.1409	14.265
FAM210B	-0.557537	5.51783	-14.6848	5.49695e-15	4.67474e-13	24.079	14.2599
PGM2L1	0.688363	5.73368	14.5677	6.75383e-15	5.65387e-13	23.9742	14.1704
TPPP3	-1.01736	4.251	-14.5252	7.27995e-15	6.06272e-13	23.9698	14.1379
CLN6	-0.59055	5.44909	-14.4988	7.62844e-15	6.3202e-13	23.7996	14.1176
SUSD1	-0.842551	4.74225	-14.4161	8.83271e-15	7.20651e-13	23.7754	14.0539
RP11-253E3.3	0.933717	5.49823	14.3857	9.32341e-15	7.53041e-13	23.7116	14.0304
EPB41L5	-0.762382	5.70451	-14.4045	9.01705e-15	7.31975e-13	23.668	14.0449
CAB39	-0.459868	6.63812	-14.4262	8.67589e-15	7.11467e-13	23.6618	14.0617
CCNA2	-0.472312	7.25134	-14.4674	8.0648e-15	6.64746e-13	23.581	14.0934
NADSYN1	-0.8686	4.38012	-14.2983	1.08983e-14	8.67174e-13	23.5704	13.9626
SWAP70	-0.602843	5.01321	-14.3275	1.0344e-14	8.31293e-13	23.5227	13.9853
ASF1B	-0.659788	5.2303	-14.3083	1.07053e-14	8.56055e-13	23.4782	13.9704
RP11-358H18.3	-1.01855	1.60831	-14.2096	1.27766e-14	9.92071e-13	23.4084	13.8936
ADAM9	0.632144	7.76552	14.2398	1.21011e-14	9.48787e-13	23.3682	13.9172
RRP1B	-0.467199	7.18877	-14.2727	1.14092e-14	9.03347e-13	23.2695	13.9427
TMEM165	-0.559433	6.32758	-14.2157	1.26383e-14	9.86096e-13	23.248	13.8983
MTMR4	-0.555884	6.62214	-14.1848	1.33589e-14	1.03229e-12	23.2354	13.8742
PBX3	-0.476463	6.1526	-14.1762	1.35673e-14	1.04338e-12	23.1888	13.8675
SNX19	-0.584079	6.16615	-14.1254	1.4868e-14	1.13257e-12	23.1416	13.8277
PDAP1	-0.656702	6.74174	-14.151	1.41992e-14	1.08678e-12	23.1231	13.8477
RRM2	-0.443093	8.5576	-14.2574	1.17253e-14	9.2383e-13	23.1111	13.9309
ABHD2	0.57536	6.93124	14.0863	1.59592e-14	1.20428e-12	23.0468	13.797
UAP1	-0.585608	6.01344	-14.0591	1.67625e-14	1.25899e-12	23.0225	13.7757
TYRO3	-0.8938	5.03293	-13.977	1.9457e-14	1.44116e-12	22.9522	13.7109
MRPL21	-1.12132	4.10312	-13.9582	2.01361e-14	1.47784e-12	22.9271	13.696
CDC42BPB	-0.442035	6.92787	-14.0357	1.7491e-14	1.3076e-12	22.8964	13.7572
CUL3	-0.407544	8.20297	-14.1075	1.5359e-14	1.16446e-12	22.8943	13.8136
NREP	0.5417	6.25681	13.9678	1.97879e-14	1.45895e-12	22.8909	13.7036
DUSP27	0.796228	5.19482	13.9219	2.15148e-14	1.56474e-12	22.883	13.6673
NUP43	-0.589662	6.52567	-13.9958	1.88029e-14	1.39916e-12	22.8256	13.7258
GALNT10	0.606458	5.71995	13.9191	2.16244e-14	1.56562e-12	22.8197	13.6651
MAPK9	-0.530177	5.50415	-13.9074	2.20904e-14	1.59219e-12	22.753	13.6558
MAN2A1	0.544438	7.65834	13.9423	2.07292e-14	1.51445e-12	22.7132	13.6834
ACO2	-0.722349	6.25733	-13.8901	2.28017e-14	1.63612e-12	22.6954	13.642
GID4	0.54053	4.72988	13.8479	2.46302e-14	1.74397e-12	22.6804	13.6085
CDC45	-0.681779	5.04531	-13.8069	2.65535e-14	1.87191e-12	22.605	13.5759
ARHGEF2	-0.405943	7.83254	-13.8765	2.33749e-14	1.6698e-12	22.5272	13.6313
RRP7A	-0.623174	6.14883	-13.7961	2.70904e-14	1.89315e-12	22.5116	13.5672
TMEM123	-0.438173	7.99583	-13.8563	2.42547e-14	1.72498e-12	22.4919	13.6152
FKBP3	-0.656082	5.97518	-13.727	3.07613e-14	2.14038e-12	22.4158	13.512
FOXM1	-0.428149	6.66365	-13.8028	2.67574e-14	1.87805e-12	22.3967	13.5726
FBXO9	-0.640231	5.01094	-13.6524	3.53126e-14	2.41523e-12	22.3819	13.4521
MFAP4	0.674044	4.38315	13.6767	3.376e-14	2.31891e-12	22.3237	13.4716
DOPEY2	-0.827794	4.32757	-13.6007	3.88671e-14	2.63591e-12	22.3106	13.4104
BAZ2B	0.704823	7.38594	13.6806	3.35153e-14	2.31198e-12	22.2794	13.4748
SGCB	0.67254	6.48852	13.641	3.60638e-14	2.45616e-12	22.2295	13.4429
RAD9A	1.15341	4.18424	13.5876	3.98192e-14	2.67788e-12	22.2212	13.3999
SSFA2	-0.40716	7.75517	-13.6843	3.3288e-14	2.3062e-12	22.2175	13.4777
KLHL41	1.30241	5.86674	13.5918	3.95142e-14	2.66854e-12	22.1868	13.4032
WDR34	-1.03361	5.12276	-13.5453	4.30842e-14	2.85427e-12	22.1721	13.3657
GTF2H3	-0.745806	5.44162	-13.5371	4.37468e-14	2.88173e-12	22.1718	13.3591
ZFP91	-0.637683	6.10821	-13.5645	4.15678e-14	2.78383e-12	22.0785	13.3812
TMEM194B	-0.903768	4.164	-13.4768	4.89536e-14	3.17271e-12	22.06	13.3102
SPDL1	-0.542681	6.18692	-13.5493	4.276e-14	2.85179e-12	22.0107	13.369
ESYT1	-0.57698	7.11224	-13.5316	4.41923e-14	2.8992e-12	21.9412	13.3547
HEXB	-0.832629	5.39449	-13.4028	5.62422e-14	3.55898e-12	21.9363	13.2499
TBCA	-0.602497	6.34099	-13.5109	4.59363e-14	2.99043e-12	21.9134	13.3378
DDX21	-0.494851	8.26639	-13.5444	4.31523e-14	2.85427e-12	21.8834	13.365
ATP6V1G1	-0.600699	6.18689	-13.4158	5.48804e-14	3.50037e-12	21.8312	13.2606
DPH3	-0.685172	5.05672	-13.3513	6.19518e-14	3.87452e-12	21.8181	13.2079
DFFA	-0.51996	6.86681	-13.4698	4.96043e-14	3.20197e-12	21.7847	13.3045
SGCD	1.01152	5.12843	13.3176	6.60126e-14	4.0966e-12	21.7782	13.1804
EIF2S3	-0.397232	7.91704	-13.5107	4.59551e-14	2.99043e-12	21.7733	13.3377
IDI1	-0.690085	6.03775	-13.3758	5.9166e-14	3.71475e-12	21.7575	13.2279
TACC3	-0.584137	6.76126	-13.4371	5.27297e-14	3.3901e-12	21.7357	13.2779
PAPPA	1.21329	3.76809	13.2903	6.95021e-14	4.28011e-12	21.6922	13.158
ATP6V0D1	-0.769267	4.67872	-13.2959	6.87721e-14	4.25144e-12	21.6731	13.1626
PRC1	-0.443026	7.48271	-13.4134	5.51274e-14	3.50222e-12	21.6386	13.2586
CHRNA1	0.484536	9.19893	13.4212	5.43248e-14	3.47874e-12	21.6344	13.265
CYB5R4	-0.792198	4.70536	-13.2324	7.75489e-14	4.72138e-12	21.5998	13.1104
APBB2	-0.463514	6.13306	-13.3464	6.25306e-14	3.89556e-12	21.5677	13.2039
P4HB	-0.634573	8.83095	-13.3868	5.79503e-14	3.65268e-12	21.5252	13.2369
ATF6B	-0.676508	4.35004	-13.1572	8.94544e-14	5.38502e-12	21.4527	13.0484
EPRS	0.425573	8.29562	13.284	7.03402e-14	4.31518e-12	21.376	13.1528
SLC38A7	-1.01522	3.18806	-13.0791	1.03822e-13	6.1577e-12	21.3381	12.9837
DOCK9	0.46004	7.39474	13.227	7.83528e-14	4.75232e-12	21.3312	13.1059
NNMT	0.813403	5.78503	13.0906	1.01568e-13	6.04632e-12	21.3181	12.9932
SFXN1	0.399173	7.53769	13.2213	7.92092e-14	4.7862e-12	21.2971	13.1012
PCID2	-0.523917	5.8752	-13.1071	9.84076e-14	5.87995e-12	21.2813	13.007
NASP	-0.399138	8.77701	-13.2555	7.42283e-14	4.5364e-12	21.2532	13.1294
SLC38A4	1.0359	4.50095	13.0318	1.13663e-13	6.59021e-12	21.2208	12.9444
UHMK1	0.551811	7.83854	13.1513	9.04727e-14	5.426e-12	21.2074	13.0435
ZSWIM4	0.820494	4.43975	13.0303	1.13985e-13	6.59021e-12	21.1885	12.9432
KATNBL1	-0.72643	5.177	-12.9985	1.21158e-13	6.93014e-12	21.124	12.9166
SFXN3	1.05684	5.20641	12.9639	1.29478e-13	7.32779e-12	21.1182	12.8878
PHF20	-0.458374	6.66691	-13.0576	1.0817e-13	6.34532e-12	21.0861	12.9659
COL19A1	0.686049	6.87598	12.9696	1.28068e-13	7.27363e-12	21.0727	12.8926
DCAF7	-0.448191	6.98933	-13.058	1.08103e-13	6.34532e-12	21.0585	12.9662
PSPC1	0.477784	7.15686	13.0616	1.07355e-13	6.34383e-12	21.0537	12.9692
IL4R	-0.525909	6.75631	-13.0474	1.10311e-13	6.42651e-12	21.0366	12.9574
KNSTRN	-0.588403	5.94635	-13.009	1.18744e-13	6.84078e-12	21.0274	12.9254
STK39	-0.905854	4.29491	-12.8698	1.55234e-13	8.57416e-12	20.9375	12.809
ALAS1	0.716968	5.95216	12.9361	1.36599e-13	7.67676e-12	20.9234	12.8646
TATDN3	-1.13733	2.96276	-12.9777	1.26076e-13	7.18591e-12	20.8779	12.8994
SHCBP1	-0.444821	5.97358	-12.952	1.32471e-13	7.47093e-12	20.8747	12.8779
TBC1D4	-0.617805	5.24453	-12.8795	1.52342e-13	8.47262e-12	20.8617	12.8172
TNC	0.497379	10.0237	13.0472	1.10354e-13	6.42651e-12	20.8137	12.9572
KCNN3	-0.627261	6.55522	-12.9309	1.37958e-13	7.7261e-12	20.7997	12.8603
FTL	0.601621	9.41979	13.0052	1.19597e-13	6.8653e-12	20.7926	12.9223
IQGAP3	-0.568381	5.91162	-12.8846	1.50855e-13	8.41907e-12	20.755	12.8214
NADK2	-0.564697	5.62301	-12.8656	1.56516e-13	8.61532e-12	20.7519	12.8054
UQCRC1	-0.887821	6.07297	-12.8623	1.57496e-13	8.63973e-12	20.7446	12.8027
SDC1	-0.815938	5.85919	-12.8765	1.53226e-13	8.49244e-12	20.7391	12.8147
GGCX	0.519677	6.35834	12.7976	1.7852e-13	9.59648e-12	20.6613	12.7483
STAT5B	0.54323	6.33171	12.7691	1.88705e-13	1.00101e-11	20.6415	12.7242
MRPL24	-0.84077	5.19479	-12.7104	2.1156e-13	1.10333e-11	20.6165	12.6746
TMEM194A	-0.527215	6.74658	-12.8306	1.67459e-13	9.155e-12	20.6018	12.7761
RAB11FIP2	-0.672926	4.85587	-12.7231	2.06389e-13	1.08408e-11	20.5823	12.6853
BRD7	-0.446011	6.17479	-12.8115	1.73782e-13	9.4365e-12	20.5724	12.76
NOTCH1	-0.743658	6.79826	-12.7633	1.90843e-13	1.00902e-11	20.5644	12.7193
PODXL	0.494251	6.06466	12.7978	1.78455e-13	9.59648e-12	20.5456	12.7485
IARS2	-0.504169	6.97462	-12.8193	1.71181e-13	9.32674e-12	20.5434	12.7665
B4GALNT1	-0.439705	4.10559	-12.7791	1.85061e-13	9.8493e-12	20.5216	12.7327
FAM101A	-0.819075	3.57034	-12.7253	2.05473e-13	1.08281e-11	20.5158	12.6872
CDCA7	-0.505496	6.19014	-12.7167	2.08955e-13	1.09398e-11	20.4804	12.6799
PRUNE2	0.75332	6.93927	12.6954	2.17834e-13	1.12943e-11	20.4111	12.6619
SASH1	0.493446	6.8634	12.709	2.12112e-13	1.10333e-11	20.4082	12.6734
TRAP1	-0.749931	6.21313	-12.6584	2.34177e-13	1.1988e-11	20.3875	12.6305
TPX2	-0.434296	8.03711	-12.7844	1.83156e-13	9.81106e-12	20.37	12.7372
CTC-205M6.5	1.42707	3.13572	12.8021	1.76998e-13	9.57875e-12	20.336	12.752
CHRNB1	-0.777959	5.78401	-12.5701	2.78419e-13	1.41615e-11	20.3257	12.5553
DICER1	-0.357584	8.81913	-12.7828	1.83732e-13	9.81106e-12	20.3122	12.7358
ORC6	-0.551279	5.54782	-12.6257	2.49623e-13	1.27371e-11	20.2652	12.6027
ZBED4	-0.501149	6.06694	-12.6583	2.34196e-13	1.1988e-11	20.2495	12.6304
AKAP10	-0.40224	5.78702	-12.664	2.31628e-13	1.19519e-11	20.2457	12.6352
SDPR	0.911302	1.80023	12.5053	3.1633e-13	1.56925e-11	20.2384	12.4999
RGS3	0.828493	5.59118	12.5286	3.02094e-13	1.51736e-11	20.2068	12.5199
TNFAIP1	-0.714855	5.18628	-12.5452	2.92389e-13	1.48252e-11	20.1984	12.534
UQCC2	0.812217	5.4503	12.5124	3.11891e-13	1.55202e-11	20.1978	12.506
SLC35C2	-0.760954	5.13997	-12.4843	3.29718e-13	1.62563e-11	20.1414	12.4819
TAF15	-1.02462	5.41886	-12.5324	2.99841e-13	1.51552e-11	20.109	12.5231
LDLR	-0.4682	5.97239	-12.5287	3.0204e-13	1.51736e-11	20.0611	12.5199
COL5A2	0.309995	8.59937	12.6631	2.32003e-13	1.19519e-11	20.0349	12.6345
CLMN	-0.608401	5.7577	-12.5233	3.05273e-13	1.52855e-11	19.9968	12.5153
TMEM120B	-0.510368	5.84951	-12.5005	3.1935e-13	1.57936e-11	19.9781	12.4957
STX17	-0.857021	4.00028	-12.3546	4.26315e-13	1.99802e-11	19.9422	12.3703
FAM13A	0.487708	6.64463	12.4805	3.3218e-13	1.62778e-11	19.9418	12.4786
POLD3	-0.645982	5.13337	-12.3897	3.97607e-13	1.90201e-11	19.8978	12.4005
PDDC1	-0.733784	5.32061	-12.4209	3.73742e-13	1.80395e-11	19.8822	12.4274
DAPK1	-0.396903	7.21456	-12.4827	3.3073e-13	1.62564e-11	19.8693	12.4805
EFHD2	-0.624839	5.75341	-12.4456	3.55922e-13	1.72832e-11	19.8577	12.4486
LSM14A	-0.405576	7.35096	-12.4529	3.50791e-13	1.70857e-11	19.81	12.455
ANKS1A	0.576614	6.01744	12.3546	4.2638e-13	1.99802e-11	19.8037	12.3702
TBC1D1	-0.492075	5.74262	-12.3786	4.06513e-13	1.9274e-11	19.797	12.3909
ANKS6	-0.548992	6.11905	-12.359	4.22611e-13	1.99197e-11	19.7905	12.3741
ACTC1	0.606742	8.41683	12.5159	3.09764e-13	1.54622e-11	19.7784	12.509
SAP30BP	-0.478384	6.15903	-12.367	4.15946e-13	1.96632e-11	19.764	12.381
CD46	-0.45318	7.01857	-12.4298	3.67259e-13	1.778e-11	19.7627	12.435
ACVR2A	0.522871	6.39701	12.3253	4.51976e-13	2.0996e-11	19.7309	12.3449
ZMYM1	-0.519992	6.10579	-12.3355	4.42894e-13	2.06337e-11	19.7262	12.3537
TTI1	0.439365	7.10629	12.3845	4.01746e-13	1.9161e-11	19.7261	12.396
CNKSR3	-0.508202	6.68977	-12.3808	4.0475e-13	1.92472e-11	19.7234	12.3928
RABGAP1	0.343196	7.66883	12.4166	3.76987e-13	1.81417e-11	19.7031	12.4237
HHIP-AS1	-1.02419	0.926366	-12.2326	5.43939e-13	2.51157e-11	19.703	12.2645
ZNF106	0.400948	9.45356	12.4716	3.38047e-13	1.6515e-11	19.7019	12.471
CENPJ	-0.556776	6.12276	-12.3396	4.3928e-13	2.05249e-11	19.6299	12.3573
TMBIM4	-0.678728	4.92003	-12.2002	5.80466e-13	2.63555e-11	19.6106	12.2362
GTSE1	-0.461492	6.01812	-12.3195	4.57237e-13	2.11791e-11	19.5865	12.3399
LMNB1	-0.410862	8.15605	-12.4006	3.89081e-13	1.86678e-11	19.5823	12.41
ZSWIM7	-0.761865	4.0144	-12.1237	6.76917e-13	2.98904e-11	19.4599	12.1695
QTRT1	-1.12554	3.99479	-12.1015	7.07885e-13	3.1087e-11	19.4424	12.15
DSEL	-0.406341	6.5045	-12.2265	5.50601e-13	2.52132e-11	19.4423	12.2592
ATAD3A	-0.779267	6.04155	-12.2299	5.4691e-13	2.51157e-11	19.4337	12.2621
KIF26B	-0.403809	3.80423	-12.2128	5.65934e-13	2.58416e-11	19.3924	12.2472
KLHL29	-0.540186	6.42281	-12.197	5.84149e-13	2.6448e-11	19.3586	12.2335
PRKACA	-0.592908	4.97884	-12.137	6.5901e-13	2.95874e-11	19.3511	12.1811
BRE	-0.804087	4.1377	-12.0471	7.90154e-13	3.43247e-11	19.3339	12.1023
MYH10	-0.447107	7.31769	-12.2307	5.45958e-13	2.51157e-11	19.3237	12.2628
ANAPC5	0.345118	7.50691	12.2074	5.72041e-13	2.60465e-11	19.3167	12.2426
BCHE	0.523347	7.42065	12.1516	6.40022e-13	2.88963e-11	19.3077	12.1938
DIXDC1	0.947042	5.33123	12.0304	8.17313e-13	3.53136e-11	19.284	12.0876
UBE4A	-0.590924	6.51789	-12.1332	6.64091e-13	2.96021e-11	19.2831	12.1778
BRD8	-0.467606	6.21077	-12.1441	6.49706e-13	2.92513e-11	19.25	12.1873
RP11-58A17.4	-1.02488	-2.68498	-12.0065	8.57916e-13	3.65764e-11	19.242	12.0666
KLHL22	-0.78418	4.49728	-12.0199	8.34913e-13	3.58812e-11	19.2324	12.0784
ZNF480	0.590928	5.94376	12.0322	8.14399e-13	3.52826e-11	19.19	12.0892
CCNF	-0.515157	6.62607	-12.1326	6.64864e-13	2.96021e-11	19.1821	12.1773
PSMC3	-0.583875	7.46184	-12.1345	6.62399e-13	2.96021e-11	19.1327	12.1789
ZKSCAN1	-0.528955	6.98787	-12.0808	7.38098e-13	3.22376e-11	19.1282	12.1319
PPP6R2	-0.474742	6.18639	-12.1044	7.03773e-13	3.09911e-11	19.1224	12.1526
TSNAX	-0.985538	4.99569	-11.9775	9.10071e-13	3.85952e-11	19.1223	12.0409
MDFIC	-0.465654	5.91596	-12.0933	7.19792e-13	3.15237e-11	19.1109	12.1428
UBA2	-0.392299	7.88996	-12.1285	6.70397e-13	2.96989e-11	19.0738	12.1737
RNF152	-0.534115	5.78756	-12.0268	8.23408e-13	3.54816e-11	19.0654	12.0844
C3orf70	-0.664997	4.21012	-11.9149	1.03362e-12	4.31518e-11	19.0337	11.9856
CPNE1	-0.417064	6.48329	-12.0618	7.6709e-13	3.34131e-11	19.028	12.1152
SERF1B	-0.709907	4.02304	-11.9154	1.03258e-12	4.31518e-11	19.0275	11.9861
DCTN4	0.435315	6.81954	12.0089	8.5386e-13	3.65002e-11	18.9935	12.0686
NPNT	-0.430959	4.68867	-12.0112	8.49888e-13	3.64273e-11	18.99	12.0706
CDK6	-0.517027	10.4099	-12.1283	6.70734e-13	2.96989e-11	18.9715	12.1734
YWHAH	-0.521818	6.54483	-11.9876	8.9149e-13	3.79072e-11	18.9205	12.0499
PPIH	-0.703689	5.14777	-11.8796	1.11079e-12	4.61338e-11	18.9204	11.9544
CDC25B	-0.477553	6.2305	-11.9685	9.26886e-13	3.92048e-11	18.917	12.033
C21orf58	-0.537872	5.00942	-11.9362	9.89802e-13	4.16468e-11	18.9062	12.0045
ZNF726	-0.879348	3.88653	-11.8158	1.26596e-12	5.15132e-11	18.8596	11.8976
DAP	-0.904334	4.95982	-11.8141	1.27017e-12	5.15541e-11	18.8569	11.8961
BMF	1.2851	4.3847	11.8621	1.15147e-12	4.76998e-11	18.8511	11.9387
COL7A1	0.826917	4.37243	11.8015	1.30351e-12	5.25503e-11	18.8407	11.8849
UNK	-0.502397	5.78787	-11.8973	1.07148e-12	4.46161e-11	18.8332	11.97
DNMT3B	-0.625483	4.75299	-11.8361	1.21435e-12	4.97916e-11	18.7914	11.9157
TIPRL	-0.601897	5.63284	-11.8365	1.21322e-12	4.97916e-11	18.7829	11.9161
RAB11FIP3	-0.620121	5.41919	-11.8537	1.17138e-12	4.83999e-11	18.7611	11.9313
NTN5	-0.551379	1.84725	-11.9171	1.02894e-12	4.31518e-11	18.729	11.9876
DHTKD1	-0.469116	5.82126	-11.8523	1.1747e-12	4.84126e-11	18.7282	11.9301
PLAT	0.606629	7.23917	11.8305	1.22827e-12	5.0234e-11	18.713	11.9107
ELMOD1	0.583884	4.82024	11.754	1.43722e-12	5.72363e-11	18.6398	11.8425
G3BP1	-0.304181	8.94267	-11.9408	9.80606e-13	4.13682e-11	18.6052	12.0085
PPM1F	-0.62548	6.76141	-11.824	1.24486e-12	5.07832e-11	18.5921	11.9049
NEK2	-0.432266	5.05819	-11.7546	1.43545e-12	5.72363e-11	18.5656	11.843
TMEM129	-0.898857	4.07031	-11.661	1.74117e-12	6.82583e-11	18.5389	11.7592
ARHGAP23	-0.576382	5.67072	-11.7501	1.44875e-12	5.74957e-11	18.5279	11.839
MLLT3	0.679386	3.98705	11.6437	1.80472e-12	7.04061e-11	18.4873	11.7436
TGOLN2	-0.721453	6.81317	-11.8092	1.28305e-12	5.19457e-11	18.4846	11.8918
FAM107B	-0.669784	4.29861	-11.6416	1.81271e-12	7.04175e-11	18.4479	11.7417
RBP1	-0.531472	4.79523	-11.7677	1.39723e-12	5.60041e-11	18.4245	11.8547
MRPS25	-0.45125	6.16543	-11.6923	1.63219e-12	6.4452e-11	18.3967	11.7872
POLR2D	-0.452756	6.37754	-11.6911	1.63606e-12	6.4452e-11	18.3461	11.7862
PCNP	-0.490595	7.07883	-11.7535	1.43865e-12	5.72363e-11	18.3389	11.842
SCARB1	-0.633408	5.13868	-11.6215	1.88977e-12	7.31908e-11	18.3261	11.7236
ADAM10	-0.376657	7.81951	-11.7736	1.38037e-12	5.54668e-11	18.3245	11.86
SEPT11	-0.358608	9.21462	-11.8011	1.30452e-12	5.25503e-11	18.3063	11.8845
NAB2	-0.669564	4.74924	-11.6691	1.71225e-12	6.72885e-11	18.2974	11.7664
WNT5A	-0.499401	5.95651	-11.6445	1.80171e-12	7.04061e-11	18.2818	11.7443
ST3GAL1	-1.02944	1.70543	-11.5389	2.24337e-12	8.44441e-11	18.2685	11.6491
KPNA4	-0.388682	7.37287	-11.708	1.58006e-12	6.25524e-11	18.2678	11.8013
ERV3-1	-0.977671	3.55264	-11.5109	2.37835e-12	8.91077e-11	18.2419	11.6237
GLCE	0.588264	5.57526	11.5759	2.0774e-12	7.98805e-11	18.2256	11.6825
TUBB6	-0.836808	6.5965	-11.6034	1.96197e-12	7.5623e-11	18.2195	11.7073
PPIL1	-0.557171	5.47716	-11.5515	2.18546e-12	8.3066e-11	18.1619	11.6605
IL11	0.779629	2.6426	11.4831	2.52037e-12	9.35563e-11	18.129	11.5985
SARDH	-0.654922	3.76956	-11.4922	2.47307e-12	9.20132e-11	18.1247	11.6068
STARD4	-0.601087	5.49359	-11.552	2.18309e-12	8.3066e-11	18.085	11.6609
RP11-214O1.2	0.547946	4.88124	11.5138	2.3641e-12	8.87806e-11	18.0749	11.6263
PMEPA1	0.497639	5.50414	11.5446	2.21717e-12	8.40484e-11	18.0706	11.6542
ARFGAP2	-0.625543	6.10158	-11.5514	2.18608e-12	8.3066e-11	18.0624	11.6603
FAM20B	-0.513395	6.45104	-11.5569	2.16103e-12	8.27006e-11	18.0487	11.6653
ME2	-0.560829	5.37778	-11.499	2.43808e-12	9.11331e-11	18.0297	11.613
TADA1	-0.70437	4.30367	-11.403	2.98081e-12	1.08598e-10	18.025	11.5257
KTN1	-0.396344	8.76182	-11.6413	1.81378e-12	7.04175e-11	18.0039	11.7414
LRP1	0.400589	7.81785	11.62	1.8957e-12	7.3244e-11	17.9635	11.7222
ANKMY1	-0.832184	3.65627	-11.3641	3.23458e-12	1.16048e-10	17.9446	11.4902
MICALL1	-0.744026	5.33288	-11.4206	2.87255e-12	1.05653e-10	17.939	11.5417
BRI3BP	-0.471187	5.47686	-11.4479	2.71326e-12	1.002e-10	17.92	11.5665
PLOD2	0.576226	6.41946	11.447	2.71804e-12	1.002e-10	17.9053	11.5657
PRTG	0.583056	6.47077	11.5577	2.1573e-12	8.27006e-11	17.8997	11.6661
NBPF1	-0.372267	7.38795	-11.5403	2.23707e-12	8.44048e-11	17.8987	11.6503
RPS6KA3	0.393846	7.7428	11.541	2.23363e-12	8.44048e-11	17.8645	11.651
HRASLS	-0.816729	1.77625	-11.323	3.52753e-12	1.24886e-10	17.8578	11.4525
JPH2	0.823601	4.29071	11.3296	3.47874e-12	1.2343e-10	17.8543	11.4586
SCML1	-0.683952	4.20114	-11.4016	2.98954e-12	1.08598e-10	17.8524	11.5244
TMEM173	1.16161	3.66933	11.3375	3.42082e-12	1.21644e-10	17.8309	11.4659
SMIM15	0.509645	6.12092	11.401	2.99314e-12	1.08598e-10	17.8306	11.5239
HRSP12	-1.40847	3.51344	-11.3735	3.17122e-12	1.14029e-10	17.8198	11.4988
SERF1A	-0.742901	3.70801	-11.3171	3.57173e-12	1.25997e-10	17.8101	11.4471
TXLNA	-0.420423	7.41242	-11.4973	2.44674e-12	9.12446e-11	17.795	11.6114
PHF2	-0.397358	5.83372	-11.4158	2.90199e-12	1.0625e-10	17.7842	11.5373
COQ4	-0.648953	5.1524	-11.3477	3.34816e-12	1.19589e-10	17.7819	11.4752
NCAPG2	-0.358802	7.18544	-11.4798	2.53779e-12	9.3986e-11	17.7377	11.5955
SNX17	-0.723281	6.02302	-11.3755	3.15836e-12	1.13821e-10	17.7128	11.5005
COQ9	-0.635014	4.35531	-11.3136	3.59817e-12	1.2655e-10	17.709	11.4439
IFT122	-0.582517	4.62184	-11.2808	3.85602e-12	1.34442e-10	17.6904	11.4139
CSRP1	0.496569	8.00156	11.4164	2.8985e-12	1.0625e-10	17.6867	11.5378
KIF15	-0.461485	6.40442	-11.406	2.96215e-12	1.08206e-10	17.6816	11.5284
SRPR	0.615748	6.72606	11.3417	3.39068e-12	1.20839e-10	17.6783	11.4697
PTPN1	-0.482365	6.40968	-11.3861	3.08873e-12	1.11562e-10	17.6672	11.5102
RYR2	0.699322	-0.0616619	11.2571	4.05446e-12	1.39844e-10	17.6505	11.3921
LHX4	-0.732268	1.37143	-11.2581	4.04527e-12	1.39827e-10	17.6334	11.3931
BDH1	-0.621661	4.23108	-11.2601	4.02894e-12	1.39563e-10	17.6151	11.3948
C22orf39	-0.77556	4.35637	-11.2191	4.39391e-12	1.49943e-10	17.5889	11.3571
DNASE1	0.575798	5.01868	11.2221	4.36631e-12	1.49319e-10	17.5483	11.3599
POLR2C	-0.521395	5.68345	-11.3167	3.5746e-12	1.25997e-10	17.5386	11.4468
ARRDC3	0.568142	6.26693	11.2743	3.90911e-12	1.35998e-10	17.5163	11.4079
VSIG10	-0.653639	4.72338	-11.1838	4.73626e-12	1.60265e-10	17.5061	11.3246
NCAPH	-0.397901	6.2295	-11.2948	3.74373e-12	1.30811e-10	17.492	11.4267
TPM3	-0.388889	8.1571	-11.3579	3.27717e-12	1.17314e-10	17.4915	11.4845
MTHFD1L	-0.376559	6.18024	-11.3013	3.69287e-12	1.29597e-10	17.4836	11.4326
FDFT1	-0.552721	6.67458	-11.2726	3.92358e-12	1.36207e-10	17.4562	11.4063
FAM115A	-0.445281	7.19445	-11.2998	3.70416e-12	1.2971e-10	17.4426	11.4313
LAMA4	0.568209	5.54398	11.1893	4.68077e-12	1.58722e-10	17.4261	11.3297
OPRD1	-0.64263	2.64243	-11.1961	4.61431e-12	1.56799e-10	17.4251	11.3359
SKP2	-0.262999	9.17807	-11.3976	3.01492e-12	1.09142e-10	17.4207	11.5207
SFXN4	-0.636735	4.31759	-11.106	5.5901e-12	1.8564e-10	17.3695	11.2526
DNMT3A	-0.376295	7.11628	-11.204	4.53746e-12	1.54514e-10	17.3005	11.3432
COMMD4	-0.809575	5.02784	-11.1378	5.2231e-12	1.74534e-10	17.2955	11.2821
LUZP2	-0.57381	2.37795	-11.1099	5.54374e-12	1.84482e-10	17.2679	11.2562
CCDC127	-0.892196	3.90263	-11.0488	6.31754e-12	2.05967e-10	17.267	11.1995
ARHGAP11A	-0.371366	7.35252	-11.244	4.16835e-12	1.43465e-10	17.2176	11.38
UACA	0.399594	7.92203	11.224	4.34856e-12	1.49029e-10	17.2069	11.3617
SNX24	-0.922487	3.39805	-11.0098	6.86843e-12	2.21679e-10	17.2034	11.1631
ITPR1	0.54441	6.50545	11.0916	5.76448e-12	1.90643e-10	17.1931	11.2392
AC005943.5	1.35192	2.3693	11.1291	5.3208e-12	1.7743e-10	17.1764	11.274
SLC7A11	0.804056	4.05434	11.0077	6.8988e-12	2.22213e-10	17.163	11.1612
CLTC	-0.356516	9.47617	-11.2412	4.19283e-12	1.43999e-10	17.1431	11.3775
LIFR	-0.428785	6.22431	-11.1518	5.06958e-12	1.70825e-10	17.1314	11.295
FENDRR	-0.750387	2.44223	-10.9836	7.26576e-12	2.32634e-10	17.1277	11.1387
GTPBP2	-0.499386	5.57617	-11.0967	5.70188e-12	1.88961e-10	17.1105	11.244
ZNF521	0.510465	6.32914	11.0321	6.54809e-12	2.11765e-10	17.0779	11.1839
HMGCS1	-0.455002	6.84496	-11.143	5.1658e-12	1.73703e-10	17.0772	11.2869
LRIG3	0.332414	6.75512	11.1407	5.19143e-12	1.742e-10	17.0619	11.2847
PLAGL1	-0.53447	5.89481	-11.0779	5.93571e-12	1.95501e-10	16.9996	11.2265
SIGMAR1	-0.633487	5.09524	-11.0008	7.00201e-12	2.25087e-10	16.9975	11.1548
DNAJC2	-0.409063	6.76509	-11.079	5.92177e-12	1.95443e-10	16.9956	11.2275
PDE4B	1.91909	3.60635	11.17	4.87772e-12	1.64705e-10	16.9948	11.3118		PDE4B
RCN2	-0.44025	7.05714	-11.0738	5.98846e-12	1.96728e-10	16.9508	11.2227
MSTN	0.511458	7.6775	11.0474	6.33645e-12	2.05994e-10	16.9503	11.1982
PIK3CA	-0.555551	5.56709	-10.9605	7.6357e-12	2.43993e-10	16.928	11.1172
NAE1	-0.426877	6.57907	-11.0731	5.99742e-12	1.96728e-10	16.9239	11.222
HS6ST2	-0.422624	6.86323	-11.0517	6.27764e-12	2.05082e-10	16.9109	11.2022
FAM178A	-0.373292	9.02103	-11.139	5.20982e-12	1.74453e-10	16.8797	11.2832
PRIM1	-0.645106	4.98933	-10.9016	8.67e-12	2.73778e-10	16.8576	11.062
CHAF1B	-0.610307	4.04712	-10.8741	9.20087e-12	2.89404e-10	16.8305	11.0362
RND3	0.530573	6.85079	10.9302	8.15159e-12	2.58934e-10	16.8278	11.0888
PHTF1	-0.444886	5.59033	-10.9373	8.02672e-12	2.55979e-10	16.7905	11.0955
KIF23	-0.356767	7.36541	-11.0468	6.34398e-12	2.05994e-10	16.7782	11.1976
ZNF91	0.538331	6.61931	10.9993	7.0253e-12	2.25384e-10	16.7728	11.1533
STX12	-0.623591	5.23229	-10.8627	9.43068e-12	2.95706e-10	16.7671	11.0255
LINC00482	-1.0563	0.999544	-10.8017	1.07655e-11	3.31483e-10	16.7486	10.968
LRRC47	-0.621567	5.77428	-10.9205	8.32416e-12	2.63894e-10	16.7245	11.0797
RHOBTB3	0.305213	8.4427	11.0362	6.48975e-12	2.10302e-10	16.7144	11.1878
INHBE	0.854466	2.57703	10.7892	1.10621e-11	3.38667e-10	16.7072	10.9562
CAB39L	1.06463	3.34967	10.8446	9.80733e-12	3.06084e-10	16.6872	11.0084
CTDSP2	0.26045	8.40933	11.0579	6.19534e-12	2.02806e-10	16.6697	11.2079
FANCE	-0.927577	3.31586	-10.7434	1.22204e-11	3.69903e-10	16.6301	10.9129
CRIM1	0.619586	6.19516	10.8089	1.05987e-11	3.27603e-10	16.5983	10.9747
PITPNA	-0.810962	5.03907	-10.7462	1.21482e-11	3.68411e-10	16.5951	10.9155
RNF4	-0.398654	6.606	-10.8967	8.76302e-12	2.76172e-10	16.5869	11.0573
DCPS	-1.03017	4.09299	-10.7192	1.28849e-11	3.86227e-10	16.5832	10.8899
CPNE3	-0.526169	5.98148	-10.8258	1.02157e-11	3.16984e-10	16.58	10.9907
LPHN2	0.370983	8.15715	10.9052	8.60382e-12	2.72223e-10	16.5757	11.0653
JRK	-0.500773	4.89449	-10.7614	1.17505e-11	3.58378e-10	16.5292	10.9299
SLC38A2	0.428669	8.76362	10.9357	8.05598e-12	2.56404e-10	16.5287	11.0939
NFX1	0.385419	6.54453	10.8323	1.00733e-11	3.1317e-10	16.498	10.9968
ZNF880	0.746937	4.70082	10.6849	1.38847e-11	4.13274e-10	16.4796	10.8575
GXYLT1	-0.496002	6.42853	-10.8547	9.59641e-12	3.00084e-10	16.4794	11.0179
MBNL2	0.448339	5.82319	10.7701	1.15296e-11	3.5231e-10	16.4693	10.9382
ZRANB3	-0.548917	5.20904	-10.7185	1.29039e-11	3.86227e-10	16.4542	10.8893
TRIM16	0.556432	5.52583	10.7601	1.17856e-11	3.58768e-10	16.4432	10.9286
AK4	-0.528054	3.75038	-10.7398	1.23164e-11	3.72108e-10	16.4349	10.9095
ERVW-1	-0.650155	4.17471	-10.7536	1.19518e-11	3.63139e-10	16.4168	10.9226
BRD3	-0.457994	6.63543	-10.8195	1.03567e-11	3.20738e-10	16.4076	10.9848
KIAA0556	-0.737946	4.64433	-10.6426	1.52351e-11	4.50963e-10	16.3884	10.8172
CAD	0.3718	8.23895	10.8624	9.43802e-12	2.95706e-10	16.3823	11.0251
MYO19	-0.352125	6.99482	-10.8002	1.07995e-11	3.31895e-10	16.3094	10.9666
DNAJC11	-0.405517	6.84353	-10.7937	1.09543e-11	3.36009e-10	16.3081	10.9604
ENC1	0.308345	8.10697	10.8368	9.97512e-12	3.10717e-10	16.2783	11.0011
RSL1D1	0.350413	8.2803	10.8066	1.06513e-11	3.28597e-10	16.2724	10.9726
PHC2	-0.5344	6.88969	-10.7357	1.24273e-11	3.74756e-10	16.2691	10.9056
ATP5S	-0.942688	3.45908	-10.5681	1.79437e-11	5.23429e-10	16.2587	10.7461
ELAVL2	0.435409	5.67967	10.6749	1.41941e-11	4.21702e-10	16.2508	10.8479
CAPN7	0.412559	6.43174	10.6918	1.36775e-11	4.07864e-10	16.2416	10.864
SEC24D	0.529084	6.0061	10.6303	1.56492e-11	4.61522e-10	16.196	10.8055
ALDH1A3	-0.412292	5.05494	-10.7317	1.25371e-11	3.77358e-10	16.1868	10.9018
FGF2	-0.61155	5.00017	-10.5985	1.67812e-11	4.91301e-10	16.1844	10.7752
SIK2	-0.628999	4.9603	-10.5637	1.81153e-11	5.27115e-10	16.1609	10.742
AGTR2	1.2497	3.20436	10.5488	1.87204e-11	5.43127e-10	16.1497	10.7277
DEXI	-1.17574	3.67106	-10.5122	2.02979e-11	5.82586e-10	16.1324	10.6925
NXPE3	-0.496772	6.35632	-10.6369	1.54251e-11	4.5575e-10	16.121	10.8118
TNRC6A	0.452987	7.66543	10.6925	1.36563e-11	4.07864e-10	16.1065	10.8647
C20orf194	-0.559244	5.45301	-10.5774	1.75806e-11	5.13769e-10	16.0852	10.755
HERPUD1	0.515424	5.82805	10.6125	1.62747e-11	4.78215e-10	16.0771	10.7885
CLCN3	0.450886	6.73186	10.6235	1.58864e-11	4.67659e-10	16.0601	10.799
ALAD	0.815965	4.90037	10.4905	2.12954e-11	6.0904e-10	16.0566	10.6717
DFNA5	-0.776554	4.25633	-10.4822	2.16868e-11	6.1694e-10	16.0348	10.6638
MASTL	-0.377752	6.45911	-10.654	1.48566e-11	4.40572e-10	16.0093	10.8281
ATXN7L2	0.797988	4.96031	10.4662	2.24718e-11	6.32555e-10	15.9921	10.6484
HK2	-0.408567	6.12028	-10.6002	1.67178e-11	4.90337e-10	15.9765	10.7768
SNHG16	0.378807	9.17801	10.7185	1.2903e-11	3.86227e-10	15.963	10.8893
PIN4	-0.614943	4.47057	-10.4781	2.18863e-11	6.20421e-10	15.9419	10.6598
NNT-AS1	-0.60831	4.27243	-10.4687	2.23439e-11	6.31097e-10	15.9025	10.6508
PIK3C2B	1.2178	3.36727	10.486	2.15084e-11	6.14041e-10	15.8885	10.6674
SH3TC2	0.576614	3.22819	10.468	2.23807e-11	6.31097e-10	15.8821	10.6501
TBRG1	0.503427	5.77489	10.4567	2.29482e-11	6.44835e-10	15.8697	10.6393
GSS	-0.702268	5.6819	-10.4752	2.20276e-11	6.23327e-10	15.8518	10.657
SLC25A10	-0.832949	3.94995	-10.412	2.53398e-11	7.02212e-10	15.8408	10.5962
PRKAB2	0.540194	5.88101	10.4491	2.33389e-11	6.5353e-10	15.8337	10.6319
SMARCE1	-0.451084	6.31722	-10.5244	1.97573e-11	5.70123e-10	15.8318	10.7043
WIPF1	-0.731037	5.32581	-10.41	2.54504e-11	7.02212e-10	15.8173	10.5943
ATP13A2	-0.591294	5.52774	-10.5632	1.81357e-11	5.27115e-10	15.8058	10.7415
RFC2	-0.450021	6.15938	-10.5123	2.02925e-11	5.82586e-10	15.7877	10.6927
TRIM44	-0.434581	6.31129	-10.5279	1.96059e-11	5.66773e-10	15.7754	10.7076
KIF22	-0.439207	6.86895	-10.5357	1.92711e-11	5.58098e-10	15.7504	10.7151
ZNF853	-0.921373	3.04033	-10.3284	3.05237e-11	8.20414e-10	15.7317	10.5154
ATAD3B	-0.500541	6.69998	-10.5209	1.99097e-11	5.73491e-10	15.7244	10.7009
PPP1R12C	-0.504036	5.683	-10.43	2.4345e-11	6.79337e-10	15.7243	10.6136
PRKRA	-0.375432	6.33127	-10.4833	2.16332e-11	6.16508e-10	15.7185	10.6649
PIF1	-0.626637	4.9844	-10.4122	2.53292e-11	7.02212e-10	15.7037	10.5964
TTC8	-1.16768	3.0528	-10.3453	2.93926e-11	7.93994e-10	15.666	10.5318
PCYT2	-0.924212	4.32241	-10.355	2.87686e-11	7.82398e-10	15.6526	10.5411
TAP2	-0.537994	4.30627	-10.3309	3.03513e-11	8.17145e-10	15.6122	10.5178
LSMD1	-0.691699	4.57449	-10.3138	3.15376e-11	8.44838e-10	15.6114	10.5012
LOX	1.21448	5.26448	10.2749	3.44025e-11	9.15481e-10	15.6012	10.4634
ZNF134	0.523479	5.84599	10.3503	2.90665e-11	7.88787e-10	15.6011	10.5366
XXYLT1	-0.768581	4.62066	-10.275	3.43961e-11	9.15481e-10	15.6002	10.4635
MYO9B	-0.320692	6.96417	-10.4801	2.179e-11	6.18781e-10	15.5772	10.6617
CMTR1	-0.469037	5.74862	-10.4097	2.54707e-11	7.02212e-10	15.574	10.594
CFH	0.405874	7.6794	10.4531	2.31309e-11	6.48836e-10	15.5719	10.6358
FBXO45	-0.48585	5.29456	-10.3785	2.73002e-11	7.46252e-10	15.5694	10.5638
ATP6V1B2	0.532408	6.80735	10.3836	2.69886e-11	7.3899e-10	15.5547	10.5688
CD9	-0.697009	4.57398	-10.3498	2.91016e-11	7.88787e-10	15.5436	10.5361
SLC8A3	0.622861	3.30687	10.2639	3.52624e-11	9.32192e-10	15.5344	10.4527
TUB	-0.579472	4.58538	-10.317	3.13114e-11	8.4018e-10	15.5326	10.5043
SLC37A4	-1.00229	-0.0549176	-10.226	3.83858e-11	9.9572e-10	15.4857	10.4158
GDF11	-0.821245	4.34948	-10.2265	3.83426e-11	9.9572e-10	15.4844	10.4163
PRELID1	-0.607103	6.30045	-10.4136	2.52513e-11	7.02212e-10	15.4814	10.5977
CTD-2228K2.7	-0.700041	3.03392	-10.2417	3.70571e-11	9.66914e-10	15.4576	10.4311
ZNF595	-0.679398	4.84534	-10.2476	3.65671e-11	9.58797e-10	15.4485	10.4369
TOP2A	-0.314289	9.58304	-10.5014	2.07852e-11	5.9551e-10	15.4415	10.6822
HEXA	-0.538772	5.03367	-10.2548	3.59819e-11	9.48094e-10	15.4405	10.4439
KANK1	0.603956	4.84396	10.2458	3.67207e-11	9.59693e-10	15.4357	10.4351
CREB1	-0.439709	6.50818	-10.3406	2.97067e-11	8.01135e-10	15.4161	10.5271
ANK2	0.323122	8.60317	10.4334	2.41618e-11	6.75397e-10	15.4047	10.6169
ZNF491	-1.24517	1.5777	-10.2535	3.60928e-11	9.48363e-10	15.3921	10.4426
SETD2	-0.462303	6.96346	-10.3884	2.67054e-11	7.32485e-10	15.3889	10.5734
DNAJC21	-0.433927	6.25894	-10.3477	2.92372e-11	7.91126e-10	15.3738	10.5341
TARBP1	0.519063	5.52711	10.246	3.67022e-11	9.59693e-10	15.3725	10.4353
STK38L	0.415024	5.84621	10.288	3.3408e-11	8.93455e-10	15.3655	10.4761
NET1	0.349462	7.86807	10.3923	2.64753e-11	7.28276e-10	15.365	10.5772
PTPN11	-0.332592	7.98663	-10.4105	2.54217e-11	7.02212e-10	15.3632	10.5948
STIP1	-0.368438	7.66237	-10.3917	2.65066e-11	7.28276e-10	15.3563	10.5766
RNASEH2A	-0.617374	5.20105	-10.2711	3.46961e-11	9.21771e-10	15.3558	10.4597
ZNF146	0.311271	8.50426	10.4113	2.53805e-11	7.02212e-10	15.3515	10.5955
SLX4	-0.619976	4.6716	-10.216	3.92555e-11	1.01114e-09	15.348	10.4061
ID2	0.807454	2.93333	10.1456	4.60028e-11	1.16441e-09	15.3294	10.3372
XPC	-0.516955	5.28197	-10.2257	3.84089e-11	9.9572e-10	15.3294	10.4156
TRIM36	-0.559999	3.94525	-10.1817	4.24005e-11	1.08175e-09	15.3112	10.3726
PKN3	-0.56846	5.50034	-10.2557	3.59164e-11	9.47922e-10	15.2945	10.4447
PTBP3	-0.439205	7.63228	-10.3577	2.85924e-11	7.78924e-10	15.2841	10.5437
AURKA	-0.365738	7.31486	-10.3689	2.78876e-11	7.61016e-10	15.2793	10.5546
RAP2A	-0.427802	5.69729	-10.2649	3.51767e-11	9.31457e-10	15.2741	10.4537
MYO5C	-1.10472	2.39398	-10.1201	4.87244e-11	1.22943e-09	15.2583	10.3123
ADAMTS4	0.732879	3.86152	10.1706	4.34819e-11	1.10583e-09	15.2062	10.3617
ACSF2	-1.11006	3.5805	-10.1072	5.01664e-11	1.26185e-09	15.1719	10.2996
PGLS	-0.890105	3.75203	-10.0762	5.38058e-11	1.34498e-09	15.1717	10.2692
GOLGA4	-0.474312	7.38178	-10.2767	3.42616e-11	9.14762e-10	15.1444	10.4652
NOP2	-0.400755	6.24348	-10.2248	3.84869e-11	9.96135e-10	15.1381	10.4147
MTHFD1	-0.471998	6.81468	-10.2662	3.50772e-11	9.30356e-10	15.1236	10.455
KIF18B	-0.338219	6.57719	-10.2533	3.61101e-11	9.48363e-10	15.1119	10.4424
SMG6	-0.528621	5.42603	-10.1524	4.52981e-11	1.1502e-09	15.1111	10.3439
KIF1C	-0.493702	6.66291	-10.2211	3.8807e-11	1.00227e-09	15.11	10.4111
TOMM40	-0.585851	6.938	-10.2356	3.75655e-11	9.7859e-10	15.0972	10.4252
ITPR2	-0.513292	3.85616	-10.1397	4.66154e-11	1.17806e-09	15.0872	10.3315
PSTPIP1	0.887222	-1.07833	10.0362	5.89143e-11	1.44349e-09	15.0871	10.2298
PCDH18	0.533597	5.82827	10.1165	4.91258e-11	1.23762e-09	15.0804	10.3087
TIMP2	0.374604	7.39101	10.2207	3.88486e-11	1.00227e-09	15.05	10.4106
LSS	-0.42193	6.23466	-10.1717	4.33674e-11	1.10467e-09	15.0311	10.3628
ELMOD3	-0.583083	4.14195	-10.0409	5.82828e-11	1.43238e-09	15.031	10.2345
HHIPL2	-0.734133	2.09052	-10.0645	5.52489e-11	1.37251e-09	15.0299	10.2577
ZNF85	-0.518967	4.7972	-10.0659	5.50734e-11	1.37239e-09	15.0123	10.2591
KPNA6	-0.387928	7.36565	-10.1871	4.18976e-11	1.07233e-09	14.9517	10.3778
RP13-379L11.1	-1.54403	-1.91084	-10.0666	5.49949e-11	1.37239e-09	14.9437	10.2597	RP13-379L11.1
BUB1	-0.306986	7.36033	-10.1892	4.16919e-11	1.07043e-09	14.9188	10.3799
LAMTOR2	-1.07835	3.12074	-9.98365	6.63878e-11	1.59261e-09	14.9105	10.1779
DDX26B	0.649545	5.14264	10.0033	6.34829e-11	1.53669e-09	14.9039	10.1973
MYH3	1.52543	4.20592	10.1965	4.10126e-11	1.05471e-09	14.8687	10.3871		MYH3
POP5	-0.863248	3.63226	-9.9363	7.39527e-11	1.75575e-09	14.8651	10.131
VHL	-0.423398	6.19671	-10.0651	5.51828e-11	1.37251e-09	14.8583	10.2582
ITGB2	-0.619796	3.04041	-10.0314	5.95626e-11	1.45715e-09	14.8508	10.225
TRAF3IP1	-0.702301	4.68017	-9.97293	6.80279e-11	1.6271e-09	14.8434	10.1673
H2AFY	-0.295908	7.63908	-10.1885	4.17568e-11	1.07043e-09	14.8419	10.3793
OCLN	-0.483491	4.44355	-10.0293	5.98496e-11	1.46195e-09	14.8311	10.2229
MRPS27	-0.32752	6.54478	-10.0949	5.15733e-11	1.29522e-09	14.8181	10.2876
KLF2	1.09717	2.66603	9.90532	7.93739e-11	1.86517e-09	14.7979	10.1003
TANC1	0.411807	6.92449	10.0434	5.79645e-11	1.43088e-09	14.7894	10.2368
ARID5B	0.587024	6.00707	9.99071	6.5329e-11	1.57191e-09	14.7809	10.1849
MAB21L1	0.786842	1.59533	9.90294	7.98082e-11	1.87264e-09	14.7692	10.098
ANXA1	0.467853	6.79163	10.0389	5.85495e-11	1.43674e-09	14.7684	10.2325
TNIP1	-0.430233	5.39436	-10.0062	6.30622e-11	1.52881e-09	14.7189	10.2002
APEH	-0.706462	5.36951	-9.97659	6.74631e-11	1.616e-09	14.7043	10.1709
WIPI1	-0.863875	3.9664	-9.86147	8.77555e-11	2.02366e-09	14.7004	10.0567
POLR3E	-0.455575	5.61084	-9.99104	6.52803e-11	1.57191e-09	14.6949	10.1852
ZNF720	-0.68491	4.21728	-9.8776	8.45718e-11	1.96434e-09	14.6746	10.0728
IKBKB	-0.491793	5.32821	-9.89979	8.03848e-11	1.88068e-09	14.674	10.0948
KBTBD7	0.553961	4.49683	9.9022	7.99422e-11	1.87305e-09	14.6675	10.0972
RPS6KA1	-0.670169	3.73971	-9.88095	8.39262e-11	1.95499e-09	14.6547	10.0761
ZC3H6	-1.57735	1.85247	-10.0428	5.80437e-11	1.43088e-09	14.6543	10.2362	ZC3H6
SEC31A	0.267113	7.7478	10.0846	5.27895e-11	1.32163e-09	14.6386	10.2775
CPSF2	0.382391	7.53326	10.0412	5.8246e-11	1.43238e-09	14.6321	10.2347
ZNF616	0.552242	5.05668	9.86581	8.68869e-11	2.0094e-09	14.614	10.061
PRMT1	-0.648167	7.60413	-10.0531	5.66933e-11	1.40406e-09	14.611	10.2465
XRCC2	-0.393575	6.27566	-10.0083	6.27665e-11	1.52394e-09	14.5964	10.2023
DIS3L	-0.354063	6.11789	-10.0534	5.66582e-11	1.40406e-09	14.5948	10.2467
HECA	-0.43431	5.07033	-9.93959	7.33992e-11	1.74518e-09	14.5915	10.1343
RCCD1	0.717919	4.10895	9.81544	9.75313e-11	2.22043e-09	14.5655	10.0109
HIST1H2AH	-0.538547	2.79759	-10.0152	6.17866e-11	1.50697e-09	14.5347	10.2091
MORC3	0.379367	6.19079	9.9437	7.27132e-11	1.73144e-09	14.5334	10.1384
LIN7C	0.4012	7.00935	9.98594	6.6042e-11	1.58669e-09	14.5316	10.1802
OCIAD1	0.372791	7.64158	9.99331	6.49433e-11	1.56967e-09	14.5251	10.1875
NEURL1B	-0.492846	5.02464	-9.9324	7.46137e-11	1.76883e-09	14.5065	10.1272
NCLN	-0.63709	6.13826	-9.92383	7.60881e-11	1.79848e-09	14.5032	10.1187
SNPH	1.14493	2.0644	9.80379	1.00179e-10	2.27747e-09	14.4915	9.99922
ATP2B1	-0.277841	8.39425	-10.048	5.7358e-11	1.41833e-09	14.4873	10.2414
IRAK3	-0.401256	5.36694	-9.99131	6.52398e-11	1.57191e-09	14.4851	10.1855
RBM25	-0.34019	7.78723	-10.0135	6.20325e-11	1.51068e-09	14.4741	10.2074
MRRF	-0.403271	5.44233	-9.8758	8.49203e-11	1.96959e-09	14.4706	10.071
RP11-848P1.5	1.87987	1.9904	10.0087	6.27061e-11	1.52394e-09	14.4659	10.2027		RP11-848P1.5
BTF3L4	0.350101	6.92168	9.93081	7.48853e-11	1.77265e-09	14.4523	10.1256
DTNA	0.663312	4.42071	9.76397	1.09795e-10	2.48206e-09	14.4477	9.95942
KANK2	-0.373833	7.32968	-9.96505	6.92596e-11	1.65165e-09	14.4411	10.1595
TEX261	-0.458543	5.94182	-9.91663	7.73493e-11	1.82292e-09	14.4354	10.1115
CLK2	-0.49937	5.66383	-9.85811	8.84329e-11	2.03636e-09	14.4168	10.0534
MAP3K7CL	0.740352	5.65785	9.757	1.11573e-10	2.51871e-09	14.3943	9.95244
SLC35D1	0.373468	6.3963	9.88274	8.35832e-11	1.94983e-09	14.3778	10.0779
PITRM1	-0.37662	5.65179	-9.87906	8.42888e-11	1.9606e-09	14.3762	10.0742
MAP1A	0.489293	7.44679	9.92132	7.65241e-11	1.80613e-09	14.375	10.1162
FSCN1	-0.686987	8.15583	-9.96878	6.86732e-11	1.64009e-09	14.3434	10.1632
TRIL	1.10486	5.15547	9.69374	1.29126e-10	2.87855e-09	14.3217	9.88899
EIF3K	-0.556231	7.13491	-9.8926	8.17166e-11	1.90906e-09	14.2995	10.0877
AP3M1	0.371179	6.44615	9.83326	9.36201e-11	2.14353e-09	14.2951	10.0286
FAXDC2	2.1934	3.01656	10.1853	4.20619e-11	1.07482e-09	14.2904	10.3761		FAXDC2
TMA7	-0.503707	6.1337	-9.85142	8.97993e-11	2.06487e-09	14.2695	10.0467
CDC20	-0.621044	6.97159	-9.86624	8.68008e-11	2.0094e-09	14.2355	10.0615
RP11-473I1.10	0.414212	7.37005	9.86405	8.72378e-11	2.01462e-09	14.227	10.0593
FYTTD1	-0.382145	6.5507	-9.84264	9.1627e-11	2.10389e-09	14.2058	10.038
TRAPPC10	-0.33654	6.12992	-9.81941	9.66456e-11	2.20338e-09	14.1955	10.0148
EWSR1	-0.412708	8.18547	-9.91095	7.83588e-11	1.84401e-09	14.1943	10.1059
POP1	0.379	5.50912	9.74833	1.13825e-10	2.56593e-09	14.1901	9.94376
CAV2	-0.580433	5.44037	-9.71952	1.21653e-10	2.72709e-09	14.1714	9.91488
MEGF10	0.306488	7.96629	9.84028	9.2125e-11	2.1123e-09	14.153	10.0356
LRP11	-0.507025	4.80226	-9.66764	1.37167e-10	3.03258e-09	14.1151	9.86275
GOLM1	-0.3779	6.92376	-9.82701	9.49727e-11	2.1714e-09	14.1094	10.0224
RBM42	-0.619265	5.67525	-9.72202	1.20952e-10	2.71516e-09	14.0798	9.91739
KRTCAP3	1.45164	1.95596	9.82341	9.57616e-11	2.18633e-09	14.0763	10.0188
TMEM43	0.319965	7.00409	9.77283	1.07576e-10	2.43875e-09	14.0724	9.96828
CASC4	-0.481253	6.03	-9.7108	1.2413e-10	2.77874e-09	14.0183	9.90613
TRIM9	1.93464	3.52145	10.0922	5.18943e-11	1.30124e-09	13.9985	10.2849		TRIM9
EYA3	0.433018	6.72589	9.73283	1.17971e-10	2.65567e-09	13.9797	9.92822
ANTXR1	0.422061	8.07592	9.7715	1.07907e-10	2.4428e-09	13.9748	9.96695
CCNE1	-0.497831	5.85587	-9.67978	1.33365e-10	2.96074e-09	13.9609	9.87496
KCNS3	-0.477545	4.03695	-9.66337	1.38531e-10	3.05853e-09	13.9543	9.85845
TRIM62	0.549725	5.07387	9.63597	1.47623e-10	3.25033e-09	13.9517	9.83085
ABHD14B	-0.953961	2.50964	-9.52894	1.89394e-10	4.04268e-09	13.9451	9.72263
SLC6A6	0.502774	5.51981	9.58144	1.67572e-10	3.63479e-09	13.9412	9.7758
EHMT1	-0.404485	6.77338	-9.73144	1.18351e-10	2.6605e-09	13.9318	9.92683
MMD	-0.471369	5.34854	-9.59387	1.62795e-10	3.57461e-09	13.9224	9.78836
GMPR	-0.692155	2.66995	-9.53226	1.87931e-10	4.01677e-09	13.9176	9.726
FXR1	-0.313672	8.00045	-9.77438	1.07192e-10	2.43347e-09	13.9036	9.96984
NDUFB3	-0.593179	5.07797	-9.58966	1.64397e-10	3.59993e-09	13.8915	9.78411
PLXNA2	-0.441301	6.7043	-9.70867	1.24743e-10	2.78472e-09	13.8812	9.90398
SCMH1	-0.399453	5.93552	-9.6806	1.33113e-10	2.95923e-09	13.875	9.87578
CLCN4	0.461558	5.11646	9.60481	1.58703e-10	3.48952e-09	13.8616	9.79941
STUB1	-0.789016	5.08811	-9.55534	1.78078e-10	3.83167e-09	13.8614	9.74939
KCTD9	-0.618426	5.24841	-9.58542	1.66025e-10	3.61589e-09	13.8599	9.77983
PSMD4	-0.561573	6.76498	-9.67145	1.35964e-10	3.01012e-09	13.8598	9.86658
MPC1	-0.500166	4.43388	-9.57923	1.68437e-10	3.64864e-09	13.8549	9.77356
NSF	0.328916	7.21182	9.68653	1.31298e-10	2.92292e-09	13.836	9.88174
FAT4	0.667313	4.85929	9.50433	2.00605e-10	4.25407e-09	13.8266	9.69766
ALK	-0.344472	5.67288	-9.70898	1.24653e-10	2.78472e-09	13.8168	9.9043
ATP6V0A1	0.508772	5.87258	9.58586	1.65858e-10	3.61589e-09	13.8062	9.78026
MYO5B	0.598277	4.78086	9.51856	1.94043e-10	4.13093e-09	13.8013	9.7121
STAM2	-0.546167	4.49252	-9.5043	2.00621e-10	4.25407e-09	13.7863	9.69762
FAM169A	-0.464901	3.01782	-9.54006	1.84543e-10	3.96016e-09	13.7686	9.7339
RP11-453F18__B.1	0.643196	3.97796	9.50286	2.01298e-10	4.2628e-09	13.758	9.69616
GGCT	-0.579966	5.59822	-9.58402	1.66571e-10	3.62285e-09	13.7229	9.7784
GIT1	-0.486501	5.6334	-9.56398	1.74527e-10	3.77548e-09	13.691	9.75814
CEP41	-0.439771	5.44391	-9.53759	1.85606e-10	3.97766e-09	13.6851	9.73141
PPM1G	-0.400959	7.53166	-9.67396	1.35173e-10	2.99675e-09	13.6828	9.86911
AC004381.6	-0.542032	3.60235	-9.44334	2.31413e-10	4.818e-09	13.6475	9.63561
C9orf40	-0.626061	3.41402	-9.44016	2.33145e-10	4.84779e-09	13.6439	9.63237
EDEM3	-0.430424	5.99598	-9.48076	2.11981e-10	4.43936e-09	13.6385	9.6737
DDIT4	0.696948	4.93965	9.45618	2.24544e-10	4.68715e-09	13.637	9.6487
VOPP1	-0.480308	6.11036	-9.58844	1.64863e-10	3.60524e-09	13.6308	9.78288
MGAT2	-0.468883	5.97471	-9.56086	1.75801e-10	3.78773e-09	13.6307	9.75498
RXRG	0.850374	3.66977	9.4156	2.46987e-10	5.07883e-09	13.6285	9.60733
PSMC6	-0.403179	6.80177	-9.59223	1.63417e-10	3.58336e-09	13.6142	9.7867
CCNB1	-0.426508	7.5641	-9.64256	1.45382e-10	3.20537e-09	13.6121	9.83749
C1orf63	-0.403474	5.52323	-9.53449	1.86958e-10	4.0013e-09	13.5885	9.72826
VEGFB	-0.643775	4.53372	-9.43288	2.37163e-10	4.91861e-09	13.5636	9.62495
NYNRIN	0.567248	4.77	9.41576	2.46892e-10	5.07883e-09	13.5632	9.60749
BARD1	-0.408859	6.22967	-9.52046	1.93182e-10	4.11806e-09	13.5582	9.71403
UTP14A	-0.40874	5.54032	-9.51151	1.97268e-10	4.19403e-09	13.5554	9.70494
P4HA1	0.395779	7.02769	9.54341	1.83105e-10	3.93455e-09	13.554	9.7373
SPOPL	0.603192	5.60096	9.48255	2.11093e-10	4.43515e-09	13.5506	9.67553
SLBP	-0.41165	6.57882	-9.56268	1.75058e-10	3.77679e-09	13.5441	9.75682
NUAK1	0.835266	4.73062	9.35951	2.81842e-10	5.71976e-09	13.5296	9.54999
RASSF5	0.675457	4.45184	9.3684	2.76e-10	5.6197e-09	13.5288	9.55909
NEDD4L	0.469144	6.27109	9.48713	2.08842e-10	4.39937e-09	13.523	9.68018
SH2D5	-1.02604	2.16225	-9.33563	2.98174e-10	6.02837e-09	13.4857	9.52553
RHOBTB1	0.429305	6.2374	9.46727	2.18782e-10	4.5728e-09	13.4518	9.65999
CENPA	-0.489642	4.69356	-9.42211	2.43239e-10	5.02516e-09	13.4414	9.61397
VPS29	-0.45688	5.39797	-9.44445	2.3081e-10	4.81168e-09	13.4383	9.63675
IGFBP5	-1.06589	3.71623	-9.30631	3.19565e-10	6.35689e-09	13.4348	9.49544
EPC2	0.445524	6.69088	9.48047	2.12122e-10	4.43936e-09	13.4314	9.67342
SPTSSA	-0.478117	5.77246	-9.49017	2.07361e-10	4.3739e-09	13.428	9.68327
NDFIP2	-0.473149	5.25405	-9.43678	2.35003e-10	4.88011e-09	13.4246	9.62893
NPLOC4	-0.28081	7.97609	-9.5819	1.67395e-10	3.63479e-09	13.4133	9.77626
DCX	-0.440362	3.74903	-9.58573	1.65907e-10	3.61589e-09	13.3978	9.78014
MRPS26	-0.753295	4.41999	-9.33245	3.00426e-10	6.05106e-09	13.3975	9.52226
STAT1	0.317951	7.79002	9.56311	1.74881e-10	3.77679e-09	13.3944	9.75726
LINC00478	0.57779	4.64057	9.41541	2.471e-10	5.07883e-09	13.3736	9.60713
S1PR1	0.734535	1.67806	9.31326	3.14357e-10	6.2766e-09	13.3589	9.50258
SOX8	-0.60188	7.61668	-9.50225	2.01581e-10	4.26318e-09	13.3342	9.69555
ZDHHC11	-2.28674	0.602596	-10.1512	4.54195e-11	1.15146e-09	13.3253	10.3428	ZDHHC11
MBNL1	0.332561	7.56313	9.48312	2.10813e-10	4.43508e-09	13.3248	9.6761
TRIM55	0.570653	5.70577	9.32589	3.05116e-10	6.12251e-09	13.3196	9.51554
SLFN5	-1.49681	1.01726	-9.30446	3.20962e-10	6.3768e-09	13.3144	9.49355
TRIM56	-0.635225	4.4058	-9.30249	3.22465e-10	6.39875e-09	13.3121	9.49152
KAT2A	0.56458	6.01035	9.39013	2.62232e-10	5.3624e-09	13.3081	9.58132
ISCA1	-0.422562	5.53912	-9.41941	2.44784e-10	5.05059e-09	13.2996	9.61122
RNPEP	-0.523219	5.31891	-9.34064	2.94668e-10	5.96499e-09	13.2917	9.53067
LYPLA1	-0.529071	6.20621	-9.40983	2.50359e-10	5.13923e-09	13.2635	9.60144
GATAD1	0.333557	6.15941	9.40451	2.53508e-10	5.19373e-09	13.2501	9.59601
ITGA7	0.652843	5.92204	9.28822	3.33532e-10	6.57774e-09	13.2383	9.47686
TLN2	0.397892	6.92025	9.36581	2.77688e-10	5.64258e-09	13.228	9.55644
TBCD	-0.2863	7.49866	-9.49511	2.0498e-10	4.32935e-09	13.2166	9.68829
WNT3	-0.683976	3.2596	-9.23433	3.78981e-10	7.38347e-09	13.2163	9.42138
CRK	-0.418229	6.72899	-9.3741	2.72318e-10	5.55453e-09	13.2134	9.56492
MEX3C	-0.301867	6.53373	-9.42512	2.41526e-10	5.00263e-09	13.1886	9.61704
E2F1	-0.456416	6.28142	-9.4235	2.42448e-10	5.01527e-09	13.1802	9.61538
PLEKHA6	0.978901	3.15385	9.21112	4.00461e-10	7.75495e-09	13.1791	9.39744
UPF3A	-0.419265	4.94731	-9.3224	3.07638e-10	6.16542e-09	13.1752	9.51196
AC011239.1	0.793392	1.15877	9.19884	4.12323e-10	7.94637e-09	13.1676	9.38476
IPO13	0.612903	5.30363	9.27027	3.48015e-10	6.82985e-09	13.1569	9.4584
AC016629.8	-1.49515	1.57221	-9.31241	3.14984e-10	6.28131e-09	13.1394	9.50171
IPO7	0.272673	9.19807	9.48062	2.1205e-10	4.43936e-09	13.1071	9.67356
HBEGF	0.869363	2.67888	9.16311	4.48933e-10	8.55954e-09	13.1019	9.34782
POC1A	-0.632835	3.98174	-9.20104	4.10177e-10	7.92402e-09	13.0637	9.38703
CCND1	-0.361379	7.25653	-9.33429	2.9912e-10	6.03989e-09	13.044	9.52415
SLU7	-0.395221	5.51042	-9.2707	3.47663e-10	6.82985e-09	13.0179	9.45884
CDKN3	-0.905702	3.56051	-9.12811	4.88028e-10	9.23919e-09	13.012	9.31156
ABHD4	0.80232	3.75448	9.12544	4.91146e-10	9.27637e-09	13.0115	9.30879
IFT20	-0.833532	2.89097	-9.12385	4.93022e-10	9.30086e-09	13.0089	9.30713
AMD1	-0.329376	7.4113	-9.37858	2.69461e-10	5.50324e-09	12.9948	9.5695
DDX52	0.381186	6.83389	9.29194	3.30612e-10	6.54425e-09	12.9901	9.48068
ZBTB1	0.434945	5.97912	9.28012	3.39988e-10	6.69686e-09	12.9891	9.46854
FREM1	0.636997	1.73798	9.18231	4.28868e-10	8.23559e-09	12.9624	9.36768
MOCS2	-0.489493	4.73102	-9.22368	3.88685e-10	7.54508e-09	12.9596	9.4104
FAM83D	-0.416909	6.18115	-9.30775	3.18476e-10	6.34308e-09	12.9437	9.49692
PSMD2	-0.410032	8.10415	-9.36807	2.76212e-10	5.6197e-09	12.9434	9.55876
CNDP2	-0.542678	5.90458	-9.20614	4.0523e-10	7.83787e-09	12.9287	9.3923
ADAMTS12	0.416265	4.17413	9.26016	3.56454e-10	6.96146e-09	12.9254	9.448
NFIB	0.419304	7.20273	9.3328	3.00174e-10	6.05106e-09	12.923	9.52263
ASNSD1	0.341047	6.96734	9.3315	3.01099e-10	6.05703e-09	12.915	9.52129
RP11-480C16.1	1.48304	1.03911	9.26251	3.54474e-10	6.93966e-09	12.9131	9.45042
LNPEP	-0.396103	7.4935	-9.3178	3.10999e-10	6.2178e-09	12.9127	9.50724
PYCR1	-0.627985	6.28316	-9.27147	3.47026e-10	6.82711e-09	12.9074	9.45964
ETS1	-0.323217	6.82694	-9.31777	3.11025e-10	6.2178e-09	12.8964	9.5072
CDV3	0.329225	8.07467	9.34773	2.89784e-10	5.87352e-09	12.882	9.53792
PLEKHJ1	-0.787483	4.83632	-9.14042	4.73894e-10	8.99279e-09	12.8651	9.32432
SEC23A	-0.319107	7.79361	-9.32766	3.0384e-10	6.10452e-09	12.8523	9.51736
YPEL1	-1.03623	2.23707	-9.05829	5.76753e-10	1.06676e-08	12.8513	9.23901
MECR	-0.578048	4.43926	-9.09979	5.22205e-10	9.74843e-09	12.843	9.28216
ZNF697	0.484211	5.13317	9.10823	5.1177e-10	9.58704e-09	12.829	9.29093
PCK2	-0.687235	2.92035	-9.0817	5.45293e-10	1.01324e-08	12.8237	9.26337
IRAK1	-0.444065	6.88426	-9.28943	3.32584e-10	6.5671e-09	12.8224	9.4781
IER3	0.761999	3.01168	9.03983	6.02864e-10	1.10995e-08	12.8084	9.21978
GRB2	0.35431	6.74605	9.23267	3.80477e-10	7.40365e-09	12.8024	9.41967
SEC16A	-0.385312	7.30594	-9.29074	3.31551e-10	6.55476e-09	12.8006	9.47945
RAP1GAP2	0.579852	5.48784	9.10341	5.17701e-10	9.68685e-09	12.7978	9.28592
RP1-178F10.3	-0.394102	4.02465	-9.1571	4.55416e-10	8.6626e-09	12.7976	9.34159
CHMP6	-0.690838	4.19777	-9.08575	5.4004e-10	1.00464e-08	12.7971	9.26757
TTL	-0.311436	7.25119	-9.26722	3.5054e-10	6.87101e-09	12.7943	9.45526
REEP3	-0.592225	5.57288	-9.11854	4.99313e-10	9.39749e-09	12.7836	9.30163
TMEM41B	-0.384123	5.91356	-9.21298	3.98694e-10	7.73006e-09	12.7826	9.39936
B4GALT5	0.32172	8.09325	9.29464	3.28508e-10	6.51061e-09	12.7669	9.48345
MAP4K3	0.390494	6.82513	9.22779	3.8491e-10	7.48085e-09	12.7443	9.41464
ZC3H7A	-0.42889	5.88336	-9.16769	4.44059e-10	8.48853e-09	12.7366	9.35256
NDE1	-0.407929	6.03756	-9.18958	4.21513e-10	8.10405e-09	12.7296	9.37519
SRPK1	-0.318079	6.74437	-9.25172	3.63661e-10	7.09359e-09	12.7249	9.4393
LPGAT1	-0.316929	6.93128	-9.26091	3.55823e-10	6.95759e-09	12.7122	9.44877
ATF3	0.480383	5.291	9.11455	5.04089e-10	9.47628e-09	12.7057	9.29749
NPTN	-0.385216	6.37214	-9.17483	4.3657e-10	8.36352e-09	12.6727	9.35995
AFG3L2	-0.327901	6.80089	-9.17726	4.34055e-10	8.32526e-09	12.6623	9.36246
FCRLA	-0.410448	3.86316	-9.16711	4.4468e-10	8.48853e-09	12.659	9.35195
ELP4	-0.787081	3.62712	-8.97886	6.98005e-10	1.26341e-08	12.6558	9.15614
RCBTB1	-0.464106	5.08894	-9.10966	5.10018e-10	9.56536e-09	12.6486	9.29241
DESI1	-0.587664	4.90062	-9.02969	6.17714e-10	1.13339e-08	12.6033	9.20921
CSNK2A1	0.270793	7.82442	9.19887	4.12299e-10	7.94637e-09	12.585	9.38479
EGFR	-0.634313	5.14113	-9.01548	6.39163e-10	1.16742e-08	12.5801	9.19439
GRK6	-0.658647	4.7558	-9.08762	5.37633e-10	1.00132e-08	12.5687	9.26951
KIAA0586	0.44402	6.49043	9.10253	5.18789e-10	9.69592e-09	12.5632	9.28501
PRR22	-1.86208	0.214761	-9.40426	2.5366e-10	5.19373e-09	12.5405	9.59575	PRR22
SEC22C	-0.580948	5.33964	-9.02066	6.31249e-10	1.15427e-08	12.5392	9.1998
KIF5C	0.554132	5.35577	8.97975	6.96514e-10	1.26213e-08	12.5235	9.15707
XIAP	-0.435875	6.15814	-9.15874	4.53637e-10	8.639e-09	12.5213	9.34329
ACSS3	-0.465886	4.20464	-8.99103	6.77852e-10	1.23109e-08	12.5134	9.16887
CEP250	-0.371619	6.81661	-9.14056	4.73738e-10	8.99279e-09	12.507	9.32446
LAS1L	-0.430073	5.77274	-9.12731	4.88962e-10	9.24598e-09	12.4924	9.31073
LTB4R	-0.634903	3.56263	-8.93805	7.70155e-10	1.38001e-08	12.481	9.11342
DUSP6	0.484027	7.06099	9.04044	6.01976e-10	1.10958e-08	12.4698	9.22042
KIF14	-0.365562	6.74308	-9.09621	5.2669e-10	9.82075e-09	12.4562	9.27845
DVL2	-0.497513	5.33561	-9.0038	6.57362e-10	1.19793e-08	12.4497	9.1822
RGS12	-0.324627	5.91928	-9.07175	5.58442e-10	1.03647e-08	12.4235	9.25302
KLHDC3	-0.523264	6.14529	-9.06542	5.66974e-10	1.05109e-08	12.4173	9.24644
TRIM68	0.789021	0.798028	8.88567	8.74059e-10	1.54043e-08	12.4026	9.05846
GLI1	0.252834	4.70233	9.16759	4.44165e-10	8.48853e-09	12.3947	9.35246
NAP1L1	-0.286548	9.25712	-9.19232	4.18765e-10	8.06085e-09	12.3944	9.37803
CEP55	-0.416841	6.11697	-9.03805	6.05437e-10	1.11341e-08	12.3902	9.21793
KIF2C	-0.343021	7.39181	-9.12154	4.95751e-10	9.3414e-09	12.3865	9.30474
KIAA0226	-0.483486	4.69737	-8.95886	7.32454e-10	1.31981e-08	12.3824	9.13522
CCNT1	0.263451	7.3496	9.11163	5.07627e-10	9.53164e-09	12.3692	9.29446
PRRC2A	-0.445833	7.72288	-9.13655	4.78292e-10	9.06556e-09	12.3671	9.32031
SNX9	-0.451229	5.72748	-8.97572	7.03304e-10	1.27156e-08	12.3611	9.15286
CMTR2	0.450982	5.3909	8.95056	7.47256e-10	1.34047e-08	12.3469	9.12653
ITFG1	0.490789	5.81171	8.95827	7.33506e-10	1.32023e-08	12.3313	9.1346
TUFT1	0.59454	5.11238	8.8888	8.67463e-10	1.53049e-08	12.3048	9.06175
NECAP2	-0.573905	5.06703	-8.90879	8.26541e-10	1.46958e-08	12.2977	9.08274
SHISA2	0.449245	5.98709	8.93331	7.79005e-10	1.39122e-08	12.2771	9.10846
FAM96B	-0.776753	4.18485	-8.90225	8.39711e-10	1.4897e-08	12.2622	9.07587
ICA1L	-0.805317	2.61444	-8.80401	1.0655e-09	1.81527e-08	12.2419	8.97245
IRAK2	0.645594	1.81577	8.82429	1.01428e-09	1.75674e-08	12.2397	8.99384
STRN3	0.29202	7.13143	9.02871	6.19168e-10	1.13476e-08	12.2369	9.20819
PPA2	-0.668308	4.57395	-8.8414	9.73012e-10	1.69341e-08	12.2232	9.01188
MID1	0.337058	6.14695	9.02581	6.23491e-10	1.14139e-08	12.2223	9.20517
ANP32E	-0.402797	7.56468	-9.04818	5.909e-10	1.09042e-08	12.2175	9.22849
IGDCC4	0.600534	5.64359	8.87275	9.01838e-10	1.58418e-08	12.2159	9.04487
CFDP1	0.67823	3.9927	8.80033	1.07507e-09	1.82853e-08	12.202	8.96856
SLC9A8	-0.531526	4.49716	-8.85427	9.43127e-10	1.64591e-08	12.198	9.02543
WARS2	0.452785	5.28937	8.87229	9.02844e-10	1.58421e-08	12.192	9.04439
SLC6A15	-0.49559	4.18039	-8.87762	8.9127e-10	1.56733e-08	12.1831	9.04999
RUFY1	-0.478135	4.87823	-8.87004	9.07765e-10	1.58938e-08	12.1796	9.04203
PTCD2	0.72037	4.24127	8.78103	1.12673e-09	1.9023e-08	12.1664	8.94818
ACVR1C	0.837056	2.23329	8.7646	1.17273e-09	1.96757e-08	12.1646	8.9308
NTN1	-0.503124	2.43125	-8.84938	9.54367e-10	1.66372e-08	12.1637	9.02028
FBN2	-0.29311	7.3368	-9.03071	6.16195e-10	1.1319e-08	12.1595	9.21028
ZNF699	0.716373	3.29348	8.76151	1.18159e-09	1.97624e-08	12.1545	8.92753
PCDH7	0.239861	8.99435	9.05732	5.78092e-10	1.06801e-08	12.1269	9.238
PRKX	-0.322261	5.97289	-8.97254	7.08715e-10	1.27991e-08	12.1266	9.14953
UTP15	-0.412552	5.72356	-8.93093	7.83505e-10	1.3977e-08	12.1181	9.10596
ABCB10	-0.579582	4.50268	-8.83057	9.98939e-10	1.7339e-08	12.1071	9.00046
EIF4G1	-0.32732	9.11441	-9.05989	5.7454e-10	1.06389e-08	12.0972	9.24068
HEXIM1	0.981537	4.58649	8.76831	1.16217e-09	1.95189e-08	12.0849	8.93473
ACACA	-0.360851	7.61106	-9.00649	6.53114e-10	1.19154e-08	12.0673	9.18501
SLC7A1	-0.334397	6.59591	-8.97174	7.10072e-10	1.28092e-08	12.057	9.1487
TCP11L1	-0.677986	4.00276	-8.7746	1.14451e-09	1.92828e-08	12.0491	8.94138
DDX6	0.312483	8.38489	8.99543	6.70717e-10	1.22089e-08	12.0461	9.17346
MTOR	-0.264299	7.8228	-8.99107	6.77799e-10	1.23109e-08	12.0391	9.1689
LAPTM4B	0.385173	8.07923	8.97984	6.96358e-10	1.26213e-08	12.038	9.15717
WDFY3-AS2	0.744192	2.61634	8.71368	1.32782e-09	2.18444e-08	12.0352	8.87686
AC087393.1	0.528235	3.37529	8.8218	1.02044e-09	1.7655e-08	12.0345	8.99121
C6orf211	-0.394897	6.16232	-8.92807	7.88934e-10	1.40582e-08	12.0297	9.10296
SESTD1	-0.392492	6.06575	-8.9352	7.75469e-10	1.38644e-08	12.0226	9.11044
NDNF	-0.987475	-0.775692	-8.71213	1.33285e-09	2.19047e-08	12.0212	8.87522
ZBTB21	-0.396873	6.00792	-8.88926	8.66512e-10	1.53049e-08	12.0122	9.06223
PIM1	0.447959	3.52026	8.80551	1.06161e-09	1.81467e-08	12.0095	8.97404
SMARCD3	0.341745	7.15982	8.93706	7.71986e-10	1.38175e-08	11.9928	9.11239
MOB1B	-0.491958	5.95136	-8.89268	8.5936e-10	1.51953e-08	11.9883	9.06582
PRADC1	-0.728902	3.6235	-8.72462	1.2928e-09	2.13558e-08	11.9855	8.88847
SULF1	0.279308	7.99484	8.95734	7.35145e-10	1.3217e-08	11.9815	9.13363
CPSF3	-0.351489	6.7995	-8.89815	8.48063e-10	1.50286e-08	11.9751	9.07157
KIF18A	-0.372451	6.15812	-8.87158	9.04401e-10	1.58522e-08	11.9694	9.04364
UNC119B	0.455193	6.07649	8.81875	1.02802e-09	1.77479e-08	11.9667	8.988
RAD23A	-0.460994	5.72769	-8.87858	8.89199e-10	1.5654e-08	11.9659	9.051
SLC25A40	-0.485006	4.84218	-8.81046	1.04892e-09	1.80189e-08	11.9574	8.97926
RP11-334C17.5	0.999487	2.94613	8.67029	1.47642e-09	2.39219e-08	11.9403	8.83079
TTYH3	-0.455912	7.2299	-8.9083	8.27518e-10	1.46969e-08	11.9383	9.08222
CMTM1	1.18255	2.27132	8.71717	1.31654e-09	2.1681e-08	11.9323	8.88057
PIPOX	0.390975	4.74558	8.83586	9.86193e-10	1.71363e-08	11.9291	9.00604
OGDHL	-1.09493	0.612693	-8.68489	1.4246e-09	2.32462e-08	11.9034	8.84631
DDX19A	-0.45309	5.49056	-8.7846	1.11699e-09	1.89182e-08	11.8937	8.95195
PPP2R1A	-0.575095	7.55716	-8.89512	8.54307e-10	1.51226e-08	11.8799	9.06839
SHISA5	0.640186	6.36987	8.79646	1.08522e-09	1.84384e-08	11.8794	8.96448
EMILIN3	-0.710755	0.520716	-8.66813	1.48428e-09	2.40008e-08	11.8785	8.82848
ITGA6	0.345574	7.40932	8.85494	9.41601e-10	1.64504e-08	11.8722	9.02613
LIMK1	-0.506265	6.33764	-8.8205	1.02366e-09	1.76917e-08	11.8701	8.98984
SEMA3A	0.516442	6.65911	8.81269	1.04325e-09	1.79723e-08	11.8607	8.98161
KIAA0141	-0.36945	5.61074	-8.8103	1.04932e-09	1.80189e-08	11.8597	8.97909
EDN3	-0.473218	5.51078	-8.8052	1.0624e-09	1.81467e-08	11.8503	8.97371
C12orf23	0.4115	6.42411	8.80381	1.06601e-09	1.81527e-08	11.8502	8.97224
THUMPD1	0.322341	6.88601	8.85735	9.36104e-10	1.63721e-08	11.8466	9.02868
GYS1	-0.479512	5.96712	-8.78744	1.10931e-09	1.88079e-08	11.8424	8.95495
SSX2IP	-0.406524	5.77457	-8.77213	1.15142e-09	1.93585e-08	11.8307	8.93877
BTN2A1	0.416032	5.33248	8.72695	1.28547e-09	2.12565e-08	11.8215	8.89094
TBK1	-0.370118	5.80011	-8.75784	1.19221e-09	1.98779e-08	11.8147	8.92365
PCLO	0.958884	4.41358	8.71729	1.31614e-09	2.1681e-08	11.8067	8.8807
TMEM119	0.702347	2.60095	8.65917	1.51718e-09	2.4459e-08	11.8022	8.81896
UBN1	-0.306721	6.50769	-8.81203	1.04492e-09	1.79818e-08	11.7806	8.98092
HS3ST3B1	-0.456518	5.22614	-8.782	1.12408e-09	1.89983e-08	11.7796	8.9492
SLC22A1	1.98464	1.56293	8.95304	7.42795e-10	1.33396e-08	11.7757	9.12913		SLC22A1
RUVBL1	-0.32576	6.49537	-8.8169	1.03264e-09	1.78086e-08	11.7724	8.98605
MDM1	-0.559553	4.65537	-8.69012	1.4065e-09	2.29742e-08	11.768	8.85186
SETD8	-0.440529	5.9054	-8.76275	1.17802e-09	1.97232e-08	11.7653	8.92885
PTGR1	0.394889	3.54353	8.80376	1.06615e-09	1.81527e-08	11.7644	8.97218
ZNF74	0.479317	5.30831	8.71049	1.3382e-09	2.19478e-08	11.7564	8.87348
INTS6	0.313165	6.34585	8.80879	1.0532e-09	1.80662e-08	11.7518	8.97749
ARL16	-0.431982	4.86115	-8.76291	1.17756e-09	1.97232e-08	11.75	8.92902
PKD2	0.408495	6.28838	8.80605	1.06021e-09	1.81467e-08	11.7413	8.97461
CNIH1	0.465282	6.28742	8.75867	1.18978e-09	1.98779e-08	11.7169	8.92453
MTFMT	-0.704445	3.64996	-8.59725	1.76612e-09	2.81057e-08	11.709	8.75298
RP11-22P6.3	-1.2608	1.038	-8.63718	1.60121e-09	2.5762e-08	11.7034	8.79555
XIRP1	1.18118	1.11773	8.60162	1.74726e-09	2.78332e-08	11.7029	8.75764
ARHGAP18	0.518555	5.83415	8.66678	1.48916e-09	2.40556e-08	11.6965	8.82706
TLN1	-0.348321	7.94221	-8.8412	9.73501e-10	1.69341e-08	11.6894	9.01166
TAF7	-0.377827	6.55188	-8.78836	1.10682e-09	1.87855e-08	11.6877	8.95592
RBFA	-0.674028	4.07362	-8.58609	1.81526e-09	2.88307e-08	11.6834	8.74106
CENPF	-0.327966	9.61985	-8.91604	8.12182e-10	1.44565e-08	11.6817	9.09035
GABPB1-AS1	0.50127	5.46984	8.67949	1.44358e-09	2.34742e-08	11.6684	8.84056
OSGEPL1	0.444986	5.14891	8.68309	1.43089e-09	2.33252e-08	11.6491	8.84439
NARF	0.387606	6.42117	8.78392	1.11884e-09	1.89296e-08	11.6479	8.95123
LRWD1	-0.768261	4.88157	-8.63216	1.62105e-09	2.60291e-08	11.6409	8.7902
IL6ST	-0.397412	6.85462	-8.77783	1.13554e-09	1.91516e-08	11.6397	8.9448
DGKE	-0.52677	4.7204	-8.64163	1.58383e-09	2.55079e-08	11.6378	8.80029
KIF4A	-0.273702	6.31866	-8.80537	1.06199e-09	1.81467e-08	11.6339	8.97388
ZBTB38	0.373471	6.15244	8.73555	1.25877e-09	2.08364e-08	11.6173	8.90005
DES	0.574566	8.5574	8.82494	1.01268e-09	1.75586e-08	11.6163	8.99453
DDX10	-0.373762	6.6517	-8.71937	1.30947e-09	2.1609e-08	11.5851	8.8829
RNF31	-0.534981	4.46197	-8.61267	1.70049e-09	2.72503e-08	11.5817	8.76943
PRCP	-0.453381	5.44995	-8.69913	1.37586e-09	2.25196e-08	11.57	8.86143
ZSWIM6	0.53669	5.82932	8.63502	1.60971e-09	2.58729e-08	11.5695	8.79325
KLHL28	0.479826	5.6044	8.60996	1.71185e-09	2.73776e-08	11.5521	8.76654
CASC3	0.322687	6.90879	8.74574	1.22788e-09	2.04092e-08	11.5509	8.91084
ELOVL6	-0.406938	5.50465	-8.678	1.44884e-09	2.35224e-08	11.5448	8.83898
PAK3	-0.729187	0.044042	-8.51837	2.14484e-09	3.36251e-08	11.5446	8.6686
GSDMB	1.09196	3.75401	8.50013	2.24366e-09	3.49441e-08	11.5325	8.64904
RABL6	-0.502693	6.97833	-8.74085	1.24261e-09	2.05989e-08	11.5172	8.90567
RP11-473I1.9	0.402846	6.22881	8.66922	1.48031e-09	2.39607e-08	11.5162	8.82965
C4orf27	-0.711564	3.72729	-8.51807	2.14642e-09	3.36251e-08	11.5119	8.66829
AP3D1	-0.341073	7.61512	-8.75794	1.19191e-09	1.98779e-08	11.5117	8.92376
MPHOSPH9	-0.279962	6.87547	-8.74068	1.24313e-09	2.05989e-08	11.5101	8.90548
SLC2A6	-0.757055	4.28952	-8.53563	2.05542e-09	3.2389e-08	11.4826	8.6871
NUSAP1	-0.322653	7.55524	-8.77341	1.14783e-09	1.93185e-08	11.4746	8.94012
CEP78	-0.348289	6.8296	-8.74234	1.23811e-09	2.0558e-08	11.4683	8.90724
LMBRD2	-0.543481	5.47336	-8.6119	1.70372e-09	2.72747e-08	11.4462	8.7686
XRCC1	-0.492923	4.99148	-8.56392	1.91703e-09	3.02973e-08	11.4346	8.71737
USP1	-0.2852	7.85292	-8.75464	1.20152e-09	2.00124e-08	11.4237	8.92027
TMEM242	0.543661	4.85668	8.51257	2.17576e-09	3.39524e-08	11.4122	8.66239
KIAA0232	-0.291372	6.48246	-8.69303	1.39654e-09	2.28349e-08	11.4098	8.85495
MAP2	0.418386	5.64192	8.66058	1.51196e-09	2.43994e-08	11.4044	8.82046
DCAF13	0.317147	7.20079	8.6767	1.45345e-09	2.35735e-08	11.3975	8.8376
NUP50	0.313767	7.4168	8.69989	1.3733e-09	2.25005e-08	11.3877	8.86224
BTBD2	1.00207	5.39326	8.4715	2.40822e-09	3.70406e-08	11.3837	8.6183
NAP1L4	-0.248613	7.4463	-8.71125	1.33571e-09	2.19294e-08	11.3792	8.87429
HABP4	-0.534358	3.79516	-8.48593	2.32378e-09	3.6087e-08	11.3639	8.63381
TRMT2B	-0.543503	3.45922	-8.50485	2.21765e-09	3.45725e-08	11.3509	8.65411
PHYHD1	-0.69557	0.778747	-8.43409	2.64202e-09	4.03278e-08	11.3419	8.57806
FAM101B	-0.493847	5.19525	-8.54415	2.0127e-09	3.17469e-08	11.3373	8.69622
MTMR3	0.342046	6.07832	8.60768	1.72144e-09	2.74764e-08	11.3334	8.76411
MAD2L1	-0.399835	6.90137	-8.68184	1.43529e-09	2.33733e-08	11.3233	8.84306
ZNF281	0.351571	6.15725	8.55915	1.93968e-09	3.06252e-08	11.3206	8.71227
AD000090.2	-0.493402	4.28622	-8.51497	2.16291e-09	3.38176e-08	11.318	8.66496
ADNP2	-0.321737	6.46294	-8.61367	1.69632e-09	2.72106e-08	11.2996	8.77049
ADAMTS6	0.509707	3.99971	8.45255	2.52388e-09	3.86714e-08	11.2823	8.59793
ZNF33A	0.482494	5.77148	8.57135	1.88231e-09	2.97779e-08	11.2676	8.72531
MAPKAPK3	-0.706371	3.95599	-8.41423	2.77543e-09	4.20447e-08	11.245	8.55667
AGPAT3	-0.537359	4.62875	-8.43346	2.64614e-09	4.03524e-08	11.2206	8.57739
CHST11	0.393839	4.38069	8.53477	2.05979e-09	3.2426e-08	11.2172	8.68618
EPHA8	-1.36462	-2.33808	-8.44033	2.60145e-09	3.97841e-08	11.2128	8.58478
TNNT2	0.318496	6.56409	8.60645	1.72667e-09	2.75325e-08	11.2081	8.76279
SNTB1	0.371314	5.72288	8.48033	2.35619e-09	3.64847e-08	11.2058	8.62779
FNDC5	0.422883	6.89008	8.52539	2.108e-09	3.31525e-08	11.197	8.67613
RP5-1074L1.4	-0.760454	3.99909	-8.44307	2.58388e-09	3.9553e-08	11.1914	8.58773
FAM225B	0.56925	4.04649	8.3913	2.93804e-09	4.40104e-08	11.1801	8.53194
ZNF551	0.375387	5.8603	8.5186	2.14363e-09	3.36251e-08	11.1769	8.66885
ATP6AP1L	0.984642	3.13483	8.35287	3.23277e-09	4.77138e-08	11.1731	8.49043
CBX8	0.572842	4.3323	8.40568	2.83497e-09	4.27453e-08	11.1701	8.54745
RBBP6	-0.357789	6.52065	-8.57306	1.87441e-09	2.96821e-08	11.1523	8.72714
RUSC2	0.56012	4.60101	8.41784	2.75071e-09	4.17095e-08	11.149	8.56056
NEK4	-0.495003	5.14556	-8.4785	2.36689e-09	3.65799e-08	11.1441	8.62582
UBAC1	-0.48352	5.33741	-8.49867	2.25179e-09	3.50369e-08	11.142	8.64747
VRK3	-0.583701	4.52205	-8.40955	2.80787e-09	4.24162e-08	11.1268	8.55162
AGPAT4	0.391703	5.53639	8.47194	2.4056e-09	3.70356e-08	11.1237	8.61878
TGFB3	1.01324	3.65665	8.32992	3.42293e-09	5.01521e-08	11.1129	8.4656
TSR3	-0.866463	4.18629	-8.38666	2.97212e-09	4.43556e-08	11.1008	8.52693
VPS4B	0.456201	5.7378	8.42556	2.69852e-09	4.09823e-08	11.0983	8.56887
KIFC1	-0.347734	6.35392	-8.57653	1.85846e-09	2.94587e-08	11.0957	8.73085
PNISR	-0.298194	7.61385	-8.60942	1.71411e-09	2.73866e-08	11.0949	8.76596
TBC1D31	-0.426527	5.09788	-8.43712	2.62224e-09	4.00639e-08	11.0934	8.58133
ARNTL2	-0.603248	3.78324	-8.36821	3.11164e-09	4.61378e-08	11.0661	8.50701
GLYR1	-0.308122	6.53997	-8.51621	2.15632e-09	3.37474e-08	11.065	8.66629
BORA	-0.397639	4.83728	-8.43076	2.66392e-09	4.05082e-08	11.0596	8.57448
SCN9A	0.569155	4.94234	8.41003	2.80453e-09	4.24056e-08	11.0462	8.55214
UBE2Z	-0.335252	6.58806	-8.51822	2.14563e-09	3.36251e-08	11.0459	8.66845
MYO18A	-0.343904	7.01111	-8.58644	1.81368e-09	2.88307e-08	11.0401	8.74144
CDCA3	-0.456955	4.82738	-8.45969	2.47969e-09	3.80306e-08	11.0336	8.6056
RPUSD3	-0.556408	4.71673	-8.37642	3.04874e-09	4.53306e-08	11.0325	8.51588
TCFL5	-0.458427	4.71672	-8.40467	2.84208e-09	4.27722e-08	11.0305	8.54636
MAP4	-0.275738	7.77077	-8.57698	1.85638e-09	2.94547e-08	11.029	8.73133
HRC	1.96185	3.13951	8.67925	1.44441e-09	2.34742e-08	11.0239	8.84031		HRC
TMEM106C	-0.445808	5.42496	-8.46534	2.44521e-09	3.75375e-08	10.985	8.61168
TAPBP	-0.550664	4.67149	-8.31195	3.57987e-09	5.22135e-08	10.9804	8.44613
SETD3	-0.327063	6.17141	-8.48263	2.34286e-09	3.63483e-08	10.9799	8.63025
RXRB	0.44676	4.54392	8.35525	3.21367e-09	4.74754e-08	10.9517	8.493
PRKAR1B	-0.670336	4.20329	-8.27545	3.92147e-09	5.63693e-08	10.9481	8.40655
RNU12	0.87861	2.89802	8.26371	4.0383e-09	5.79532e-08	10.9377	8.3938
POF1B	0.56545	-0.643479	8.29258	3.75719e-09	5.43558e-08	10.9094	8.42514
ELN	-0.471248	1.7339	-8.49711	2.26046e-09	3.51376e-08	10.9028	8.6458
DCAF17	0.463064	5.81228	8.37232	3.08003e-09	4.57535e-08	10.9021	8.51145
SRPRB	0.389074	6.194	8.41062	2.80042e-09	4.23834e-08	10.8746	8.55278
GABPB2	-0.828474	3.47124	-8.23481	4.34128e-09	6.20244e-08	10.8686	8.36238
ASPH	-0.271588	7.45763	-8.46806	2.42881e-09	3.73214e-08	10.8538	8.61461
SLMO1	-1.21502	2.16005	-8.30169	3.67273e-09	5.33741e-08	10.8467	8.43501
INTS7	0.289713	6.05664	8.43271	2.65109e-09	4.03604e-08	10.8449	8.57658
CHN1	0.351523	6.15929	8.39927	2.88048e-09	4.32484e-08	10.8421	8.54054
RYBP	0.414218	5.467	8.36287	3.15326e-09	4.67119e-08	10.8406	8.50124
ATP6V0A2	-0.342351	5.72846	-8.38184	3.00796e-09	4.48072e-08	10.8351	8.52173
ALMS1	-0.478857	7.45108	-8.51371	2.16968e-09	3.38904e-08	10.8348	8.6636
CSRNP3	0.685314	1.26483	8.22846	4.41093e-09	6.28518e-08	10.812	8.35547
MYL4	0.63788	4.70196	8.33506	3.37942e-09	4.96049e-08	10.8107	8.47116
EIF2B5	-0.410312	6.27307	-8.38251	3.00297e-09	4.47743e-08	10.8002	8.52245
RSL24D1	-0.341927	6.19032	-8.43262	2.65169e-09	4.03604e-08	10.7949	8.57648
PAIP2B	-1.14667	2.02619	-8.20742	4.64986e-09	6.58478e-08	10.7754	8.33256
GPX8	0.378544	6.33673	8.3566	3.20285e-09	4.73591e-08	10.7649	8.49446
HPRT1	-0.474523	4.39875	-8.28652	3.81448e-09	5.5135e-08	10.7579	8.41856
PITX2	0.417103	5.99179	8.39908	2.88179e-09	4.32484e-08	10.7543	8.54034
RYR1	0.382985	8.56067	8.47449	2.39049e-09	3.68383e-08	10.7533	8.62151
NCBP1	0.233862	7.83564	8.47751	2.37271e-09	3.66345e-08	10.7479	8.62476
GNB4	-0.33257	5.8973	-8.37874	3.0312e-09	4.51115e-08	10.7466	8.51839
MVB12B	-0.371571	5.26005	-8.36837	3.11046e-09	4.61378e-08	10.7435	8.50718
CDC27	0.259161	8.22357	8.47676	2.37711e-09	3.66672e-08	10.7379	8.62395
EIF4A2	0.365741	8.841	8.47879	2.36519e-09	3.65799e-08	10.7217	8.62613
CCNE2	-0.352928	5.48942	-8.35984	3.17718e-09	4.70228e-08	10.6944	8.49796
SS18	-0.338942	7.10137	-8.38761	2.96509e-09	4.42917e-08	10.6926	8.52796
SUPT20H	0.318758	6.54662	8.39083	2.94146e-09	4.40205e-08	10.6811	8.53144
MMP14	-0.407088	7.14597	-8.40333	2.85155e-09	4.28747e-08	10.676	8.54492
FAM171B	0.371091	7.64349	8.3896	2.95051e-09	4.41149e-08	10.676	8.5301
COL25A1	0.379199	4.79811	8.27703	3.90603e-09	5.63063e-08	10.6758	8.40827
FARP2	-0.274966	6.96174	-8.39598	2.90412e-09	4.35429e-08	10.671	8.53699
TTC39B	-1.10624	2.62967	-8.15165	5.34918e-09	7.43748e-08	10.6681	8.27171
PON2	0.282428	8.05948	8.42531	2.7002e-09	4.09823e-08	10.6667	8.5686
DZIP3	-0.26813	7.09122	-8.40492	2.84032e-09	4.27722e-08	10.6485	8.54663
SSR3	0.282919	8.11447	8.40714	2.82473e-09	4.26309e-08	10.641	8.54902
BPIFB4	-1.34962	-3.18281	-8.15401	5.31756e-09	7.40634e-08	10.6284	8.27429
STOML2	-0.52339	5.82964	-8.3213	3.49731e-09	5.11486e-08	10.6109	8.45627
SGCA	-0.632297	6.06409	-8.24963	4.18318e-09	5.99254e-08	10.6001	8.37849
NCL	-0.295859	10.4787	-8.48081	2.35339e-09	3.64764e-08	10.5904	8.62831
ARV1	-0.635732	3.76621	-8.17842	5.00104e-09	7.02024e-08	10.5889	8.30094
CD99L2	-1.07085	3.86866	-8.11121	5.92269e-09	8.14332e-08	10.5885	8.22748
UHRF2	-0.343528	5.64491	-8.32301	3.48245e-09	5.09776e-08	10.5846	8.45812
PKHD1	-0.979005	0.853443	-8.10061	6.08304e-09	8.33527e-08	10.5626	8.21588
FRMPD1	0.627892	4.74629	8.13862	5.52752e-09	7.63264e-08	10.5617	8.25747
GTPBP8	0.466295	4.5777	8.19748	4.76729e-09	6.72737e-08	10.5508	8.32173
PPP3CB	-0.405855	5.92576	-8.30961	3.60083e-09	5.24715e-08	10.5446	8.4436
SRL	0.344772	4.11809	8.33878	3.34824e-09	4.92372e-08	10.5445	8.47518
NUS1	-0.40713	6.04539	-8.28202	3.85768e-09	5.57093e-08	10.536	8.41367
TRMT5	0.455384	5.89836	8.20211	4.71227e-09	6.65556e-08	10.5337	8.32677
FAM117B	0.45873	4.97698	8.14885	5.38692e-09	7.47703e-08	10.5117	8.26866
MAPK15	0.484863	5.14793	8.27548	3.92118e-09	5.63693e-08	10.5084	8.40658
PTPN22	1.3573	0.425971	8.17939	4.98881e-09	7.00919e-08	10.4986	8.302
PDLIM3	0.26916	7.53113	8.29717	3.71434e-09	5.38328e-08	10.4815	8.43012
DLGAP5	-0.317969	7.15991	-8.34238	3.31828e-09	4.88861e-08	10.4807	8.47909
RP11-1055B8.7	-0.635346	5.40556	-8.16379	5.18832e-09	7.24516e-08	10.4784	8.28497
FOXO3	0.291429	6.89107	8.3077	3.61803e-09	5.26744e-08	10.4749	8.44153
TFAP2A-AS1	-1.84759	-1.10812	-8.31993	3.50925e-09	5.12765e-08	10.471	8.45479	TFAP2A-AS1
PADI3	-1.02048	-1.82527	-8.05731	6.78601e-09	9.21991e-08	10.4555	8.16839
ZC3H7B	-0.343706	6.90021	-8.2939	3.7448e-09	5.42254e-08	10.4529	8.42657
SAE1	-0.343376	7.91104	-8.34436	3.30195e-09	4.86901e-08	10.4483	8.48123
CHMP3	-0.346834	5.54621	-8.23045	4.38897e-09	6.26071e-08	10.4444	8.35764
FGL2	1.49559	1.2676	8.23037	4.38986e-09	6.26071e-08	10.4407	8.35755
HIPK1	-0.350679	7.05925	-8.31897	3.51774e-09	5.13539e-08	10.4347	8.45374
ZNF608	0.512543	4.98588	8.12265	5.75426e-09	7.9253e-08	10.4296	8.24001
EVC	-0.430473	5.70131	-8.22138	4.48989e-09	6.39202e-08	10.4271	8.34776
TRAPPC2	0.409695	5.01282	8.18659	4.89938e-09	6.8956e-08	10.4047	8.30986
FAM26E	0.832417	4.13079	8.0429	7.03771e-09	9.5346e-08	10.3837	8.15257
ZNF276	-0.508548	5.1524	-8.15007	5.3705e-09	7.46067e-08	10.3724	8.26999
MAP7D1	-0.426403	7.06982	-8.28115	3.86607e-09	5.57804e-08	10.3568	8.41273
CENPE	-0.427644	8.34979	-8.33753	3.35862e-09	4.93447e-08	10.3525	8.47384
SLC23A2	-0.469186	5.29417	-8.16436	5.18088e-09	7.24516e-08	10.3402	8.2856
CASC5	-0.312645	7.87011	-8.33075	3.4159e-09	5.00947e-08	10.3347	8.46649
RCBTB2	0.69708	3.84263	8.04203	7.05334e-09	9.54279e-08	10.331	8.1516
EPT1	-0.287256	7.544	-8.29923	3.69534e-09	5.36058e-08	10.3284	8.43235
GOLGA8A	-0.340895	7.30288	-8.23587	4.32975e-09	6.19147e-08	10.3248	8.36354
ATXN7L3B	-0.326252	7.33515	-8.27592	3.91686e-09	5.63693e-08	10.3206	8.40706
L3MBTL2	-0.393344	5.19227	-8.1433	5.46272e-09	7.56917e-08	10.3172	8.26259
R3HDM2	-0.490214	4.34986	-8.11569	5.85608e-09	8.05863e-08	10.3171	8.23239
SRSF4	-0.265403	7.04411	-8.27515	3.92443e-09	5.63693e-08	10.3163	8.40622
RP11-571M6.8	0.848815	1.67735	7.99362	7.97349e-09	1.06443e-07	10.2999	8.09835
TPM2	-0.373279	8.42954	-8.30641	3.62972e-09	5.27969e-08	10.294	8.44013
NUP98	-0.217207	7.952	-8.30105	3.67852e-09	5.341e-08	10.2878	8.43433
CDC23	0.271334	6.89672	8.23806	4.30606e-09	6.16307e-08	10.287	8.36592
DEPDC1	-0.382237	6.62212	-8.21719	4.53729e-09	6.45379e-08	10.2665	8.3432
SCN3B	1.48304	2.91792	8.01224	7.60591e-09	1.0213e-07	10.2636	8.11885
USP22	-0.300566	8.174	-8.33977	3.33994e-09	4.91602e-08	10.2573	8.47626
VPS11	-0.542023	4.6894	-8.03301	7.21622e-09	9.72224e-08	10.2243	8.14169
TMED10	-0.353334	7.40765	-8.21143	4.60331e-09	6.53613e-08	10.2238	8.33693
PGD	0.442586	7.9697	8.25221	4.15619e-09	5.95918e-08	10.2223	8.3813
PTBP2	-0.433063	6.53844	-8.20574	4.66952e-09	6.60679e-08	10.1974	8.33073
RP11-797A18.4	-1.72623	0.910059	-8.07376	6.50963e-09	8.87441e-08	10.1937	8.18644	RP11-797A18.4
SLC25A29	-0.382857	5.19345	-8.14208	5.47954e-09	7.5794e-08	10.1931	8.26126
SYNPO	0.55462	2.89843	8.06661	6.62823e-09	9.0208e-08	10.1927	8.1786
DLST	-0.331943	6.2174	-8.17107	5.09423e-09	7.13236e-08	10.1913	8.29292
CHRAC1	-0.45754	4.69215	-8.02994	7.2725e-09	9.78985e-08	10.1709	8.13832
NARG2	0.331938	6.19405	8.16015	5.23596e-09	7.30535e-08	10.1653	8.281
RP11-267C16.1	-0.511428	3.31082	-8.0163	7.52799e-09	1.01168e-07	10.1587	8.12332
CEPT1	0.365097	5.77536	8.10072	6.08147e-09	8.33527e-08	10.1573	8.21599
PTOV1	-0.50709	6.76108	-8.17108	5.09404e-09	7.13236e-08	10.1472	8.29294
SLC25A15	-0.582771	3.63319	-7.98392	8.1721e-09	1.08734e-07	10.124	8.08767
SMC6	-0.289798	7.58169	-8.20334	4.69765e-09	6.64074e-08	10.1049	8.32812
SOX11	0.273465	7.53194	8.18845	4.8766e-09	6.86955e-08	10.0998	8.31188
DDX11	0.319936	6.85586	8.17547	5.03824e-09	7.06628e-08	10.0956	8.29772
AKT1	-0.385117	7.60365	-8.21207	4.5959e-09	6.53138e-08	10.0908	8.33763
HERC2	-0.255536	7.86266	-8.21054	4.61356e-09	6.54111e-08	10.0861	8.33596
ADAL	-0.391471	4.91614	-8.0427	7.04135e-09	9.5346e-08	10.0659	8.15234
EXOSC10	-0.271495	7.07284	-8.16395	5.18625e-09	7.24516e-08	10.0645	8.28515
MAP3K6	-0.480832	4.74116	-8.00618	7.72355e-09	1.03537e-07	10.0619	8.11218
PLXNB2	-0.399741	7.89455	-8.21042	4.61496e-09	6.54111e-08	10.0564	8.33583
TCF12	0.239096	8.26536	8.19375	4.81212e-09	6.78466e-08	10.0431	8.31766
FAM65B	1.09014	4.74652	7.93587	9.23299e-09	1.21335e-07	10.042	8.03466
CHRNG	0.493737	5.53534	8.07181	6.54182e-09	8.91074e-08	10.0392	8.1843
NAGA	-0.636371	4.47437	-7.95192	8.86389e-09	1.17162e-07	10.0368	8.05238
TFAM	0.36735	6.64363	8.09464	6.17544e-09	8.4403e-08	10.0257	8.20933
FRAS1	0.315714	6.48368	8.18025	4.978e-09	7.00013e-08	10.0158	8.30295
GINM1	-0.405083	5.46977	-8.01093	7.63112e-09	1.02383e-07	9.99122	8.11741
ENPP1	0.329784	5.55293	8.08845	6.27256e-09	8.55848e-08	9.9904	8.20255
SCARB2	0.236648	7.62823	8.13734	5.5453e-09	7.65061e-08	9.97853	8.25607
PCF11	-0.260689	6.7238	-8.14262	5.47206e-09	7.57557e-08	9.97717	8.26185
MRPL42	-0.368109	5.90626	-8.05002	6.91213e-09	9.38333e-08	9.97267	8.16039
VAPB	0.286884	7.83791	8.15597	5.29139e-09	7.37628e-08	9.96838	8.27643
WDR55	-0.399996	5.70573	-8.03689	7.14556e-09	9.64321e-08	9.96203	8.14596
ZNF397	0.636447	4.57443	7.87933	1.06631e-08	1.37661e-07	9.94729	7.97212
TMCO4	-0.816256	4.26764	-7.86426	1.10812e-08	1.42259e-07	9.94391	7.95541
ALYREF	-0.4093	7.17733	-8.15261	5.33629e-09	7.426e-08	9.93651	8.27276
ANK3	0.587109	3.63991	7.89333	1.02892e-08	1.33154e-07	9.92274	7.98762
SNX33	0.453088	5.25479	7.93202	9.32383e-09	1.22236e-07	9.9197	8.03041
ZNF607	0.516999	4.57346	7.91341	9.77621e-09	1.2744e-07	9.90815	8.00983
IPP	0.512701	4.78323	7.90332	1.00306e-08	1.30333e-07	9.90309	7.99867
MUSK	0.46855	5.0926	7.95449	8.80615e-09	1.16495e-07	9.89911	8.05521
EID1	-0.351848	7.13822	-8.10102	6.07689e-09	8.33527e-08	9.8816	8.21632
ASPM	-0.286544	8.43705	-8.1459	5.42716e-09	7.52637e-08	9.87635	8.26543
RPAIN	0.344258	5.48191	7.96509	8.57221e-09	1.13775e-07	9.87545	8.06691
NDUFAF2	-0.586809	4.11968	-7.89853	1.01538e-08	1.31721e-07	9.87272	7.99337
BEX4	-0.718071	0.4466	-7.8675	1.09898e-08	1.41424e-07	9.86776	7.95901
TRIM52-AS1	-0.953544	2.0172	-7.81434	1.25889e-08	1.58699e-07	9.856	7.90001
ZNF839	-0.892157	3.01042	-7.81262	1.26444e-08	1.59274e-07	9.8527	7.8981
DGCR11	-1.13726	1.49405	-7.85958	1.12144e-08	1.43625e-07	9.8469	7.95022
KIF13A	0.331136	6.25094	7.99568	7.93183e-09	1.05975e-07	9.84351	8.10063
NEK9	0.270724	6.60232	8.02528	7.35883e-09	9.89778e-08	9.82169	8.13319
EGR1	0.709756	2.93322	7.85925	1.12236e-08	1.43628e-07	9.82017	7.94987
SLC46A3	0.487079	3.24034	7.87219	1.08592e-08	1.39968e-07	9.82007	7.9642
CLCN5	0.301857	8.34283	8.09925	6.10394e-09	8.35679e-08	9.81721	8.21439
CORO6	-0.593967	2.69618	-7.90718	9.93241e-09	1.29266e-07	9.81371	8.00294
PTPLAD1	0.271678	8.17128	8.10669	5.99054e-09	8.22956e-08	9.80907	8.22253
PHLDA1	0.561534	6.06499	7.8726	1.08478e-08	1.39933e-07	9.80185	7.96466
ZIC1	0.488081	6.20246	7.98626	8.1236e-09	1.08268e-07	9.79702	8.09025
PFAS	-0.361772	6.93654	-8.04753	6.95576e-09	9.43459e-08	9.79657	8.15766
ANGPTL1	2.11773	2.59241	8.09341	6.1946e-09	8.45928e-08	9.79495	8.20799		ANGPTL1
MED22	-0.385208	6.23459	-8.04038	7.08272e-09	9.57448e-08	9.78938	8.1498
UHRF1BP1L	-0.350032	5.36895	-7.95902	8.70532e-09	1.15446e-07	9.78494	8.06021
ZNF227	0.471108	5.28425	7.89448	1.02591e-08	1.32873e-07	9.78416	7.98889
TNPO1	0.24378	9.41415	8.12979	5.65176e-09	7.7908e-08	9.78273	8.24782
PHF14	0.261438	7.77465	8.09474	6.17382e-09	8.4403e-08	9.77771	8.20945
LRCH1	0.33874	5.56609	7.95046	8.89687e-09	1.17502e-07	9.77482	8.05076
TOX3	-0.639918	1.32441	-7.85481	1.13518e-08	1.44807e-07	9.77253	7.94494
KLF13	-0.442224	5.31788	-7.94018	9.13242e-09	1.20316e-07	9.75237	8.03941
LOXL1	0.800738	6.61781	7.93604	9.22912e-09	1.21335e-07	9.75114	8.03484
GOLGA7	-0.432731	5.72863	-7.91296	9.78732e-09	1.27481e-07	9.74693	8.00934
MVK	-0.548691	4.11872	-7.85766	1.12695e-08	1.441e-07	9.74532	7.9481
CSDE1	0.237989	10.4945	8.13887	5.52398e-09	7.63264e-08	9.73845	8.25775
PALB2	-0.391843	5.34139	-7.91838	9.65313e-09	1.2604e-07	9.72203	8.01533
ADD3	0.301132	6.93449	8.0047	7.75253e-09	1.03839e-07	9.72098	8.11056
NRIP1	0.257426	8.02609	8.06148	6.71481e-09	9.13089e-08	9.72039	8.17297
CLUH	-0.470335	6.65886	-8.00058	7.83397e-09	1.04755e-07	9.71669	8.10602
DPH5	0.494527	5.86331	7.8975	1.01804e-08	1.3196e-07	9.71478	7.99223
PIP4K2A	0.348559	5.78594	7.93308	9.29867e-09	1.22006e-07	9.70189	8.03158
AC093627.10	3.2527	0.446208	8.7479	1.22144e-09	2.03232e-08	9.70159	8.91313		AC093627.10
INF2	-0.462817	5.1807	-7.91874	9.64428e-09	1.26026e-07	9.70152	8.01573
MEPCE	0.449455	6.54962	7.98269	8.1976e-09	1.08983e-07	9.70064	8.08631
TAGAP	1.12939	-1.59044	7.75178	1.47781e-08	1.82714e-07	9.69222	7.83038
TTF2	-0.269721	6.9732	-8.03482	7.18309e-09	9.68573e-08	9.69008	8.14369
SIRT1	-0.393261	5.23656	-7.89009	1.03746e-08	1.34153e-07	9.68971	7.98403
GLRX	0.845338	2.66252	7.76968	1.41147e-08	1.75186e-07	9.67921	7.85033
CRY2	-0.480278	4.63786	-7.85597	1.13181e-08	1.44546e-07	9.67869	7.94623
ZNF362	0.427937	5.78891	7.93838	9.17423e-09	1.20768e-07	9.67709	8.03743
DGCR6L	-0.786172	3.89788	-7.80169	1.30031e-08	1.63025e-07	9.67622	7.88595
VASH1	0.517895	5.0541	7.80612	1.28565e-08	1.61566e-07	9.67126	7.89088
HAUS6	-0.325328	6.56569	-8.00395	7.76733e-09	1.0395e-07	9.66111	8.10973
WDR18	-0.916383	5.31396	-7.83652	1.18948e-08	1.50658e-07	9.64862	7.92464
EFR3B	-0.80697	3.23309	-7.72229	1.59408e-08	1.94397e-07	9.62196	7.79749
CASC15	0.6204	3.93266	7.7708	1.40742e-08	1.74953e-07	9.60921	7.85158
NHS	1.12391	0.034441	7.72399	1.58712e-08	1.93944e-07	9.59989	7.79939
OFD1	0.329058	5.48013	7.92319	9.53572e-09	1.24853e-07	9.5901	8.02065
TRIM65	-0.595215	4.55809	-7.72574	1.58002e-08	1.9327e-07	9.55713	7.80134
FANCG	-0.337456	5.39413	-7.89882	1.01463e-08	1.31721e-07	9.54769	7.99369
RP4-614C15.3	-0.945986	-0.55693	-7.70238	1.67781e-08	2.03221e-07	9.54553	7.77526
STAG1	-0.319316	7.00581	-7.94717	8.97159e-09	1.18294e-07	9.54146	8.04713
PRDX3	-0.476495	7.12348	-7.95675	8.75562e-09	1.15922e-07	9.53408	8.05771
CCNB2	-0.318604	6.38184	-7.9575	8.73896e-09	1.15797e-07	9.53278	8.05854
MYH9	-0.316384	9.17389	-8.03774	7.13031e-09	9.63071e-08	9.53069	8.14689
SH3TC1	-0.531245	3.84432	-7.86485	1.10643e-08	1.42156e-07	9.5289	7.95608
HIF1AN	0.264193	7.61898	7.98638	8.1213e-09	1.08268e-07	9.5174	8.09037
RNF44	0.376027	5.48894	7.85583	1.13223e-08	1.44546e-07	9.50333	7.94606
CDH6	0.610621	0.614558	7.77324	1.39863e-08	1.73995e-07	9.49743	7.8543
JMJD1C	0.372482	8.47266	7.98409	8.1685e-09	1.08734e-07	9.49732	8.08786
TAF2	-0.27084	7.03485	-7.92174	9.57088e-09	1.25169e-07	9.46655	8.01905
RP11-693J15.5	1.47663	3.49092	7.80725	1.28193e-08	1.61246e-07	9.46441	7.89214
EVL	-0.350965	5.57912	-7.84742	1.1568e-08	1.46866e-07	9.46434	7.93674
ZNF724P	-0.415304	4.97964	-7.82737	1.21761e-08	1.53858e-07	9.46267	7.91449
FGF13	0.355079	5.19949	7.83941	1.18072e-08	1.49667e-07	9.45047	7.92785
RP5-1024G6.8	-0.987991	3.19939	-7.65134	1.91358e-08	2.28847e-07	9.44732	7.71815
MAGED2	0.396852	7.6507	7.92306	9.53896e-09	1.24853e-07	9.44579	8.0205
ATF7IP	0.32094	7.06338	7.91388	9.76435e-09	1.27388e-07	9.43822	8.01036
TCEAL8	-0.412377	5.28431	-7.79964	1.30715e-08	1.63756e-07	9.42472	7.88367
CALML4	0.55253	4.18944	7.715	1.62422e-08	1.97923e-07	9.42018	7.78936
NABP2	0.596312	4.78861	7.74887	1.48889e-08	1.83519e-07	9.41597	7.82714
AARS	0.357518	6.5805	7.85128	1.14546e-08	1.45887e-07	9.41297	7.94102
BAZ1B	-0.218914	8.68884	-7.97398	8.38086e-09	1.11327e-07	9.40726	8.07671
SMPDL3A	0.39727	4.86526	7.74131	1.51808e-08	1.86545e-07	9.4003	7.81871
NANOS1	-0.482304	3.29486	-7.74192	1.51567e-08	1.86392e-07	9.39352	7.81939
FUNDC2	0.342803	5.20068	7.81442	1.25865e-08	1.58699e-07	9.38943	7.9001
TSC22D3	0.65724	5.32515	7.71006	1.64499e-08	2.0015e-07	9.38589	7.78384
HDHD2	-0.401731	4.97692	-7.75354	1.47112e-08	1.82028e-07	9.38131	7.83235
SQLE	-0.323601	6.61326	-7.8628	1.11226e-08	1.42676e-07	9.38097	7.95379
NCKAP1	-0.214026	8.52524	-7.9477	8.95937e-09	1.1823e-07	9.37679	8.04772
CUL4A	-0.271727	6.69101	-7.86111	1.11706e-08	1.43178e-07	9.36436	7.95192
LINC00641	0.671481	6.35189	7.85363	1.13861e-08	1.4513e-07	9.36355	7.94363
NUP188	-0.280562	8.02706	-7.93557	9.23997e-09	1.21335e-07	9.36104	8.03433
TEC	-0.56604	2.06244	-7.67564	1.79738e-08	2.16237e-07	9.35804	7.74536
HADH	-0.442529	4.54668	-7.73503	1.54276e-08	1.89144e-07	9.32977	7.8117
SAFB2	0.276418	6.81852	7.86681	1.10093e-08	1.41562e-07	9.32403	7.95824
STARD3NL	-0.300163	6.37411	-7.84912	1.1518e-08	1.46346e-07	9.32081	7.93862
VGLL4	0.335618	6.3151	7.8072	1.28211e-08	1.61246e-07	9.31911	7.89208
LMO3	0.61492	-0.0229785	7.65621	1.88971e-08	2.26247e-07	9.312	7.72361
CERCAM	-0.419334	6.03318	-7.78373	1.36155e-08	1.69776e-07	9.29121	7.86597
RGAG1	0.867883	1.92104	7.58901	2.2478e-08	2.64294e-07	9.28954	7.64824
PAN2	0.410974	5.7791	7.74516	1.50312e-08	1.8499e-07	9.28731	7.82301
SORD	-0.509106	5.77335	-7.76602	1.42476e-08	1.76699e-07	9.28569	7.84626
PHGDH	0.451597	6.56225	7.85001	1.14917e-08	1.46128e-07	9.28015	7.93962
CFLAR	0.441859	4.43873	7.73297	1.55091e-08	1.89999e-07	9.27843	7.80941
FAM213A	0.266488	7.21896	7.88634	1.04742e-08	1.35332e-07	9.27798	7.97988
SAMD4A	0.332305	6.57999	7.77513	1.3919e-08	1.73292e-07	9.27493	7.85639
MINA	-0.321123	5.66751	-7.79875	1.31015e-08	1.64003e-07	9.27429	7.88268
LINC00626	0.42104	4.18138	7.73811	1.5306e-08	1.8794e-07	9.27243	7.81514
CDCA2	-0.383992	6.16551	-7.80209	1.29899e-08	1.62987e-07	9.27135	7.88639
SMCR8	-0.315172	5.2824	-7.8332	1.1996e-08	1.51821e-07	9.26714	7.92096
TRIB2	0.292494	6.4122	7.83225	1.20252e-08	1.5207e-07	9.25453	7.91991
HMGN1	-0.248024	8.09301	-7.90582	9.96692e-09	1.2961e-07	9.25425	8.00144
PASK	-0.370833	4.76142	-7.73691	1.53532e-08	1.88376e-07	9.2369	7.8138
MRPS7	-0.494622	5.96854	-7.78691	1.35048e-08	1.68657e-07	9.22886	7.86951
MORF4L1	0.339604	8.15255	7.86829	1.09678e-08	1.41254e-07	9.21526	7.95988
GKAP1	-0.692443	2.06967	-7.5894	2.24554e-08	2.64294e-07	9.21393	7.64868
RRN3	0.287949	6.94723	7.80518	1.28874e-08	1.61828e-07	9.20107	7.88983
KBTBD6	0.340725	5.57786	7.74948	1.48655e-08	1.83372e-07	9.19038	7.82782
SMOC1	0.394422	1.43001	7.67266	1.81123e-08	2.17578e-07	9.17492	7.74203
KIF3B	0.343339	6.67131	7.76145	1.44158e-08	1.7851e-07	9.16973	7.84116
CASP8	0.573668	4.48944	7.59683	2.20283e-08	2.59956e-07	9.16758	7.65702
RP11-319G6.1	1.38655	1.5099	7.67524	1.79925e-08	2.163e-07	9.16611	7.74491
ZNF326	0.370651	6.83395	7.78586	1.35411e-08	1.6898e-07	9.16542	7.86835
MSANTD2	-0.600956	4.29461	-7.60712	2.14497e-08	2.54249e-07	9.16323	7.66858
PUM1	0.217371	8.16329	7.85002	1.14915e-08	1.46128e-07	9.1492	7.93962
AC108142.1	0.692479	3.05353	7.54634	2.5104e-08	2.91123e-07	9.13577	7.60026
SSBP3	0.428712	5.60065	7.68127	1.7715e-08	2.13443e-07	9.11545	7.75166
COL24A1	0.688917	4.26169	7.56303	2.40419e-08	2.80018e-07	9.11536	7.61903
MGEA5	0.277849	7.90704	7.84555	1.16235e-08	1.47454e-07	9.10857	7.93466
ITPR3	-0.537642	3.89665	-7.60788	2.14078e-08	2.53939e-07	9.10763	7.66943
GPS1	-0.547373	6.5458	-7.7897	1.34088e-08	1.67589e-07	9.10529	7.87261
BIVM	-0.651139	2.92908	-7.54698	2.50622e-08	2.90848e-07	9.10254	7.60098
TBC1D9	0.234843	6.5612	7.7702	1.40961e-08	1.7509e-07	9.09312	7.8509
FAN1	0.31337	6.16763	7.72376	1.58806e-08	1.93944e-07	9.09275	7.79913
PLK1	-0.420684	5.86084	-7.72349	1.58915e-08	1.93944e-07	9.08804	7.79883
CTNNBL1	0.328005	6.48602	7.74709	1.49569e-08	1.84216e-07	9.07403	7.82516
MRPL11	-0.471047	4.90396	-7.6386	1.97751e-08	2.3579e-07	9.05847	7.70388
PIGQ	-0.576506	4.69398	-7.60186	2.17435e-08	2.56973e-07	9.05544	7.66267
KDM3B	-0.217959	7.40226	-7.79379	1.32689e-08	1.6597e-07	9.04777	7.87716
NRG1	-0.552087	4.28126	-7.59047	2.23932e-08	2.63875e-07	9.03809	7.64988
RRP12	-0.363486	6.12621	-7.70453	1.66857e-08	2.02406e-07	9.03729	7.77766
SNHG15	0.402112	6.15258	7.70767	1.65515e-08	2.01082e-07	9.03603	7.78116
NEIL1	-1.36034	-0.0262979	-7.56228	2.40882e-08	2.80355e-07	9.03517	7.6182
BCCIP	-0.27807	7.29589	-7.7757	1.38984e-08	1.7317e-07	9.0334	7.85704
FIBP	-0.532301	4.79499	-7.59782	2.19716e-08	2.59478e-07	9.0295	7.65814
PARP9	0.478062	5.51777	7.58834	2.25171e-08	2.64559e-07	9.02026	7.64749
UHRF1BP1	-0.46912	4.72544	-7.62307	2.05837e-08	2.45068e-07	9.00073	7.68648
FAM136A	-0.301227	6.40133	-7.70839	1.65208e-08	2.00862e-07	8.99393	7.78197
BCL2L13	0.249393	6.70787	7.71383	1.62914e-08	1.98372e-07	8.983	7.78804
PRRC2B	0.279361	9.14704	7.817	1.25034e-08	1.57869e-07	8.96735	7.90297
TAGLN3	0.726337	2.20119	7.46803	3.07649e-08	3.50698e-07	8.96568	7.51194
GALK1	-0.992684	3.47718	-7.47272	3.03915e-08	3.46688e-07	8.96097	7.51725
SLC39A14	0.391804	6.88594	7.65797	1.88113e-08	2.25469e-07	8.95526	7.72558
MAST3	0.588963	4.13905	7.51264	2.73971e-08	3.15666e-07	8.92841	7.56229
NBPF15	-0.312243	5.94593	-7.64037	1.96849e-08	2.35063e-07	8.92831	7.70587
SEL1L3	-0.274938	5.73067	-7.6997	1.68945e-08	2.04477e-07	8.92295	7.77226
GOSR1	0.328142	6.46364	7.68471	1.75587e-08	2.12036e-07	8.92105	7.75551
CELF2	0.315921	7.43427	7.73112	1.55833e-08	1.90762e-07	8.91776	7.80734
MIPEP	-0.643623	3.66676	-7.46312	3.11607e-08	3.54456e-07	8.90105	7.50639
CCNH	-0.336419	5.69683	-7.65606	1.89043e-08	2.26247e-07	8.89632	7.72344
PHYKPL	-0.536004	4.71381	-7.59237	2.22838e-08	2.62779e-07	8.89467	7.65201
ZNF280C	-0.580712	4.44699	-7.5381	2.56458e-08	2.96763e-07	8.89277	7.59098
ETAA1	-0.372735	5.57066	-7.61754	2.08799e-08	2.48044e-07	8.87676	7.68027
SPIRE2	1.04161	3.14192	7.43961	3.31273e-08	3.75497e-07	8.86731	7.47981
ELMOD2	0.476313	6.00453	7.58677	2.26089e-08	2.65444e-07	8.86668	7.64572
FOXS1	-0.505198	0.142181	-7.6056	2.15341e-08	2.54873e-07	8.8638	7.66687
HDAC5	-0.450316	6.01966	-7.64944	1.92295e-08	2.29796e-07	8.84682	7.71603
TRIM38	0.520847	4.89404	7.49845	2.84255e-08	3.27046e-07	8.84517	7.54629
YIPF5	0.392684	5.99451	7.60619	2.15015e-08	2.54675e-07	8.84082	7.66753
HEBP1	-0.98677	1.78502	-7.40668	3.6096e-08	4.06282e-07	8.83267	7.44254
TTC27	0.386989	5.31752	7.5546	2.45724e-08	2.85576e-07	8.83266	7.60955
NOTCH2	0.219359	8.95008	7.74977	1.48543e-08	1.83372e-07	8.82901	7.82815
URB1	-0.234602	7.17048	-7.69195	1.72347e-08	2.08438e-07	8.82796	7.7636
VCAN	0.342058	8.39637	7.74952	1.4864e-08	1.83372e-07	8.8169	7.82786
TULP3	-0.393816	5.51504	-7.58015	2.29993e-08	2.69633e-07	8.81474	7.63829
PRPF4B	-0.302464	6.83343	-7.68378	1.76009e-08	2.12387e-07	8.80557	7.75447
MEF2C	0.245027	6.49481	7.68179	1.76916e-08	2.13321e-07	8.79697	7.75223
SMURF2	0.308281	6.72213	7.58909	2.24734e-08	2.64294e-07	8.79696	7.64833
ZFAND6	0.374045	6.7095	7.62013	2.07408e-08	2.46755e-07	8.79689	7.68318
PDZRN3	0.437018	5.33164	7.56619	2.38457e-08	2.77935e-07	8.79341	7.62259
ARHGEF25	-0.276727	6.08851	-7.70716	1.6573e-08	2.01191e-07	8.7918	7.7806
CLSTN1	0.318416	7.57698	7.66793	1.83343e-08	2.2008e-07	8.78248	7.73674
RANBP1	-0.252663	7.48049	-7.70421	1.66994e-08	2.02421e-07	8.78145	7.7773
RPL6	0.302557	10.1577	7.7633	1.43474e-08	1.778e-07	8.76855	7.84323
FNIP1	-0.387984	5.41668	-7.56677	2.38101e-08	2.77788e-07	8.76264	7.62324
FAM105B	-0.307512	5.67957	-7.57613	2.32397e-08	2.72055e-07	8.76138	7.63377
SKIL	0.312327	7.59399	7.68556	1.75206e-08	2.11736e-07	8.7503	7.75645
RNASEH2C	-0.563201	4.27135	-7.5308	2.61359e-08	3.01783e-07	8.74309	7.58276
MYLK	-0.894421	2.91659	-7.36816	3.99158e-08	4.44915e-07	8.7399	7.39885
GSTK1	-0.498288	4.95077	-7.46652	3.0886e-08	3.5158e-07	8.73863	7.51024
ZNF629	-0.3044	6.23914	-7.61795	2.08582e-08	2.47969e-07	8.73833	7.68072
FMNL3	-0.489359	6.30361	-7.63968	1.97201e-08	2.35309e-07	8.73401	7.70509
DPYSL3	0.269043	5.51346	7.63611	1.99026e-08	2.37135e-07	8.72954	7.70109
ST3GAL3	-0.814917	3.2453	-7.37258	3.94569e-08	4.41023e-07	8.72769	7.40388
RP11-620J15.2	-1.14656	-1.41475	-7.36067	4.07052e-08	4.52458e-07	8.71865	7.39035
ATP6AP2	-0.437245	5.58389	-7.49229	2.88842e-08	3.30902e-07	8.65005	7.53934
C11orf82	-0.270368	5.56802	-7.57624	2.3233e-08	2.72055e-07	8.64259	7.63389
C5orf24	-0.440423	5.79194	-7.55077	2.48175e-08	2.88216e-07	8.63519	7.60524
SAT1	-0.533003	2.90076	-7.38251	3.84472e-08	4.30336e-07	8.62922	7.41513
LOXL2	0.398716	7.38644	7.58129	2.29314e-08	2.69034e-07	8.59634	7.63957
MMADHC	0.423284	6.59026	7.53355	2.59503e-08	2.99855e-07	8.5871	7.58586
SREBF2	-0.273424	7.17996	-7.60482	2.15776e-08	2.552e-07	8.57939	7.666
RB1	-0.349701	6.43851	-7.57571	2.32651e-08	2.72155e-07	8.57828	7.63329
HARS2	0.359555	5.6415	7.48188	2.96765e-08	3.39013e-07	8.57777	7.52759
C1GALT1	-0.370942	5.45583	-7.49782	2.84725e-08	3.27352e-07	8.55954	7.54557
MFSD2A	-0.419222	4.95229	-7.4967	2.85552e-08	3.27972e-07	8.55797	7.54431
STAG2	-0.227487	4.63883	-7.65915	1.87542e-08	2.24952e-07	8.54622	7.7269
CDK5R1	0.795242	3.96001	7.30575	4.69979e-08	5.16335e-07	8.54328	7.32792
TMEM47	-0.306419	6.33296	-7.542	2.5388e-08	2.94205e-07	8.53289	7.59537
R3HCC1	-0.609939	4.37995	-7.36216	4.05469e-08	4.51011e-07	8.53206	7.39204
DYNLRB1	-0.413196	5.7728	-7.48359	2.95451e-08	3.37751e-07	8.51526	7.52951
UBA6	-0.226254	7.78393	-7.60961	2.13121e-08	2.52991e-07	8.51339	7.67137
IKBKE	0.714594	1.68601	7.27564	5.08595e-08	5.54214e-07	8.50688	7.29363
WDR52	0.706308	4.76953	7.38907	3.77942e-08	4.23616e-07	8.50527	7.42258
CCDC19	1.89624	-1.25301	7.67613	1.79511e-08	2.16126e-07	8.48596	7.74591		CCDC19
GTF3C3	0.252495	7.06896	7.53574	2.58033e-08	2.98372e-07	8.48593	7.58832
ACO1	-0.280027	5.9744	-7.49521	2.86656e-08	3.28783e-07	8.48348	7.54264
A4GALT	-1.13863	1.56908	-7.27463	5.09936e-08	5.54922e-07	8.47927	7.29248
NRIP2	1.56506	-1.58041	7.2847	4.96639e-08	5.42288e-07	8.47208	7.30396		NRIP2
SLC35F5	-0.377463	6.43372	-7.50713	2.77917e-08	3.19983e-07	8.46342	7.55608
MYO7A	0.427183	3.60921	7.35401	4.14194e-08	4.60078e-07	8.46248	7.3828
TNFAIP8	0.390383	4.68728	7.42912	3.40447e-08	3.8454e-07	8.4577	7.46795
TLE6	-1.55458	-1.24912	-7.39614	3.71025e-08	4.16154e-07	8.45301	7.4306	TLE6
C1QTNF3	0.602933	3.7364	7.32163	4.50828e-08	4.97511e-07	8.45263	7.34599
SYT1	0.615272	4.31963	7.29781	4.79864e-08	5.26474e-07	8.45207	7.31888
PSKH1	-0.781567	3.89481	-7.26683	5.20486e-08	5.64492e-07	8.44199	7.28359
TMEM87A	0.304412	6.48913	7.49654	2.85672e-08	3.27972e-07	8.44194	7.54413
FGD1	-0.640251	3.40038	-7.28647	4.94346e-08	5.40151e-07	8.43297	7.30597
RTCA	0.363848	6.33404	7.45446	3.18703e-08	3.6176e-07	8.42964	7.49661
GCNT1	-0.549208	4.67718	-7.34391	4.2529e-08	4.71102e-07	8.42718	7.37131
NUP54	0.207791	6.90533	7.54056	2.54828e-08	2.9509e-07	8.42715	7.59375
PLCXD1	-0.417393	3.81979	-7.34314	4.26142e-08	4.7172e-07	8.42191	7.37045
LINC00998	-0.340769	6.14479	-7.48717	2.92715e-08	3.34862e-07	8.42054	7.53356
ACTR1A	-0.315087	7.33035	-7.56934	2.36517e-08	2.76275e-07	8.41782	7.62614
PDIA4	-0.317385	8.29916	-7.56001	2.42301e-08	2.81803e-07	8.40939	7.61564
ATP6AP1	-0.38007	5.39165	-7.39996	3.67352e-08	4.12866e-07	8.402	7.43492
ZNF429	-1.00341	2.54644	-7.23921	5.59652e-08	6.02497e-07	8.40021	7.25208
ADAMTS9	0.90708	2.93681	7.23422	5.67038e-08	6.09633e-07	8.38478	7.24639
RP11-658F2.8	-0.86668	2.07596	-7.22914	5.74667e-08	6.16597e-07	8.37079	7.24058
ZNF470	0.46656	5.14877	7.33931	4.30433e-08	4.76143e-07	8.36181	7.36609
DCTN5	0.265266	6.64783	7.45923	3.1477e-08	3.57801e-07	8.35987	7.50201
FAM49A	0.359274	4.18387	7.37502	3.92069e-08	4.38534e-07	8.33212	7.40664
CALM3	-0.365903	7.72616	-7.51967	2.69021e-08	3.10407e-07	8.32312	7.57021
KAT6B	0.433001	6.2474	7.43515	3.35138e-08	3.79344e-07	8.32227	7.47478
TMEM50A	0.370538	6.61435	7.43165	3.38215e-08	3.82287e-07	8.32019	7.47081
CHCHD7	-0.487778	3.66847	-7.29651	4.81504e-08	5.27667e-07	8.31998	7.3174
ERAP2	-0.89879	1.87851	-7.20123	6.18461e-08	6.57877e-07	8.31827	7.20869
COG4	0.453498	5.88178	7.3689	3.98383e-08	4.44359e-07	8.31568	7.3997
RP11-317P15.4	1.03486	2.2556	7.20222	6.16857e-08	6.56605e-07	8.31555	7.20982
UBR1	0.317209	6.83965	7.4674	3.08154e-08	3.51024e-07	8.30614	7.51123
KLF15	-1.73641	-0.586564	-7.26727	5.19885e-08	5.64221e-07	8.29794	7.28409	KLF15
SFPQ	-0.180861	9.61473	-7.57086	2.35592e-08	2.75394e-07	8.29673	7.62784
SLC39A6	0.354629	6.76309	7.40931	3.58498e-08	4.03793e-07	8.28897	7.44551
PPFIBP1	0.316628	7.22367	7.45477	3.18453e-08	3.61731e-07	8.28683	7.49696
COPG2	-0.408535	4.57387	-7.31034	4.6436e-08	5.1086e-07	8.285	7.33315
CAMKK2	-0.513529	4.64816	-7.26406	5.24284e-08	5.68228e-07	8.28059	7.28043
CBS	-0.522602	5.64091	-7.31241	4.61844e-08	5.0844e-07	8.27736	7.3355
MACF1	0.283009	10.4368	7.56667	2.38158e-08	2.77788e-07	8.27197	7.62313
ERCC6	0.61107	4.00108	7.231	5.71871e-08	6.14007e-07	8.26598	7.2427
RACGAP1	-0.272255	7.2079	-7.49504	2.86788e-08	3.28783e-07	8.24958	7.54244
ARG2	-0.898092	1.5114	-7.1776	6.58186e-08	6.96447e-07	8.24797	7.18165
IDH1	-0.370485	6.59806	-7.39972	3.6758e-08	4.12866e-07	8.24512	7.43465
FAH	-0.569982	4.00091	-7.24734	5.47831e-08	5.92132e-07	8.24422	7.26135
ZNF681	-0.44829	4.03182	-7.27355	5.11386e-08	5.56124e-07	8.24035	7.29125
SEZ6	-0.568393	2.05309	-7.26212	5.26968e-08	5.70752e-07	8.23666	7.27822
CDCA7L	-0.239099	6.17668	-7.43418	3.3599e-08	3.8004e-07	8.22709	7.47367
KRIT1	-0.341404	6.47576	-7.42226	3.46597e-08	3.91211e-07	8.22506	7.46018
SEC24A	0.443427	5.65506	7.36511	4.02357e-08	4.47859e-07	8.22375	7.39539
EXOC6	0.557514	4.42528	7.22312	5.83843e-08	6.25607e-07	8.21029	7.2337
FAM21A	-0.403104	4.93524	-7.26959	5.16729e-08	5.61175e-07	8.19564	7.28674
RP4-665J23.1	-1.42095	1.35196	-7.27838	5.0495e-08	5.50615e-07	8.19323	7.29675
FBXW2	-0.216057	7.192	-7.4384	3.32319e-08	3.76417e-07	8.17799	7.47845
LBH	0.321325	5.86883	7.47404	3.02876e-08	3.45747e-07	8.17727	7.51874
APLP2	-0.287336	7.09966	-7.42042	3.48255e-08	3.92807e-07	8.17554	7.4581
PHF6	-0.325663	6.36183	-7.40936	3.58449e-08	4.03793e-07	8.17539	7.44557
ZMAT2	-0.358863	5.8108	-7.369	3.98278e-08	4.44359e-07	8.1729	7.39981
RNF166	-0.932869	3.06083	-7.14866	7.10378e-08	7.42387e-07	8.16052	7.14851
CUL5	-0.297118	6.38841	-7.37058	3.96646e-08	4.43036e-07	8.15822	7.4016
STIM2	0.292484	5.82703	7.35369	4.14545e-08	4.60151e-07	8.14918	7.38243
ACBD5	0.317133	6.00101	7.33088	4.40033e-08	4.86428e-07	8.14547	7.35651
FAM21C	-0.47384	5.04486	-7.24709	5.48182e-08	5.92132e-07	8.13519	7.26108
ABHD5	0.640067	3.46374	7.15258	7.03076e-08	7.36672e-07	8.13248	7.153
OBSCN	0.452215	5.41226	7.30039	4.7663e-08	5.23284e-07	8.13002	7.32182
PDGFRB	0.536824	3.84523	7.18339	6.48222e-08	6.86808e-07	8.12787	7.18828
ARHGAP24	0.350722	6.08218	7.4028	3.64635e-08	4.10132e-07	8.12564	7.43814
DNAH17	-0.683481	1.68082	-7.16156	6.86613e-08	7.23193e-07	8.12064	7.16329
HNRNPDL	-0.262329	9.06613	-7.4887	2.91547e-08	3.33763e-07	8.11309	7.53529
SERPING1	1.12921	2.37181	7.15403	7.00381e-08	7.34326e-07	8.11042	7.15467
FAM21B	-0.596613	3.76938	-7.17882	6.56071e-08	6.94666e-07	8.10931	7.18305
STX16	-0.445773	5.42912	-7.33026	4.40749e-08	4.86884e-07	8.10837	7.35581
PALMD	0.435103	4.43783	7.30813	4.67053e-08	5.13471e-07	8.10701	7.33063
WDR62	-0.282418	6.36759	-7.39855	3.68707e-08	4.13842e-07	8.09926	7.43332
TIAM1	0.476027	5.18327	7.19969	6.20979e-08	6.60119e-07	8.09509	7.20692
SLC29A1	-0.356546	6.02209	-7.34625	4.22691e-08	4.68545e-07	8.09393	7.37398
TMCC2	0.931761	3.48734	7.11018	7.86368e-08	8.13339e-07	8.07989	7.10437
PARS2	0.76211	3.91769	7.14264	7.21757e-08	7.53788e-07	8.07896	7.14161
B3GNT2	-0.539944	3.94829	-7.16543	6.79642e-08	7.16791e-07	8.07867	7.16772
ELF2	-0.235426	6.1559	-7.35277	4.15542e-08	4.60939e-07	8.07433	7.38139
PRKCD	-0.712589	3.0994	-7.13414	7.38131e-08	7.66903e-07	8.05281	7.13187
COG6	0.377691	5.39451	7.29642	4.81607e-08	5.27667e-07	8.04365	7.31731
RCAN1	0.433146	5.85926	7.28848	4.91747e-08	5.37677e-07	8.03929	7.30826
EEF1A1	0.301116	13.1273	7.51918	2.69362e-08	3.10578e-07	8.01234	7.56966
SMAD7	0.790685	2.71045	7.08127	8.48861e-08	8.68475e-07	8.0057	7.07116
AGPAT1	-0.43875	4.86437	-7.24201	5.55556e-08	5.9889e-07	8.00418	7.25527
CTC-260E6.6	-0.680015	2.81847	-7.16361	6.82912e-08	7.19767e-07	7.99754	7.16564
ABHD10	0.419178	5.93988	7.26084	5.28734e-08	5.72279e-07	7.99591	7.27676
SACS	-0.249533	9.40761	-7.4497	3.22682e-08	3.66018e-07	7.99208	7.49122
GP6	-0.644692	0.258132	-7.13487	7.36724e-08	7.66432e-07	7.98034	7.13269
DUS2	-0.609261	3.57276	-7.09759	8.1298e-08	8.39244e-07	7.97383	7.08992
UBE2C	-0.394038	7.3385	-7.3866	3.8039e-08	4.26063e-07	7.96817	7.41977
C1orf43	0.308594	7.05572	7.32149	4.50988e-08	4.97511e-07	7.9681	7.34584
CCDC90B	-0.366803	5.7742	-7.29169	4.8762e-08	5.33891e-07	7.95323	7.31192
PSME3	-0.341797	6.35417	-7.3187	4.54303e-08	5.00824e-07	7.95225	7.34265
MRPL16	-0.369711	4.51596	-7.20564	6.11317e-08	6.51571e-07	7.95115	7.21373
TREX1	-1.10579	1.79788	-7.0525	9.16047e-08	9.32465e-07	7.93597	7.03808
MEF2BNB	-0.738175	2.89225	-7.0854	8.39635e-08	8.61778e-07	7.93093	7.07591
LASP1	0.256623	7.29621	7.31755	4.55667e-08	5.01984e-07	7.92575	7.34135
LMCD1	0.451727	5.08455	7.1837	6.47678e-08	6.86684e-07	7.92366	7.18864
MAN2B2	-0.520805	4.6118	-7.15786	6.93346e-08	7.28376e-07	7.90735	7.15905
RBM12	-0.19644	7.74835	-7.36695	4.0042e-08	4.46012e-07	7.89058	7.39748
UNC80	0.511102	3.51902	7.18608	6.43637e-08	6.8285e-07	7.89021	7.19136
CDCA8	-0.249557	6.24581	-7.28958	4.90327e-08	5.36489e-07	7.86134	7.30951
SMPD1	-0.790175	2.82891	-7.03759	9.5298e-08	9.62743e-07	7.85491	7.02092
HDDC2	-0.496405	4.90058	-7.15665	6.95559e-08	7.30223e-07	7.85122	7.15767
CPEB4	0.403741	5.14753	7.16008	6.893e-08	7.24599e-07	7.84215	7.16159
WDR73	-0.425016	5.30786	-7.17616	6.60682e-08	6.98168e-07	7.83341	7.18001
FGD6	0.469441	4.79273	7.15468	6.99188e-08	7.33554e-07	7.82869	7.15541
MGAT5B	1.10507	1.06184	7.01545	1.01063e-07	1.01461e-06	7.82797	6.99541
SEC31B	-0.871271	1.57077	-7.00783	1.03126e-07	1.03081e-06	7.82174	6.98663
AEN	-0.417074	6.11513	-7.27513	5.09274e-08	5.54577e-07	7.81379	7.29305
TRAF3	-0.357696	5.40153	-7.17268	6.6678e-08	7.04149e-07	7.81045	7.17602
FLYWCH2	-0.858215	3.56917	-7.04462	9.35384e-08	9.47349e-07	7.80609	7.02901
MGAT4B	-0.403998	5.9232	-7.22754	5.77096e-08	6.1879e-07	7.80454	7.23875
LSP1	0.923711	4.02282	7.00216	1.04692e-07	1.04452e-06	7.79897	6.98008
LCLAT1	0.284949	6.18043	7.23562	5.64968e-08	6.07814e-07	7.79203	7.24798
POLE4	0.47933	4.97187	7.135	7.36468e-08	7.66432e-07	7.78943	7.13285
IDS	0.482374	5.21707	7.15106	7.05903e-08	7.39152e-07	7.77877	7.15125
LRBA	0.320119	7.45068	7.27991	5.02928e-08	5.48782e-07	7.77065	7.29849
SLC30A3	-0.766761	0.473161	-6.98538	1.09462e-07	1.0825e-06	7.76338	6.96074
SPN	-1.2197	-2.56801	-7.00326	1.04387e-07	1.04212e-06	7.76043	6.98135
FGFR2	-0.261372	3.51614	-7.24293	5.54214e-08	5.97845e-07	7.75978	7.25632
SESN1	0.436501	4.77546	7.13522	7.36025e-08	7.66432e-07	7.75787	7.13311
CAMK2B	1.44139	1.56949	7.08355	8.43751e-08	8.63891e-07	7.74877	7.07379
OAT	-0.360044	6.55868	-7.23101	5.71851e-08	6.14007e-07	7.74486	7.24272
ANXA3	-1.06563	-1.43954	-6.97562	1.1234e-07	1.10844e-06	7.74063	6.94946
ZNF627	-0.594634	4.23786	-7.03826	9.51283e-08	9.61634e-07	7.73122	7.02169
FRMD4A	0.411322	5.48277	7.14216	7.22679e-08	7.54261e-07	7.72538	7.14105
LARP4B	-0.345582	6.18367	-7.21218	6.00896e-08	6.41315e-07	7.72471	7.2212
AP006621.5	-0.98251	1.48238	-6.97128	1.13642e-07	1.11922e-06	7.70974	6.94446
PBK	-0.291128	6.12646	-7.20916	6.05686e-08	6.45998e-07	7.70103	7.21775
GRID2	1.04321	2.02993	6.96345	1.16035e-07	1.14139e-06	7.69927	6.93541
RBM14	-0.338798	6.10352	-7.21851	5.90958e-08	6.32388e-07	7.69481	7.22844
ST3GAL4	-0.400025	4.6996	-7.08499	8.40546e-08	8.62163e-07	7.68919	7.07544
SNHG14	0.392539	7.36427	7.21386	5.98242e-08	6.38907e-07	7.68484	7.22312
FOXO4	0.644161	3.7884	6.99217	1.07506e-07	1.06729e-06	7.6804	6.96857
CAPN5	0.641934	4.03251	6.98522	1.09509e-07	1.0825e-06	7.67619	6.96055
ZNF273	-0.448025	4.74711	-7.07038	8.73671e-08	8.91588e-07	7.67603	7.05865
ZFYVE20	-0.294018	5.74204	-7.16036	6.88794e-08	7.24541e-07	7.67285	7.16191
HEATR1	0.230279	7.88445	7.27308	5.12026e-08	5.56444e-07	7.67159	7.29071
MNAT1	-0.343117	5.65106	-7.1503	7.07321e-08	7.39673e-07	7.67072	7.15038
ZNF561	0.408118	5.15492	7.10981	7.87149e-08	8.13623e-07	7.66685	7.10394
ZNF776	0.353249	5.55251	7.10909	7.88631e-08	8.14632e-07	7.65905	7.10313
SUCO	0.305387	7.28892	7.22251	5.84777e-08	6.26191e-07	7.64673	7.23301
CELSR3	0.581202	4.83362	7.00164	1.04835e-07	1.0453e-06	7.63425	6.97949
HMGCR	-0.237209	7.2965	-7.24547	5.50524e-08	5.94263e-07	7.619	7.25922
GSTZ1	-0.58966	4.34346	-7.01272	1.01796e-07	1.0207e-06	7.61702	6.99227
LGR4	0.299766	5.8632	7.18961	6.37675e-08	6.76972e-07	7.61655	7.1954
BLVRA	-0.593292	4.30753	-7.02499	9.85358e-08	9.91399e-07	7.59897	7.00641
CA3	0.329202	-0.166569	7.21787	5.91963e-08	6.33042e-07	7.59783	7.22771
CHM	-0.530972	4.88609	-7.06124	8.95096e-08	9.11716e-07	7.59523	7.04813
TRIP13	-0.411168	5.7307	-7.12272	7.60744e-08	7.8785e-07	7.59189	7.11876
SH3BGR	0.673805	2.44151	6.9422	1.22783e-07	1.20115e-06	7.59134	6.91086
AKR1C2	1.05517	0.188754	6.91982	1.30324e-07	1.26644e-06	7.5911	6.88498
EYA4	0.341151	6.87369	7.17618	6.60657e-08	6.98168e-07	7.57614	7.18002
TNFAIP3	0.233969	4.66771	7.19091	6.35504e-08	6.75112e-07	7.56774	7.19688
LYSMD4	-0.781914	0.0482013	-6.92962	1.26966e-07	1.2368e-06	7.56333	6.89631
LAMC1	-0.239735	8.92473	-7.24761	5.47443e-08	5.92129e-07	7.54449	7.26166
PTPRK	-0.247075	6.25135	-7.15064	7.06688e-08	7.39492e-07	7.52513	7.15077
PDGFA	-0.446486	6.27513	-7.08946	8.3067e-08	8.5476e-07	7.51812	7.08057
CENPI	-0.272966	5.25885	-7.13428	7.3787e-08	7.66903e-07	7.51799	7.13202
ATP8B4	0.443442	4.05362	6.99255	1.07398e-07	1.06688e-06	7.51679	6.969
MAP4K4	-0.294892	8.7923	-7.24084	5.57267e-08	6.00332e-07	7.51557	7.25394
RP11-540B6.6	0.452011	4.23963	6.97416	1.12776e-07	1.11205e-06	7.49828	6.94778
FKBP15	-0.322788	5.96432	-7.12417	7.57823e-08	7.85331e-07	7.49779	7.12043
RMND5A	-0.211128	7.36283	-7.20427	6.13539e-08	6.53507e-07	7.49263	7.21216
TEAD3	-0.541247	3.96647	-6.94998	1.20267e-07	1.17869e-06	7.48996	6.91985
HMOX1	1.26165	3.23641	6.88809	1.41826e-07	1.36501e-06	7.48809	6.84824
DISP1	0.40014	4.85339	7.08577	8.38816e-08	8.61488e-07	7.48532	7.07633
ASUN	0.280497	6.1272	7.09314	8.22621e-08	8.48107e-07	7.47937	7.0848
DR1	-0.313477	6.95547	-7.16072	6.88135e-08	7.24322e-07	7.47643	7.16233
MBLAC2	-0.655692	3.22046	-6.89039	1.40961e-07	1.35913e-06	7.47595	6.8509
ACAT1	-0.469269	5.66196	-7.04565	9.32839e-08	9.45963e-07	7.47403	7.03019
RP5-1057J7.6	-0.71799	4.1946	-6.96555	1.15387e-07	1.13571e-06	7.47059	6.93784
EVI5	-0.329136	5.74619	-7.08351	8.43843e-08	8.63891e-07	7.4575	7.07374
FDPS	-0.324016	6.82491	-7.13744	7.31742e-08	7.6273e-07	7.45313	7.13564
DCLRE1C	-0.462954	3.95178	-6.95909	1.17387e-07	1.15398e-06	7.44232	6.93038
RP11-620J15.3	-0.343009	3.70473	-7.07417	8.64967e-08	8.83267e-07	7.44075	7.063
AHNAK2	0.940377	5.0499	6.86559	1.50604e-07	1.44259e-06	7.43629	6.82216
AC006115.3	1.40778	2.35851	6.89871	1.37868e-07	1.3325e-06	7.43375	6.86054
C10orf54	1.49659	2.63848	6.9248	1.28606e-07	1.25051e-06	7.43286	6.89074
CENPV	-0.436504	4.78751	-6.98716	1.08948e-07	1.07894e-06	7.42513	6.96278
DHX40	-0.332528	6.23246	-7.06585	8.8423e-08	9.01219e-07	7.42351	7.05343
PABPC4	0.187999	8.56766	7.21473	5.96871e-08	6.37866e-07	7.41233	7.22412
ZNF844	0.333344	4.65482	7.04773	9.27719e-08	9.42555e-07	7.40456	7.03258
USP3	0.279047	5.8577	7.07666	8.59266e-08	8.78003e-07	7.40238	7.06587
ZDHHC9	-0.371524	4.25895	-7.02093	9.96029e-08	1.0012e-06	7.40109	7.00173
RBM10	-0.388581	6.29372	-7.11159	7.83451e-08	8.10844e-07	7.39203	7.10599
KCTD2	0.409734	6.1118	7.06846	8.78125e-08	8.95564e-07	7.38942	7.05644
FOXD4L1	1.27011	0.94077	6.90195	1.36682e-07	1.32263e-06	7.3839	6.86429
WBP1L	-0.380663	5.50111	-7.03149	9.68519e-08	9.77214e-07	7.38099	7.01389
DCAF16	-0.297395	6.54736	-7.1265	7.53176e-08	7.81524e-07	7.37579	7.1231
ANAPC7	-0.292425	6.11535	-7.08042	8.50761e-08	8.69865e-07	7.37213	7.07019
ASMTL	-0.462654	4.195	-7.013	1.0172e-07	1.02057e-06	7.36771	6.99259
MAGED1	0.290376	7.52143	7.13001	7.46238e-08	7.74825e-07	7.36479	7.12712
ANKRD27	-0.345397	5.53675	-7.00928	1.02731e-07	1.02878e-06	7.34571	6.9883
RTN4	0.250941	8.49749	7.16908	6.73135e-08	7.10394e-07	7.3445	7.1719
NUDCD3	-0.313431	5.86615	-7.04502	9.34389e-08	9.46938e-07	7.33782	7.02947
GNE	0.289132	6.28623	7.05037	9.21231e-08	9.37149e-07	7.33523	7.03563
ZNF155	0.545221	4.09055	6.85478	1.55017e-07	1.47956e-06	7.31306	6.80962
LAMTOR5	-0.432215	4.80849	-6.95291	1.19332e-07	1.17107e-06	7.31165	6.92324
URM1	-0.431364	5.52815	-7.02488	9.85663e-08	9.91399e-07	7.30198	7.00627
RASSF8	-0.320299	5.93868	-7.0104	1.02427e-07	1.02638e-06	7.29442	6.98958
TRIO	0.189172	8.25535	7.13997	7.26857e-08	7.58129e-07	7.27845	7.13855
USP28	-0.335991	6.03388	-7.02519	9.84841e-08	9.91399e-07	7.27791	7.00663
RTN2	0.555216	5.07719	6.89506	1.39213e-07	1.3447e-06	7.26958	6.85632
BMP8B	-0.566282	1.75602	-6.86037	1.52718e-07	1.45936e-06	7.26263	6.81611
ARHGAP6	-0.278678	5.01401	-7.02756	9.78659e-08	9.86476e-07	7.26097	7.00937
ABAT	-0.272419	6.82533	-7.08671	8.36735e-08	8.599e-07	7.25946	7.07741
ALDH9A1	0.347474	6.31515	6.99147	1.07707e-07	1.06862e-06	7.23907	6.96776
TMEM164	0.281996	5.3418	6.98526	1.09499e-07	1.0825e-06	7.2273	6.96059
KLHL20	0.427715	4.98353	6.90075	1.37118e-07	1.32605e-06	7.22704	6.86291
KIF3C	0.5397	4.26149	6.84424	1.59445e-07	1.51643e-06	7.21801	6.79739
DCLK1	0.654342	3.99353	6.81287	1.73393e-07	1.62599e-06	7.21553	6.76097
FAM134C	0.382762	6.28496	6.98784	1.08749e-07	1.07763e-06	7.21363	6.96358
ALPK3	-0.351147	7.28199	-7.09103	8.27225e-08	8.52188e-07	7.21348	7.08238
C21orf91	0.360031	6.03461	6.99867	1.05666e-07	1.05293e-06	7.20844	6.97606
DLEU2	-0.387626	4.99846	-7.0087	1.02889e-07	1.02972e-06	7.20166	6.98763
AP2A1	-0.36364	6.90175	-7.04703	9.29429e-08	9.43697e-07	7.19292	7.03178
BUD13	-0.391714	4.70915	-6.88957	1.41268e-07	1.36127e-06	7.18044	6.84996
MEOX1	0.415725	3.71664	6.91461	1.32145e-07	1.28259e-06	7.17874	6.87895
CAPZA1	-0.226156	8.20709	-7.09343	8.21985e-08	8.47996e-07	7.17555	7.08514
BTRC	0.254472	6.28641	7.04957	9.23197e-08	9.38555e-07	7.17471	7.03471
CMC1	-0.756819	3.11764	-6.78041	1.89138e-07	1.75724e-06	7.16776	6.72322
PHB2	-0.356582	7.39541	-7.08919	8.31244e-08	8.54804e-07	7.16545	7.08027
GPRASP2	0.486482	4.32821	6.83768	1.62263e-07	1.53776e-06	7.16371	6.78978
PTPRG	-0.293169	6.63542	-7.01945	9.9996e-08	1.00452e-06	7.16266	7.00002
YIPF6	0.286215	5.89124	6.99438	1.06877e-07	1.06301e-06	7.15613	6.97112
ARHGAP33	-0.501023	3.31966	-6.87768	1.45824e-07	1.3993e-06	7.15473	6.83617
KAT2B	-0.70298	2.41975	-6.78298	1.8784e-07	1.7472e-06	7.15305	6.72621
ZNF468	0.443021	5.24771	6.88851	1.41667e-07	1.3643e-06	7.15071	6.84873
RHEB	-0.258652	6.17633	-6.99531	1.06613e-07	1.06143e-06	7.14434	6.97219
MYBPC2	-0.712758	1.67477	-6.82591	1.67452e-07	1.58365e-06	7.14249	6.77611
FAM78A	1.11928	0.994969	6.78853	1.85069e-07	1.72342e-06	7.13842	6.73267
FAM211A	1.29841	2.19803	6.79805	1.80413e-07	1.68592e-06	7.13655	6.74373
GRIP2	1.51106	-1.54852	6.822	1.69212e-07	1.59891e-06	7.1357	6.77157		GRIP2
STX2	-0.312429	5.10174	-6.91818	1.30893e-07	1.2712e-06	7.13024	6.88308
EIF3A	-0.229001	9.21729	-7.1243	7.57563e-08	7.85331e-07	7.13003	7.12058
BTG3	-0.349056	5.40593	-6.94283	1.22578e-07	1.19988e-06	7.12937	6.91159
YARS	-0.235978	7.04472	-7.02746	9.78927e-08	9.86476e-07	7.12062	7.00925
MAP3K1	0.325919	5.47912	6.90829	1.34391e-07	1.30203e-06	7.1099	6.87163
FLII	-0.354717	7.24002	-7.08395	8.42847e-08	8.63891e-07	7.10787	7.07425
RAB27A	-0.46329	2.44732	-6.82059	1.69853e-07	1.60374e-06	7.10419	6.76993
CRY1	-0.291322	5.6753	-6.95689	1.18076e-07	1.16004e-06	7.0977	6.92784
CDK8	0.264965	6.38142	7.00786	1.0312e-07	1.03081e-06	7.0946	6.98666
ZNF41	-0.454378	3.96825	-6.81426	1.72753e-07	1.62551e-06	7.09115	6.76258
NEDD1	-0.259075	5.93624	-6.97346	1.12986e-07	1.11345e-06	7.08507	6.94697
PKIG	1.07799	4.28932	6.71579	2.24936e-07	2.03341e-06	7.07295	6.64794
MRS2	-0.422745	4.85386	-6.85735	1.53956e-07	1.47031e-06	7.07142	6.8126
CAMSAP2	0.305616	7.06257	6.97885	1.11379e-07	1.10031e-06	7.07012	6.9532
DNAJC16	0.317143	5.92084	6.9262	1.28126e-07	1.2466e-06	7.0682	6.89236
GATAD2A	-0.286208	7.45898	-7.0366	9.55494e-08	9.64676e-07	7.05486	7.01977
DBT	0.369823	5.73307	6.88539	1.42852e-07	1.37324e-06	7.0466	6.84511
ITGB6	0.649585	3.36283	6.76705	1.96033e-07	1.81291e-06	7.04601	6.70767
CSE1L	-0.195779	9.12934	-7.09084	8.2764e-08	8.52188e-07	7.03926	7.08216
DNAH1	1.52204	2.73145	6.83687	1.62614e-07	1.54018e-06	7.02126	6.78884		DNAH1
SUCLG1	-0.359562	5.69802	-6.9391	1.23801e-07	1.2089e-06	7.02013	6.90728
PSEN1	0.359235	5.88145	6.8746	1.47025e-07	1.40998e-06	7.01126	6.83261
PPM1H	0.699156	4.1443	6.69533	2.37648e-07	2.13035e-06	7.00127	6.62407
AKIRIN1	0.221508	7.35861	6.98998	1.08134e-07	1.0722e-06	6.99567	6.96604
MCC	0.303757	6.44223	6.95288	1.19344e-07	1.17107e-06	6.98067	6.9232
TRIP11	-0.319685	6.57636	-6.94153	1.23003e-07	1.20257e-06	6.97962	6.91008
DNAJC18	0.451884	4.79416	6.81369	1.73017e-07	1.62566e-06	6.97836	6.76191
MRPS15	-0.328227	6.10945	-6.93125	1.26417e-07	1.2322e-06	6.97489	6.8982
TAZ	-0.915731	3.09052	-6.68532	2.44129e-07	2.18479e-06	6.96373	6.61238
DBNL	-0.247743	6.62288	-6.947	1.21224e-07	1.18734e-06	6.96058	6.91641
SUCLG2	-0.470518	4.48654	-6.74274	2.09238e-07	1.9152e-06	6.95532	6.67936
ABI3BP	1.82298	0.318051	6.7298	2.16632e-07	1.97053e-06	6.94271	6.66428		ABI3BP
COX18	0.371483	4.78467	6.81584	1.72024e-07	1.61977e-06	6.94161	6.76441
ANKRD1	0.896603	3.20653	6.66203	2.59913e-07	2.31445e-06	6.93857	6.58517
ZWILCH	-0.234407	6.65161	-6.93539	1.25029e-07	1.22015e-06	6.93234	6.90299
IGBP1	0.377471	4.87275	6.84938	1.57268e-07	1.49749e-06	6.9306	6.80336
RBM12B	0.316469	7.3246	6.97655	1.12063e-07	1.10638e-06	6.92694	6.95054
TROAP	-0.386327	5.74384	-6.93335	1.2571e-07	1.22606e-06	6.92611	6.90063
RBMX	-0.208329	8.78069	-7.03985	9.47277e-08	9.5879e-07	6.91849	7.02352
DAD1	0.440457	6.35357	6.88714	1.42187e-07	1.36766e-06	6.91404	6.84714
NIPSNAP1	0.561128	5.34981	6.74701	2.06852e-07	1.89876e-06	6.9071	6.68434
CHCHD10	-0.756416	3.69935	-6.66391	2.586e-07	2.30403e-06	6.90066	6.58737
TAF5L	-0.314001	5.03251	-6.84398	1.59554e-07	1.51657e-06	6.89831	6.79709
RPL23	0.297685	9.86251	7.04579	9.32482e-08	9.45963e-07	6.89763	7.03036
CDPF1	-0.903998	1.89984	-6.64512	2.72014e-07	2.40754e-06	6.89396	6.56541
CFL1	-0.345979	8.12672	-7.00361	1.04288e-07	1.04178e-06	6.8908	6.98177
NUDT9	0.428157	5.11569	6.85087	1.56644e-07	1.49244e-06	6.89009	6.80509
CDKN2B	0.840747	2.15281	6.63845	2.76947e-07	2.44581e-06	6.87715	6.5576
TMEM44	-0.501822	4.19203	-6.72527	2.19281e-07	1.99124e-06	6.87205	6.659
ACP2	-0.481464	4.88401	-6.75547	2.02215e-07	1.86045e-06	6.86304	6.69419
HIST2H4A	-0.551663	7.80414	-6.9937	1.07071e-07	1.06429e-06	6.86251	6.97033
GALNT18	-0.419269	2.90229	-6.7563	2.01763e-07	1.85842e-06	6.85393	6.69516
SLC37A2	-0.922933	2.52826	-6.62895	2.84119e-07	2.50171e-06	6.84965	6.5465
CASC10	1.0031	1.40508	6.64223	2.74137e-07	2.42365e-06	6.84852	6.56203
C5orf54	0.511652	3.92109	6.72	2.22405e-07	2.0162e-06	6.84645	6.65286
LYG1	1.66537	1.26067	6.83895	1.61715e-07	1.53348e-06	6.84119	6.79125		LYG1
MAT2A	-0.237343	8.17393	-6.99518	1.06651e-07	1.06143e-06	6.84038	6.97203
RPS24	0.275467	10.4715	7.03894	9.49572e-08	9.60508e-07	6.84023	7.02247
CFL2	0.304037	7.50449	6.92873	1.27268e-07	1.239e-06	6.83259	6.89528
SLC25A28	-0.492713	3.43953	-6.71272	2.26797e-07	2.04908e-06	6.83215	6.64436
UST	0.312937	4.83654	6.8111	1.74218e-07	1.63277e-06	6.82013	6.75891
STK10	-0.378628	5.00232	-6.80239	1.78328e-07	1.66837e-06	6.81287	6.74878
FKTN	0.315419	6.13303	6.84175	1.60508e-07	1.52391e-06	6.80759	6.7945
GEM	0.765885	3.34369	6.6157	2.94454e-07	2.58057e-06	6.7975	6.53098
PSPH	0.420765	5.17682	6.75579	2.02038e-07	1.85988e-06	6.79711	6.69457
RP11-440L14.1	-0.517295	3.62828	-6.69924	2.3516e-07	2.11158e-06	6.7944	6.62864
GUCD1	-0.414048	6.48909	-6.88104	1.44521e-07	1.38763e-06	6.789	6.84007
ZNF304	0.426965	5.44485	6.76322	1.98056e-07	1.82741e-06	6.78594	6.70321
SENP5	-0.201696	6.88936	-6.91066	1.33545e-07	1.2954e-06	6.78554	6.87437
RBM20	0.334454	5.10217	6.8366	1.62731e-07	1.54039e-06	6.78448	6.78853
VIPAS39	0.43288	4.77346	6.7288	2.17213e-07	1.97469e-06	6.77809	6.66311
NFKBIE	-0.626709	2.06059	-6.62148	2.89903e-07	2.54762e-06	6.76352	6.53775
CD59	0.320321	7.04468	6.86311	1.51604e-07	1.45044e-06	6.76159	6.81929
HIST1H2BJ	-0.450385	3.07392	-6.94097	1.23188e-07	1.20364e-06	6.74389	6.90943
HEATR5B	0.267438	6.43573	6.86259	1.51814e-07	1.45158e-06	6.7423	6.81869
TLCD1	-1.06067	1.56734	-6.60389	3.03978e-07	2.65391e-06	6.74161	6.51716
MKRN2	0.333882	5.90524	6.79635	1.81233e-07	1.69187e-06	6.73742	6.74176
PDE9A	-0.563037	2.98359	-6.64711	2.70563e-07	2.39733e-06	6.7345	6.56773
ZNF317	0.279558	6.00708	6.81589	1.71998e-07	1.61977e-06	6.73433	6.76448
ZNF772	0.416716	5.02705	6.70896	2.29099e-07	2.06407e-06	6.72796	6.63998
ACOT13	0.589239	4.197	6.61588	2.94306e-07	2.58057e-06	6.72512	6.5312
PA2G4	-0.275188	7.15647	-6.89312	1.39939e-07	1.35008e-06	6.70627	6.85406
CNP	-0.420391	6.62486	-6.83942	1.61509e-07	1.53243e-06	6.7062	6.7918
OTUD1	0.510988	4.6877	6.66038	2.61069e-07	2.32345e-06	6.70278	6.58325
DGUOK	-0.328134	5.26496	-6.77392	1.92457e-07	1.786e-06	6.70035	6.71567
MAP3K4	-0.218421	6.80192	-6.88314	1.43714e-07	1.3807e-06	6.6997	6.8425
HAUS4	-0.487222	3.52568	-6.65762	2.63011e-07	2.33815e-06	6.69365	6.58003
GABRB3	0.532732	2.3929	6.62592	2.86456e-07	2.52009e-06	6.69249	6.54294
SLFN12	0.442522	-1.98322	6.70666	2.30521e-07	2.07456e-06	6.6905	6.63729
FGD5-AS1	-0.274258	6.95568	-6.85216	1.56106e-07	1.48907e-06	6.68135	6.80658
WDR17	0.857593	2.89166	6.557	3.44989e-07	2.97959e-06	6.66594	6.46219
MMP2	0.24794	5.98294	6.8941	1.39574e-07	1.34737e-06	6.66556	6.8552
COPB2	0.246803	7.97808	6.90984	1.33836e-07	1.29744e-06	6.66212	6.87343
SDSL	1.69359	0.887135	6.65453	2.65208e-07	2.35378e-06	6.65959	6.57641		SDSL
PODXL2	0.758451	4.40243	6.58309	3.21522e-07	2.78896e-06	6.6454	6.49279
RFWD3	-0.272283	6.32186	-6.81696	1.71506e-07	1.61678e-06	6.64433	6.76572
RPS23	0.25238	9.75507	6.95243	1.19486e-07	1.17175e-06	6.64248	6.92268
AGO2	-0.318844	6.36153	-6.8258	1.67499e-07	1.58365e-06	6.63695	6.77599
HSPA5	0.352532	8.66891	6.90558	1.35366e-07	1.31068e-06	6.63522	6.86849
HIPK3	0.327535	7.79961	6.86457	1.51017e-07	1.44568e-06	6.62914	6.82097
WDFY1	0.193997	7.36625	6.86786	1.49697e-07	1.43475e-06	6.62793	6.82479
UFL1	0.320901	5.96295	6.77069	1.94128e-07	1.80047e-06	6.62324	6.71191
RSPH4A	0.895979	1.8106	6.54111	3.60121e-07	3.10195e-06	6.62263	6.44355
CHIC1	0.420841	4.68641	6.71199	2.27239e-07	2.05192e-06	6.62116	6.64352
ZBTB5	-0.358453	5.17318	-6.74155	2.09904e-07	1.91802e-06	6.61123	6.67798
WIPF2	0.3573	5.51845	6.73373	2.14356e-07	1.95639e-06	6.60703	6.66886
RHOU	-0.529329	2.3434	-6.6249	2.8724e-07	2.5256e-06	6.60364	6.54176
KLHL5	-0.267545	5.59845	-6.79358	1.82581e-07	1.7032e-06	6.6003	6.73855
NAPA	-0.290762	5.87067	-6.76847	1.95288e-07	1.80914e-06	6.59921	6.70933
FSTL4	0.809175	1.06498	6.54602	3.55378e-07	3.06273e-06	6.59813	6.44931
SEPT8	-0.360906	5.75885	-6.73354	2.14469e-07	1.95639e-06	6.59581	6.66864
PFKM	0.333208	7.07516	6.81979	1.70213e-07	1.60553e-06	6.59501	6.76901
NCSTN	-0.373534	5.53543	-6.71063	2.28075e-07	2.05831e-06	6.57694	6.64192
SLC44A1	0.332584	6.23929	6.75266	2.03741e-07	1.87128e-06	6.57612	6.69092
COPE	-0.582261	4.97487	-6.69445	2.38205e-07	2.13416e-06	6.57371	6.62305
IP6K2	0.272478	6.32106	6.78309	1.87786e-07	1.7472e-06	6.56975	6.72634
IFT43	-0.870697	2.79794	-6.51822	3.83116e-07	3.2737e-06	6.56568	6.41667
AVL9	0.275149	6.92708	6.80787	1.7573e-07	1.64598e-06	6.56354	6.75515
STON2	0.325609	5.73119	6.75311	2.035e-07	1.87013e-06	6.56026	6.69144
PTPRA	-0.325785	6.11067	-6.74164	2.09856e-07	1.91802e-06	6.55518	6.67808
HAX1	-0.433929	5.17554	-6.68312	2.45573e-07	2.19527e-06	6.55504	6.60982
LARP1B	-0.387033	5.24552	-6.73131	2.15756e-07	1.96546e-06	6.54942	6.66604
TPST1	-0.295209	5.23101	-6.74603	2.074e-07	1.90054e-06	6.54868	6.68319
HMGN4	-0.384712	4.52572	-6.6563	2.63946e-07	2.34516e-06	6.547	6.57849
CEP97	-0.213116	7.10542	-6.84426	1.59437e-07	1.51643e-06	6.54591	6.79741
TCF3	-0.372522	7.01134	-6.8136	1.73055e-07	1.62566e-06	6.53636	6.76182
MEIS2	0.292105	5.69323	6.71827	2.23442e-07	2.02331e-06	6.53222	6.65084
PLCD4	1.71448	2.32759	6.63508	2.79473e-07	2.46676e-06	6.53177	6.55366		PLCD4
FAM89A	-0.465425	3.94177	-6.65136	2.67481e-07	2.37133e-06	6.52861	6.57271
RTN3	0.258911	6.52572	6.77043	1.94264e-07	1.80069e-06	6.52724	6.71161
ZNF700	-0.380891	4.23198	-6.6813	2.46781e-07	2.20484e-06	6.52342	6.60769
FRMD3	-0.411187	4.46448	-6.66479	2.57987e-07	2.29985e-06	6.51423	6.5884
CHCHD3	-0.24794	6.92451	-6.81408	1.72836e-07	1.62551e-06	6.5127	6.76236
QRICH2	-0.6372	3.3652	-6.5698	3.33267e-07	2.88454e-06	6.51205	6.47721
ELK4	-0.38174	6.91427	-6.82043	1.69923e-07	1.60374e-06	6.51164	6.76975
FHL1	-0.323892	5.22608	-6.70392	2.32219e-07	2.0875e-06	6.49624	6.6341
AR	0.339505	5.44731	6.73249	2.15073e-07	1.96079e-06	6.49262	6.66741
DAB2	0.443789	5.02636	6.66727	2.5627e-07	2.28581e-06	6.49254	6.5913
ELOVL2	-0.422142	4.0028	-6.6726	2.52623e-07	2.25453e-06	6.48721	6.59753
CTSA	-0.342789	6.87129	-6.78163	1.88519e-07	1.7525e-06	6.48096	6.72464
OSTF1	-0.356574	4.34352	-6.70449	2.31865e-07	2.08549e-06	6.47992	6.63476
PTPN18	-0.453235	3.64862	-6.58308	3.2153e-07	2.78896e-06	6.47892	6.49278
CSMD3	-0.403059	1.72941	-6.64112	2.74957e-07	2.42957e-06	6.46844	6.56073
KIAA0368	-0.16771	8.58505	-6.85165	1.56318e-07	1.49021e-06	6.46097	6.80599
ABCF1	-0.305678	6.91879	-6.79629	1.81261e-07	1.69187e-06	6.45899	6.7417
COPS7A	-0.455575	4.57723	-6.60951	2.9941e-07	2.62038e-06	6.45518	6.52373
ZMYM3	0.241326	6.11315	6.7659	1.96636e-07	1.81744e-06	6.45356	6.70634
SLC30A1	0.303137	5.96099	6.7307	2.16111e-07	1.9669e-06	6.45344	6.66532
HMG20A	-0.286474	5.91973	-6.71767	2.23802e-07	2.02544e-06	6.45063	6.65014
UBP1	-0.312799	5.94031	-6.71685	2.24293e-07	2.02873e-06	6.44658	6.64918
SEPT6	0.250043	5.99078	6.76725	1.95926e-07	1.81291e-06	6.44395	6.70791
PHF7	-0.86372	1.53846	-6.46991	4.36647e-07	3.67255e-06	6.43884	6.35987
DNAJB2	0.509941	4.97123	6.61066	2.98481e-07	2.61443e-06	6.43702	6.52508
IL1RAP	0.566056	4.41548	6.49867	4.0393e-07	3.42786e-06	6.42406	6.39369
VAMP3	-0.274851	6.68563	-6.74209	2.09601e-07	1.91742e-06	6.42393	6.67861
KLHL13	0.265632	6.0666	6.74618	2.07315e-07	1.90054e-06	6.42146	6.68337
ADPGK	-0.272331	6.11918	-6.72008	2.22356e-07	2.0162e-06	6.41856	6.65295
FBLN5	0.393354	3.81409	6.62068	2.90525e-07	2.5517e-06	6.41461	6.53682
ATAD5	-0.342975	6.44728	-6.77943	1.89636e-07	1.76084e-06	6.4093	6.72208
TSC1	0.223867	7.16865	6.76365	1.97827e-07	1.82635e-06	6.4072	6.70371
ZNF605	0.59456	4.583	6.58073	3.23574e-07	2.80518e-06	6.40652	6.49003
RBM26	-0.258658	7.40656	-6.81288	1.73389e-07	1.62599e-06	6.40393	6.76098
NAA50	0.198811	7.61086	6.80387	1.77623e-07	1.66275e-06	6.39649	6.7505
MIS18BP1	-0.301881	6.29177	-6.74658	2.07092e-07	1.89988e-06	6.39219	6.68384
CNTRL	-0.234883	7.16164	-6.79005	1.84319e-07	1.71743e-06	6.39187	6.73443
NHLRC2	-0.402538	6.58087	-6.7532	2.03446e-07	1.87013e-06	6.38968	6.69155
AKR1C3	0.466279	2.88535	6.58374	3.20958e-07	2.78701e-06	6.38909	6.49355
NUDT2	-0.792494	2.75326	-6.4631	4.44784e-07	3.73707e-06	6.38656	6.35185
TNPO2	-0.2387	7.52722	-6.80209	1.78472e-07	1.66875e-06	6.36447	6.74843
GNPNAT1	0.386997	5.29385	6.59904	3.07981e-07	2.68448e-06	6.36114	6.51148
NETO2	0.344706	5.90727	6.64584	2.71486e-07	2.40419e-06	6.36055	6.56625
GNL1	-0.268669	5.94919	-6.70066	2.34264e-07	2.10471e-06	6.36005	6.63029
ZNF740	0.322542	6.075	6.65914	2.61938e-07	2.3299e-06	6.35695	6.5818
APPBP2	0.306321	7.01506	6.69715	2.36483e-07	2.12109e-06	6.35488	6.6262
HIST1H1T	-1.7762	0.102767	-6.71031	2.28272e-07	2.05862e-06	6.35155	6.64155	HIST1H1T
MITD1	-0.435124	4.34167	-6.57596	3.27769e-07	2.84001e-06	6.34772	6.48443
AC144831.1	1.00317	1.65529	6.43486	4.80183e-07	3.99895e-06	6.34585	6.31859
TNFRSF21	0.349471	4.83755	6.62883	2.84211e-07	2.50171e-06	6.34486	6.54636
TMEM218	-0.563521	3.83342	-6.47709	4.28234e-07	3.61123e-06	6.34357	6.36832
PHACTR2	-0.229905	6.32768	-6.75651	2.0165e-07	1.85842e-06	6.34209	6.6954
PITHD1	-0.419283	5.13894	-6.63021	2.83161e-07	2.4952e-06	6.33519	6.54797
SPIN1	0.222785	7.61375	6.76141	1.99018e-07	1.83523e-06	6.33301	6.70111
MCHR1	0.634165	3.12876	6.4721	4.34068e-07	3.65277e-06	6.33073	6.36244
NTF3	0.491214	1.69443	6.52702	3.7411e-07	3.2104e-06	6.32942	6.427
TEX14	-0.643376	1.72994	-6.45723	4.51918e-07	3.78908e-06	6.32651	6.34494
LYPLAL1	0.465414	4.21788	6.53805	3.63112e-07	3.12603e-06	6.32485	6.43996
TFE3	-0.574849	4.45947	-6.50657	3.95388e-07	3.36247e-06	6.31666	6.40298
IGF2BP3	-0.228053	7.46342	-6.76754	1.95776e-07	1.81262e-06	6.30925	6.70824
SPATA5	-0.267333	6.55732	-6.73118	2.1583e-07	1.96546e-06	6.30602	6.66589
RPL15	0.224775	10.1007	6.84173	1.60516e-07	1.52391e-06	6.30424	6.79448
DDR2	-0.26492	7.3951	-6.73408	2.14157e-07	1.95577e-06	6.30362	6.66927
SV2A	0.340641	5.49675	6.58557	3.19382e-07	2.77632e-06	6.30092	6.49569
ARHGAP9	0.54924	3.19435	6.51156	3.90081e-07	3.32451e-06	6.29908	6.40885
C4A	0.935046	1.89071	6.41768	5.0309e-07	4.17674e-06	6.2913	6.29835
ZNF266	0.326539	4.99088	6.60587	3.02359e-07	2.6412e-06	6.28509	6.51948
FANCI	-0.213014	7.37689	-6.76499	1.9712e-07	1.82087e-06	6.28024	6.70527
RPAP2	0.425854	6.64305	6.68401	2.44987e-07	2.19125e-06	6.26775	6.61086
DEPDC1B	-0.361111	5.34545	-6.59403	3.1217e-07	2.71657e-06	6.25681	6.50561
FRMD6	0.415974	5.66093	6.54711	3.54335e-07	3.05538e-06	6.24809	6.45059
SLC22A17	1.46313	3.41189	6.40534	5.20225e-07	4.28799e-06	6.24766	6.28381
SPOCK3	-0.293357	4.80391	-6.65602	2.6415e-07	2.34568e-06	6.24373	6.57815
SPG7	-0.201046	6.94028	-6.74437	2.08326e-07	1.90793e-06	6.2243	6.68126
USP11	-0.370255	6.54899	-6.68044	2.47351e-07	2.20871e-06	6.21866	6.60669
MGP	0.791316	0.00804438	6.40092	5.2652e-07	4.33321e-06	6.2179	6.27858
TTN	0.367933	10.8432	6.81309	1.73294e-07	1.62599e-06	6.21763	6.76122
XRCC5	0.187708	10.0037	6.79033	1.84179e-07	1.71712e-06	6.21436	6.73476
DDAH1	0.28835	6.90471	6.69814	2.35856e-07	2.11664e-06	6.20943	6.62735
SNX18	0.431707	4.66576	6.51027	3.91445e-07	3.33295e-06	6.19888	6.40733
NXPH4	-0.393431	2.46777	-6.57422	3.2931e-07	2.85183e-06	6.19523	6.4824
CPT1C	0.574254	5.52736	6.45951	4.49128e-07	3.76878e-06	6.19378	6.34763
NAA20	-0.316818	5.6338	-6.59788	3.08942e-07	2.6914e-06	6.18524	6.51012
TIMM17B	-0.565852	4.1561	-6.4778	4.2742e-07	3.60626e-06	6.18087	6.36915
TMEM101	-0.632405	4.46328	-6.49144	4.11912e-07	3.48823e-06	6.16369	6.3852
CITED2	0.581542	5.28535	6.47234	4.33788e-07	3.65232e-06	6.12669	6.36272
PPHLN1	-0.229144	6.34589	-6.65348	2.65959e-07	2.35914e-06	6.12587	6.57519
RHOB	0.321298	6.30263	6.69085	2.40523e-07	2.15372e-06	6.12501	6.61884
CORO1B	-0.679616	5.0173	-6.50163	4.00712e-07	3.40415e-06	6.12271	6.39717
GALT	0.49852	4.19014	6.44336	4.69233e-07	3.92199e-06	6.11564	6.32861
PPP6R3	-0.186608	7.89531	-6.71015	2.28366e-07	2.05862e-06	6.11121	6.64137
UGCG	0.213879	8.46288	6.70756	2.2996e-07	2.07067e-06	6.10867	6.63835
TMEM184B	0.457716	5.92923	6.52136	3.79876e-07	3.24924e-06	6.10722	6.42036
MDC1	-0.503834	5.48911	-6.58479	3.20055e-07	2.78067e-06	6.09999	6.49478
SPSB4	-0.290221	5.7771	-6.60026	3.0697e-07	2.67712e-06	6.09153	6.5129
ECT2	-0.242471	7.14518	-6.63433	2.80037e-07	2.47038e-06	6.08982	6.55278
DNPEP	-0.381885	5.43632	-6.49454	4.08475e-07	3.46277e-06	6.08524	6.38883
SPTAN1	-0.188802	8.7023	-6.71882	2.23111e-07	2.02146e-06	6.08449	6.65148
ARL17A	-0.526208	4.3212	-6.51671	3.84682e-07	3.28359e-06	6.07624	6.4149
LYRM5	-0.510871	3.43598	-6.40577	5.19631e-07	4.28534e-06	6.07369	6.28431
MTMR1	0.319896	5.71704	6.56781	3.35062e-07	2.89852e-06	6.06836	6.47487
DPM1	-0.330061	6.27691	-6.61957	2.914e-07	2.55659e-06	6.06217	6.53551
EMP3	0.433305	5.93249	6.52189	3.79337e-07	3.24659e-06	6.0542	6.42097
PLEKHS1	1.06702	1.49983	6.34308	6.16157e-07	4.97553e-06	6.04924	6.21031
RPL27A	0.252225	9.56353	6.72564	2.19065e-07	1.99041e-06	6.04919	6.65943
CCDC18	-0.350202	5.83307	-6.55605	3.45872e-07	2.98561e-06	6.04865	6.46108
TXNRD2	0.526419	5.46222	6.50874	3.93069e-07	3.34452e-06	6.04352	6.40553
MAPK8IP3	0.332886	7.07081	6.63027	2.83116e-07	2.4952e-06	6.04232	6.54804
BBS9	0.524878	4.15877	6.38804	5.45257e-07	4.46455e-06	6.03832	6.2634
BX255923.3	-1.18819	-1.55942	-6.35631	5.94371e-07	4.82247e-06	6.02963	6.22594
C18orf56	-1.6075	-0.309754	-6.47412	4.31696e-07	3.63852e-06	6.02284	6.36482	C18orf56
PCDHB14	0.44657	3.656	6.41628	5.05011e-07	4.18836e-06	6.02104	6.2967
THBS4	0.703318	2.92442	6.32861	6.40916e-07	5.14044e-06	6.02036	6.1932
FAM168A	0.238082	6.53762	6.59743	3.09324e-07	2.69326e-06	6.02012	6.50959
SLC7A6	-0.45413	4.99208	-6.49888	4.03701e-07	3.42772e-06	6.01631	6.39394
HSPA14	-0.251349	5.78168	-6.56471	3.37883e-07	2.91978e-06	6.01034	6.47123
SERPINB6	-0.327055	4.88773	-6.53036	3.70743e-07	3.18831e-06	6.0033	6.43093
TNKS1BP1	0.341786	6.92552	6.6084	3.00304e-07	2.62611e-06	6.00327	6.52244
ATM	0.341706	7.92902	6.61973	2.91272e-07	2.55659e-06	5.99792	6.5357
INTS4	0.27902	5.71362	6.5237	3.77477e-07	3.23411e-06	5.98325	6.42311
ODF2	-0.237782	7.00174	-6.60941	2.99485e-07	2.62038e-06	5.96681	6.52362
CCDC61	-0.855132	2.51203	-6.29969	6.93434e-07	5.51215e-06	5.96287	6.15899
FBXO41	-0.389449	3.65772	-6.49609	4.06762e-07	3.45007e-06	5.96107	6.39066
ZNF816	0.540246	4.10762	6.34761	6.08608e-07	4.92556e-06	5.95125	6.21566
SFMBT1	-0.372447	4.59525	-6.4726	4.33476e-07	3.65161e-06	5.94587	6.36303
C1orf109	0.314809	5.58354	6.4885	4.15206e-07	3.51428e-06	5.93676	6.38174
MFAP1	0.299147	6.04885	6.52956	3.71549e-07	3.19183e-06	5.93267	6.42998
NDUFAF1	0.525706	3.58903	6.33264	6.33914e-07	5.0919e-06	5.93153	6.19797
ALPK2	1.2335	3.44399	6.29128	7.09502e-07	5.61765e-06	5.9283	6.14905
POGK	0.246154	6.68359	6.52247	3.7874e-07	3.2432e-06	5.91802	6.42166
TECPR2	0.352528	5.29022	6.462	4.4611e-07	3.74625e-06	5.91768	6.35056
APIP	-0.445016	4.62396	-6.42914	4.87685e-07	4.05933e-06	5.91293	6.31186
SDF2	0.44298	5.31788	6.44854	4.62685e-07	3.8733e-06	5.91231	6.33471
TMEM145	2.07543	0.488068	6.72468	2.1963e-07	1.99329e-06	5.90953	6.65831		TMEM145
IKBIP	-0.268947	5.95935	-6.52414	3.77028e-07	3.23199e-06	5.9071	6.42363
POTEF	-0.331818	5.6423	-6.50629	3.95683e-07	3.3632e-06	5.90105	6.40265
RP11-220I1.1	-0.312791	5.90269	-6.51713	3.84251e-07	3.28165e-06	5.90009	6.41538
CTGF	0.760002	4.28769	6.29279	7.06584e-07	5.60436e-06	5.88717	6.15084
GPT2	0.3941	4.74249	6.4115	5.11608e-07	4.23433e-06	5.88649	6.29106
U2SURP	0.236259	8.82296	6.6429	2.73646e-07	2.42065e-06	5.87713	6.56281
BMP6	-1.52823	-2.32668	-6.30286	6.87471e-07	5.47558e-06	5.87381	6.16275	BMP6
VPS4A	-0.386222	4.65667	-6.41399	5.0816e-07	4.21014e-06	5.87327	6.294
CROT	0.559026	4.57494	6.34255	6.17042e-07	4.97628e-06	5.86949	6.20969
EIF3F	0.280926	7.70762	6.60688	3.01538e-07	2.63547e-06	5.86927	6.52066
PTPN9	-0.320257	5.45051	-6.45285	4.57317e-07	3.83235e-06	5.86749	6.33978
PIGL	-0.436033	4.13887	-6.4254	4.92655e-07	4.09433e-06	5.85791	6.30746
NCOA5	-0.245696	6.07525	-6.51155	3.90097e-07	3.32451e-06	5.85131	6.40883
TGFBR3	0.510087	4.43334	6.33602	6.28115e-07	5.05037e-06	5.84713	6.20196
HPS5	0.2498	6.28806	6.52119	3.80052e-07	3.24924e-06	5.84614	6.42016
NRD1	-0.216504	7.88615	-6.59066	3.15022e-07	2.73991e-06	5.84279	6.50166
ESPNL	0.926882	1.07182	6.23542	8.2628e-07	6.44386e-06	5.83331	6.08287
ECSIT	0.529792	4.3672	6.33306	6.33192e-07	5.08865e-06	5.83115	6.19846
FKBP10	0.308903	7.53642	6.53344	3.67669e-07	3.16357e-06	5.82629	6.43454
IPO11	-0.25558	6.2411	-6.52578	3.75364e-07	3.21943e-06	5.82564	6.42555
PRRX1	-1.21282	2.31589	-6.34298	6.1633e-07	4.97553e-06	5.81653	6.21019
CTC-338M12.4	-0.737882	1.98252	-6.24417	8.06788e-07	6.30715e-06	5.80961	6.09324
SPAG7	0.379449	5.37248	6.3892	5.43549e-07	4.4551e-06	5.79658	6.26476
TAF5	0.280609	5.10217	6.44071	4.72615e-07	3.94206e-06	5.7943	6.32549
WEE1	-0.231001	6.76304	-6.55516	3.46708e-07	2.99122e-06	5.79412	6.46004
ZNF518B	-0.284024	6.18004	-6.44129	4.71877e-07	3.93799e-06	5.79257	6.32617
FAM219A	-0.569322	3.68512	-6.29314	7.0591e-07	5.60436e-06	5.79255	6.15125
FKBP7	0.473644	5.03331	6.32044	6.55321e-07	5.25074e-06	5.78602	6.18355
KCND1	1.95384	1.4197	6.48001	4.24865e-07	3.58847e-06	5.77729	6.37175		KCND1
C21orf59	0.705929	2.76931	6.21943	8.63154e-07	6.69893e-06	5.77504	6.06391
METRN	-0.466167	4.15926	-6.36486	5.80717e-07	4.72361e-06	5.77202	6.23604
RFXAP	-0.665189	2.2115	-6.26994	7.51998e-07	5.91913e-06	5.76828	6.12378
PTPRE	0.623241	3.13514	6.24751	7.9946e-07	6.26205e-06	5.76739	6.0972
SKIDA1	1.10759	1.63983	6.21049	8.84483e-07	6.84134e-06	5.7668	6.05331
ZBTB26	-0.404827	4.05206	-6.35643	5.94185e-07	4.82247e-06	5.75877	6.22608
SMARCD1	0.227611	6.47459	6.51022	3.91502e-07	3.33295e-06	5.75588	6.40727
MRPS36	-0.37025	4.29738	-6.35472	5.9696e-07	4.84104e-06	5.75317	6.22405
CALCRL	0.401	3.91824	6.35673	5.93697e-07	4.82188e-06	5.75116	6.22644
TMEM39A	0.295824	5.60657	6.4429	4.69822e-07	3.92487e-06	5.74603	6.32807
ZNF189	0.257059	5.91133	6.4594	4.49262e-07	3.76878e-06	5.74267	6.3475
HIST1H2BG	-0.45786	7.31331	-6.56708	3.35725e-07	2.90269e-06	5.7403	6.47402
RP11-996F15.2	1.30581	2.19316	6.27376	7.44206e-07	5.86643e-06	5.73595	6.12831
ASB5	0.734355	5.4189	6.21777	8.67077e-07	6.72612e-06	5.71829	6.06194
QRSL1	-0.320782	5.20134	-6.39088	5.41074e-07	4.43935e-06	5.71753	6.26674
FAT1	0.197705	9.8868	6.60135	3.06072e-07	2.67074e-06	5.71678	6.51418
ACP1	0.283885	7.41957	6.52829	3.72826e-07	3.20108e-06	5.71258	6.42849
RBMX2	-0.358035	4.36461	-6.35181	6.01698e-07	4.877e-06	5.69888	6.22062
RP11-448A19.1	0.838724	4.62297	6.26228	7.67889e-07	6.03535e-06	5.69831	6.1147
FAM105A	-0.425614	2.29271	-6.38136	5.55243e-07	4.54169e-06	5.69375	6.25552
MYO1E	-0.210571	7.01755	-6.53008	3.7102e-07	3.18899e-06	5.68813	6.4306
ZNF133	-0.32071	4.47969	-6.33825	6.24318e-07	5.02738e-06	5.66189	6.20459
RP11-288H12.4	0.594438	4.03195	6.26722	7.57611e-07	5.96039e-06	5.65063	6.12055
MARVELD1	0.347733	5.19839	6.38447	5.50573e-07	4.50579e-06	5.64641	6.25918
ADCY6	-0.370903	4.77497	-6.36833	5.75259e-07	4.68396e-06	5.63672	6.24014
MRPL37	-0.310091	6.54635	-6.45158	4.58891e-07	3.84354e-06	5.63513	6.33829
RPRD1B	0.215505	6.71522	6.46459	4.42985e-07	3.7239e-06	5.63405	6.35361
AGO3	0.413353	7.19615	6.48706	4.16829e-07	3.52616e-06	5.63128	6.38004
SMYD4	0.304427	4.88522	6.32787	6.42203e-07	5.14819e-06	5.62785	6.19233
BCL2L1	0.370448	5.17183	6.34318	6.15988e-07	4.97553e-06	5.62683	6.21043
HIST1H2BL	-0.589219	2.53253	-6.28321	7.25285e-07	5.73132e-06	5.62398	6.13949
TOMM34	-0.398362	4.7778	-6.34462	6.13582e-07	4.96183e-06	5.6232	6.21213
RARS	0.211695	7.3013	6.49246	4.10776e-07	3.48045e-06	5.62238	6.38639
FRRS1	0.555952	4.12414	6.21384	8.76438e-07	6.78564e-06	5.62193	6.05728
CHTF8	-0.322833	5.83896	-6.40048	5.27149e-07	4.33395e-06	5.61749	6.27807
PHF19	-0.409016	6.07452	-6.36018	5.88152e-07	4.78167e-06	5.60942	6.23051
PDE5A	-0.729991	2.4493	-6.16536	1.00064e-06	7.63323e-06	5.6062	5.99972
INVS	-0.349022	5.47363	-6.39355	5.37155e-07	4.40945e-06	5.59716	6.2699
BPHL	-0.882492	3.01524	-6.14981	1.04413e-06	7.92743e-06	5.59656	5.98124
PRKAA1	0.244923	6.96819	6.48263	4.21858e-07	3.56682e-06	5.59212	6.37483
USP31	-0.396613	5.27289	-6.37888	5.59009e-07	4.57017e-06	5.58878	6.25258
ZNF711	0.222985	5.809	6.43581	4.78944e-07	3.99071e-06	5.58781	6.31972
PGBD5	0.377631	5.10695	6.3595	5.89237e-07	4.78807e-06	5.58035	6.22971
CRCP	0.256209	6.10996	6.40677	5.18217e-07	4.27802e-06	5.5799	6.28549
AGBL5	-0.295317	5.50254	-6.42616	4.91643e-07	4.08804e-06	5.57766	6.30835
GFPT1	0.216542	8.18355	6.51265	3.88933e-07	3.31811e-06	5.57272	6.41012
ENDOD1	-0.545541	4.14463	-6.19373	9.25938e-07	7.12087e-06	5.55917	6.03342
CLMP	0.43238	1.90667	6.3031	6.87014e-07	5.47465e-06	5.5536	6.16303
RP4-756H11.3	-1.06535	1.34128	-6.13355	1.09167e-06	8.25713e-06	5.54077	5.96191
C3orf38	0.380397	5.45594	6.31254	6.69571e-07	5.35158e-06	5.53966	6.1742
EML3	-0.586626	3.93809	-6.21981	8.62271e-07	6.69531e-06	5.53924	6.06436
IRF7	0.994882	2.65313	6.12055	1.13121e-06	8.51214e-06	5.53384	5.94646
ARMCX3	-0.263033	5.70104	-6.41221	5.10612e-07	4.22827e-06	5.52785	6.29191
SLC1A3	1.31329	1.94837	6.1865	9.44441e-07	7.24237e-06	5.5256	6.02483
GCN1L1	-0.224708	7.81601	-6.48011	4.24745e-07	3.58847e-06	5.52453	6.37187
HFM1	-0.518809	2.28039	-6.2033	9.02032e-07	6.95699e-06	5.52302	6.04478
ACAP2	-0.27255	6.78048	-6.41645	5.0477e-07	4.18836e-06	5.5146	6.29691
LAPTM4A	0.402639	6.89933	6.40913	5.14899e-07	4.25719e-06	5.507	6.28828
AC004158.2	-0.845962	1.94044	-6.11287	1.15527e-06	8.65675e-06	5.5056	5.93731
HSDL1	0.339195	5.39199	6.31148	6.71515e-07	5.36444e-06	5.50234	6.17294
MZT2B	-0.64939	5.20754	-6.30106	6.90846e-07	5.49701e-06	5.50097	6.16062
[truncated: 14,074 more rows]

## Sheet: RH41
gene	logFC	AveExpr	t	PValue	adjPVal	B	score	green	red
RBM3	-2.1178	6.41889	-45.8029	1.1508e-28	1.84968e-24	55.3509	27.939	RBM3
HNRNPH1	-1.57102	9.16437	-44.3506	2.90035e-28	2.33087e-24	54.6663	27.5375	HNRNPH1
E2F2	-1.45299	5.23875	-41.5292	1.90629e-27	1.02133e-23	52.5935	26.7198
HSDL2	-1.21936	5.40518	-37.6054	3.24772e-26	1.30502e-22	49.8696	25.4884
PRKACB	-1.84888	4.64286	-37.0019	5.15109e-26	1.65587e-22	49.2796	25.2881	PRKACB
EHBP1L1	-1.34332	5.15306	-36.5341	7.40156e-26	1.6995e-22	49.0085	25.1307
LMO7	1.58482	7.01552	36.5989	7.0372e-26	1.6995e-22	49.0033	25.1526		LMO7
TCF4	1.16715	7.21797	35.9861	1.13821e-25	2.2868e-22	48.6625	24.9438
NUCKS1	-1.03854	9.01354	-35.5516	1.60825e-25	2.87216e-22	48.4032	24.7936
LIMA1	1.2121	7.24667	35.1594	2.20492e-25	3.54396e-22	48.0151	24.6566
SYNPO2	1.41138	6.47915	34.2801	4.5292e-25	6.61798e-22	47.18	24.344
ADSS	-1.44341	4.7475	-34.1343	5.11203e-25	6.84714e-22	46.9031	24.2914
FADS1	-0.856334	6.79576	-33.652	7.65693e-25	9.46692e-22	46.8394	24.1159
NF2	-1.16021	6.31779	-33.0134	1.31839e-24	1.44581e-21	46.2741	23.88
MYT1L	1.17074	1.86785	32.953	1.3887e-24	1.44581e-21	46.2465	23.8574
FAM81A	-1.10967	2.53845	-32.9115	1.43925e-24	1.44581e-21	46.1976	23.8419
FAM65B	1.30538	4.74652	32.6168	1.85708e-24	1.75582e-21	45.713	23.7312
RNF213	-1.03869	6.5766	-31.9671	3.28316e-24	2.93168e-21	45.3834	23.4837
ACLY	-0.977336	7.83301	-31.7853	3.85819e-24	3.26383e-21	45.227	23.4136
DHFR	-1.13072	6.65904	-31.5193	4.89368e-24	3.9328e-21	44.9923	23.3104
CLSPN	-1.2203	6.7904	-31.1756	6.67236e-24	5.1069e-21	44.6839	23.1757
SLC7A2	-0.768198	6.77084	-30.0737	1.84317e-23	1.33386e-20	43.6682	22.7344
PLCB3	-1.34497	5.54611	-30.0365	1.90871e-23	1.33386e-20	43.6224	22.7193
FAM49A	0.944305	4.18387	29.7065	2.60629e-23	1.74546e-20	43.3209	22.584
PAK2	-1.40811	6.04734	-29.4882	3.20835e-23	2.06271e-20	43.1158	22.4937
ACVR2A	0.892115	6.39701	29.3101	3.80547e-23	2.35251e-20	42.9469	22.4196
MEF2C	0.949089	6.49481	28.9422	5.43019e-23	3.00963e-20	42.583	22.2652
GALE	-1.68786	3.75761	-29.1249	4.54888e-23	2.61122e-20	42.5683	22.3421	GALE
PFKP	-1.89553	4.46413	-29.2076	4.20011e-23	2.50031e-20	42.2797	22.3767	PFKP
ABHD2	0.952355	6.93124	28.5349	8.09027e-23	4.33449e-20	42.1945	22.092
IDH2	-1.31747	5.83046	-27.8249	1.64183e-22	8.51261e-20	41.4834	21.7847
CIRBP	-1.27589	6.77037	-27.6012	2.05916e-22	1.00294e-19	41.2403	21.6863
HRC	1.73801	3.13951	27.7487	1.77321e-22	8.90651e-20	40.8868	21.7512		HRC
TRIM24	-1.05809	5.20256	-27.2327	3.00145e-22	1.37835e-19	40.8513	21.5227
TAF12	-1.07329	4.27134	-27.1591	3.23783e-22	1.4456e-19	40.7807	21.4897
TNRC6A	0.94414	7.66543	27.1283	3.34259e-22	1.45204e-19	40.7557	21.4759
TSPAN8	-1.62562	-0.813932	-27.4099	2.50254e-22	1.18304e-19	40.6869	21.6016	TSPAN8
ITM2B	-0.839541	6.31756	-26.6431	5.5399e-22	2.22607e-19	40.2543	21.2565
RTKN	-0.95826	5.34027	-26.5109	6.36684e-22	2.45562e-19	40.1197	21.1961
LIN7C	0.909602	7.00935	26.5035	6.41674e-22	2.45562e-19	40.1174	21.1927
DDX60	-1.57424	3.23025	-26.647	5.51718e-22	2.22607e-19	39.9632	21.2583	DDX60
PCYT1A	-1.014	4.78533	-26.33	7.71049e-22	2.88211e-19	39.9092	21.1129
MAP1A	1.20928	7.44679	26.2676	8.239e-22	3.00967e-19	39.878	21.0841
USO1	-0.915196	6.58217	-26.2156	8.70809e-22	3.11034e-19	39.8139	21.0601
UBE2V2	-0.818768	5.88767	-26.1697	9.14519e-22	3.19545e-19	39.7701	21.0388
TRIM9	1.69811	3.52145	26.7629	4.88649e-22	2.06686e-19	39.7195	21.311		TRIM9
TBCA	-1.04395	6.34099	-25.7614	1.4186e-21	4.75025e-19	39.3292	20.8481
TMBIM4	-0.802322	4.92003	-25.6978	1.51992e-21	4.98565e-19	39.2632	20.8182
AASS	-0.868207	5.49136	-25.6526	1.59643e-21	5.03124e-19	39.2129	20.7969
PGM2L1	1.50608	5.73368	25.8004	1.35986e-21	4.65043e-19	39.1557	20.8665		PGM2L1
ASB5	1.33691	5.4189	25.6534	1.59502e-21	5.03124e-19	39.1536	20.7972
ASF1B	-1.06505	5.2303	-25.3799	2.15053e-21	6.52178e-19	38.9219	20.6675
PSME1	-0.818809	6.03559	-25.3816	2.14656e-21	6.52178e-19	38.8992	20.6683
ADAM12	1.0985	4.72512	25.3089	2.32512e-21	6.92068e-19	38.8452	20.6336
ELMOD1	0.81564	4.82024	25.2557	2.46549e-21	6.95225e-19	38.7778	20.6081
SFRP1	1.16309	1.91998	25.284	2.38967e-21	6.95225e-19	38.7585	20.6217
THNSL1	1.12499	4.82691	25.2629	2.44584e-21	6.95225e-19	38.7478	20.6116
GDAP1	1.05534	5.57724	25.1516	2.76601e-21	7.53527e-19	38.6644	20.5581
MYBL2	-0.907271	7.33908	-25.1691	2.71296e-21	7.51818e-19	38.6329	20.5666
WDR34	-1.31179	5.12276	-25.1003	2.9278e-21	7.84309e-19	38.6141	20.5335
BOD1	-0.924847	5.83247	-25.072	3.0213e-21	7.96087e-19	38.5768	20.5198
COL19A1	0.885432	6.87598	24.9216	3.57219e-21	9.26062e-19	38.4112	20.4471
TMEM43	0.678205	7.00409	24.9006	3.65669e-21	9.32919e-19	38.3721	20.4369
TNNT2	0.783251	6.56409	24.8592	3.8302e-21	9.61918e-19	38.3169	20.4168
C6orf106	-0.760341	6.07932	-24.6277	4.96833e-21	1.21623e-18	38.0814	20.3038
RND3	0.907126	6.85079	24.6231	4.99415e-21	1.21623e-18	38.0783	20.3015
HECA	-0.865648	5.07033	-24.577	5.26109e-21	1.26211e-18	38.0303	20.2789
SLC25A24	-0.766116	6.96111	-24.4577	6.02294e-21	1.42363e-18	37.8469	20.2202
MDM2	-0.721339	7.63475	-24.3443	6.85227e-21	1.59618e-18	37.6761	20.1642
H1F0	-0.82791	6.41946	-24.2335	7.77753e-21	1.78583e-18	37.6089	20.1092
USP39	-0.732601	6.1218	-23.9564	1.07002e-20	2.38867e-18	37.3089	19.9706
PDE4D	1.19014	6.23642	23.8766	1.17374e-20	2.58431e-18	37.1802	19.9304
ICT1	-1.96576	3.21292	-23.9876	1.03209e-20	2.33645e-18	37.1413	19.9863	ICT1
LIG1	-0.764512	6.12101	-23.7425	1.37206e-20	2.98015e-18	37.0431	19.8626
SESN3	0.99768	5.92461	23.6617	1.50792e-20	3.23158e-18	36.9444	19.8216
KLHL28	0.89133	5.6044	23.5709	1.67718e-20	3.45608e-18	36.8739	19.7754
TSPAN3	-0.788142	7.74807	-23.6218	1.57995e-20	3.29799e-18	36.8343	19.8014
AKAP6	1.39708	5.70817	23.6464	1.5351e-20	3.24654e-18	36.817	19.8139
USP46	0.675069	7.02747	23.5375	1.74435e-20	3.54898e-18	36.7901	19.7584
TIMP3	1.056	6.27823	23.5005	1.82211e-20	3.66084e-18	36.7652	19.7394
ZNF395	-0.726076	5.38169	-23.4607	1.90947e-20	3.75639e-18	36.7128	19.7191
CLN6	-0.831621	5.44909	-23.4059	2.03706e-20	3.94477e-18	36.6671	19.691
EPHA4	0.728083	4.7501	23.3659	2.13583e-20	4.08681e-18	36.591	19.6704
SIK2	-0.992139	4.9603	-23.3164	2.26496e-20	4.18938e-18	36.5733	19.6449
SLC26A2	-1.08121	5.32323	-23.3154	2.26763e-20	4.18938e-18	36.571	19.6444
SH2D5	-1.34552	2.16225	-23.3159	2.26623e-20	4.18938e-18	36.4403	19.6447
HYKK	-1.04705	3.28316	-23.212	2.56403e-20	4.68313e-18	36.4327	19.5911
SASH1	0.762223	6.8634	22.9795	3.38629e-20	6.1155e-18	36.1409	19.4703
ENC1	0.666824	8.10697	22.8849	3.79497e-20	6.7774e-18	35.9927	19.4208
SCARA5	-0.907843	2.51653	-22.8253	4.07808e-20	7.20296e-18	35.9635	19.3895
BRI3BP	-0.707889	5.47686	-22.8002	4.20348e-20	7.26479e-18	35.9298	19.3764
GTF2H3	-0.790635	5.44162	-22.7825	4.29465e-20	7.34339e-18	35.914	19.3671
LAMTOR2	-1.33429	3.12074	-22.8099	4.15442e-20	7.25805e-18	35.7838	19.3815
UHMK1	0.778622	7.83854	22.5683	5.57284e-20	9.42866e-18	35.581	19.2539
SLU7	-0.796084	5.51042	-22.4557	6.39606e-20	1.05983e-17	35.5349	19.1941
BRD7	-0.739582	6.17479	-22.4035	6.81976e-20	1.10721e-17	35.4506	19.1662
KCNS3	-1.0759	4.03695	-22.3516	7.27e-20	1.16851e-17	35.4093	19.1385
CANX	-0.563714	9.38428	-22.4788	6.21783e-20	1.04103e-17	35.3995	19.2064
MYH3	1.21678	4.20592	22.4332	6.57538e-20	1.07843e-17	35.3667	19.1821
LRP8	-0.969807	5.26102	-22.1775	9.0151e-20	1.43176e-17	35.1992	19.045
COMMD4	-1.21842	5.02784	-22.1634	9.17506e-20	1.43176e-17	35.162	19.0374
MCM4	-0.637563	7.99729	-22.1642	9.16495e-20	1.43176e-17	35.057	19.0379
GNG2	1.27989	3.90227	22.0955	9.98189e-20	1.54268e-17	35.04	19.0008
CITED2	1.25163	5.28535	21.8213	1.40703e-19	2.13351e-17	34.7567	18.8517
DHX32	-0.926376	5.09781	-21.8124	1.42288e-19	2.13737e-17	34.7363	18.8468
SLC37A2	-1.14447	2.52826	-21.7956	1.45324e-19	2.16277e-17	34.7156	18.8377
CNKSR1	2.43463	3.14746	23.4576	1.91641e-20	3.75639e-18	34.6804	19.7175		CNKSR1
TDP2	-1.1375	4.00547	-21.6715	1.69992e-19	2.50232e-17	34.5241	18.7696
TBC1D1	-0.703766	5.74262	-21.5867	1.89302e-19	2.74113e-17	34.4166	18.7228
TNPO1	0.597466	9.41415	21.6656	1.71253e-19	2.50232e-17	34.3839	18.7664
RHOQ	-0.736558	6.38713	-21.537	2.01655e-19	2.89393e-17	34.3384	18.6954
CDC45	-0.900931	5.04531	-21.4293	2.31355e-19	3.24826e-17	34.2501	18.6357
SNTB1	0.804663	5.72288	21.4132	2.36166e-19	3.27233e-17	34.2374	18.6268
ABCB10	-1.08338	4.50268	-21.4014	2.3976e-19	3.27358e-17	34.2259	18.6202
PASK	-0.914909	4.76142	-21.3995	2.4033e-19	3.27358e-17	34.2236	18.6192
FOXP2	0.862275	4.7928	21.4257	2.32409e-19	3.24826e-17	34.2189	18.6337
TMEM106C	-1.00588	5.42496	-21.3548	2.54521e-19	3.4091e-17	34.1495	18.5943
ATXN10	-0.787187	5.85624	-21.3864	2.44422e-19	3.30134e-17	34.1468	18.6119
ST13	0.552062	8.34381	21.4364	2.2927e-19	3.24826e-17	34.1278	18.6397
WWC3	-1.82848	2.92006	-21.8328	1.38674e-19	2.12276e-17	34.0729	18.858	WWC3
VOPP1	-0.927631	6.11036	-21.2331	2.9765e-19	3.92142e-17	33.9469	18.5263
VHL	-0.618167	6.19671	-21.1936	3.13213e-19	4.0929e-17	33.8588	18.5042
ENPP1	0.827632	5.55293	21.1019	3.52652e-19	4.5711e-17	33.8277	18.4527
ATE1	-0.795929	5.5936	-21.0746	3.6537e-19	4.66078e-17	33.7938	18.4373
HIST1H1T	-1.5603	0.102767	-21.2943	2.75104e-19	3.65433e-17	33.707	18.5605	HIST1H1T
HJURP	-0.72268	6.59225	-21.0477	3.78385e-19	4.7888e-17	33.6962	18.4221
EGFR	-1.22405	5.14113	-20.9919	4.06856e-19	5.10891e-17	33.69	18.3906
ADAM9	0.625181	7.76552	21.0798	3.62936e-19	4.66078e-17	33.6727	18.4402
CCNE2	-0.721154	5.48942	-20.9248	4.44097e-19	5.53331e-17	33.5481	18.3525
ST3GAL4	-0.759798	4.6996	-20.8649	4.8023e-19	5.89217e-17	33.5158	18.3186
NUAK1	1.04373	4.73062	20.8443	4.9339e-19	6.00777e-17	33.507	18.3068
SDC1	-1.18256	5.85919	-20.8209	5.0875e-19	6.10234e-17	33.4246	18.2935
MRPS16	-0.762943	6.25819	-20.837	4.98161e-19	6.02026e-17	33.4133	18.3026
SHISA2	0.775057	5.98709	20.7867	5.32133e-19	6.33554e-17	33.4044	18.274
SYNE2	-0.954571	7.28369	-20.8758	4.73479e-19	5.85402e-17	33.3988	18.3247
RBFOX1	1.01294	4.79788	20.7436	5.63199e-19	6.60752e-17	33.3573	18.2493
PPP1R16B	-0.86403	2.5252	-20.6542	6.33609e-19	7.27429e-17	33.2554	18.1982
USP1	-0.614575	7.85292	-20.7739	5.41185e-19	6.39593e-17	33.249	18.2667
GALNT7	0.595135	7.35433	20.6786	6.13563e-19	7.14623e-17	33.1558	18.2121
MYH10	-0.68896	7.31769	-20.6725	6.1851e-19	7.15202e-17	33.1547	18.2087
TXLNA	-0.69001	7.41242	-20.6481	6.3875e-19	7.2813e-17	33.1234	18.1947
HMMR	-0.726907	5.76977	-20.5918	6.88188e-19	7.78961e-17	33.0994	18.1623
PMEPA1	0.900244	5.50414	20.4745	8.04189e-19	8.9762e-17	33.0159	18.0946
SH3PXD2A	-0.845957	6.2359	-20.5297	7.47233e-19	8.39879e-17	33.0064	18.1265
SFXN2	-0.870226	5.1012	-20.4549	8.25424e-19	9.08701e-17	32.9789	18.0833
POLR2D	-0.623887	6.37754	-20.4692	8.09812e-19	8.97663e-17	32.9021	18.0916
ANO6	-0.55758	6.61698	-20.4051	8.82068e-19	9.64454e-17	32.836	18.0545
KLHL41	0.807075	5.86674	20.3702	9.2424e-19	9.97001e-17	32.8349	18.0342
LAPTM5	-0.871203	3.56836	-20.3043	1.00947e-18	1.07452e-16	32.7788	17.9959
GUF1	0.635036	6.55008	20.3159	9.93968e-19	1.06507e-16	32.7322	18.0026
RYR1	0.820539	8.56067	20.3713	9.22814e-19	9.97001e-17	32.7142	18.0349
BECN1	-0.773855	5.48906	-20.1827	1.18874e-18	1.24069e-16	32.5574	17.9249
MRPS27	-0.530895	6.54478	-20.2048	1.1539e-18	1.22018e-16	32.5424	17.9378
SAMD4A	0.606124	6.57999	20.1886	1.17939e-18	1.23897e-16	32.5308	17.9283
OBSL1	-0.981629	6.34166	-20.1683	1.21216e-18	1.25355e-16	32.4895	17.9164
MBNL1	0.603367	7.56313	20.1655	1.21666e-18	1.25355e-16	32.4758	17.9148
KIF15	-0.733179	6.40442	-20.13	1.27644e-18	1.30677e-16	32.467	17.894
MYL4	1.42582	4.70196	20.0562	1.41056e-18	1.42591e-16	32.4609	17.8506
MAPK8IP1	1.43206	4.85993	20.0354	1.45084e-18	1.45746e-16	32.4327	17.8384
FOXM1	-0.619676	6.66365	-20.0887	1.34983e-18	1.37315e-16	32.4087	17.8697
TBRG1	0.689497	5.77489	19.9627	1.60149e-18	1.58893e-16	32.3021	17.7955
YARS	-0.550798	7.04472	-19.9772	1.57015e-18	1.56752e-16	32.2114	17.8041
HIF1AN	0.620061	7.61898	19.9244	1.68735e-18	1.66385e-16	32.137	17.7728
RRP1B	-0.587607	7.18877	-19.9124	1.71511e-18	1.68092e-16	32.1161	17.7657
CDCA7	-0.631455	6.19014	-19.806	1.98373e-18	1.92076e-16	32.0388	17.7025
WHSC1	-0.484473	8.24325	-19.8442	1.88254e-18	1.83383e-16	31.9605	17.7253
DUSP27	0.964567	5.19482	19.6539	2.44503e-18	2.31171e-16	31.9145	17.6117
FBXO45	-0.804831	5.29456	-19.6698	2.39194e-18	2.27556e-16	31.9001	17.6213
TBC1D9	0.513152	6.5612	19.7103	2.26225e-18	2.17731e-16	31.8739	17.6455
RP11-161M6.2	-0.791196	4.98478	-19.6696	2.39265e-18	2.27556e-16	31.8535	17.6211
SCN3B	1.46842	2.91792	19.6256	2.54248e-18	2.37589e-16	31.8311	17.5947
ERBB3	-0.672129	5.43194	-19.6449	2.47556e-18	2.32688e-16	31.7977	17.6063
TMEM2	0.81301	6.29266	19.5175	2.95298e-18	2.65158e-16	31.7138	17.5297
SUCLG2	-0.666885	4.48654	-19.5353	2.88077e-18	2.61597e-16	31.7058	17.5405
ESPL1	-0.550753	6.20915	-19.5925	2.66148e-18	2.45851e-16	31.7029	17.5749
TNNI1	0.913002	6.88658	19.6136	2.58513e-18	2.40178e-16	31.699	17.5875
MYO9B	-0.597263	6.96417	-19.5598	2.78484e-18	2.54322e-16	31.6824	17.5552
NDUFB3	-0.998051	5.07797	-19.4182	3.39014e-18	2.99394e-16	31.585	17.4698
EEF1B2	-0.728028	8.40144	-19.5598	2.78469e-18	2.54322e-16	31.5722	17.5552
ACTC1	0.914037	8.41683	19.5219	2.93481e-18	2.65007e-16	31.5115	17.5324
KLF7	1.10307	5.00545	19.376	3.59583e-18	3.14108e-16	31.5111	17.4442
DYSF	0.686313	6.57701	19.43	3.33518e-18	2.96168e-16	31.499	17.4769
EIF2S3	-0.547641	7.91704	-19.4828	3.09862e-18	2.76689e-16	31.4874	17.5088
APH1A	-1.03094	5.93929	-19.4139	3.41048e-18	2.99544e-16	31.4666	17.4672
PURB	0.600613	8.22587	19.3544	3.70604e-18	3.21985e-16	31.2958	17.4311
GSPT1	-0.545929	7.66374	-19.3371	3.79709e-18	3.28121e-16	31.2727	17.4205
TCOF1	-0.640221	6.64791	-19.2818	4.10272e-18	3.5076e-16	31.2642	17.3869
DCPS	-1.00252	4.09299	-19.1848	4.7017e-18	3.93596e-16	31.2493	17.3277
HNRNPH2	-0.85418	5.54442	-19.1927	4.64983e-18	3.91291e-16	31.235	17.3326
ZNF853	-1.16176	3.04033	-19.1689	4.80833e-18	4.00436e-16	31.233	17.318
CDK5R1	1.14422	3.96001	19.1342	5.0495e-18	4.16209e-16	31.1858	17.2968
MCFD2	-0.560002	7.11263	-19.2162	4.49867e-18	3.80564e-16	31.1592	17.3469
DTNA	0.883442	4.42071	19.0992	5.30598e-18	4.32909e-16	31.1431	17.2752
HEATR1	0.538862	7.88445	19.2255	4.44029e-18	3.77613e-16	31.13	17.3526
HTRA1	-1.6927	1.3175	-19.3173	3.90339e-18	3.35504e-16	31.1177	17.4086	HTRA1
GRB2	0.616263	6.74605	19.1647	4.83698e-18	4.00747e-16	31.1158	17.3154
POLR3G	1.14119	4.47884	19.0714	5.51864e-18	4.47985e-16	31.1012	17.2582
SMIM15	0.667995	6.12092	19.1056	5.25763e-18	4.31152e-16	31.0743	17.2792
PPIL1	-0.734078	5.47716	-19.0496	5.69125e-18	4.56998e-16	31.0126	17.2448
ZNF720	-0.882409	4.21728	-18.9261	6.78359e-18	5.37106e-16	30.8922	17.1685
SFXN1	0.509609	7.53769	19.0467	5.71496e-18	4.56998e-16	30.8817	17.243
SNX29	0.698011	4.97803	18.9146	6.89547e-18	5.43289e-16	30.7715	17.1614
COL3A1	0.653936	10.2862	19.048	5.70453e-18	4.56998e-16	30.7678	17.2438
CCP110	-0.857943	6.2248	-18.9359	6.6892e-18	5.32255e-16	30.751	17.1746
NADK2	-0.70755	5.62301	-18.8782	7.26314e-18	5.69466e-16	30.7382	17.1389
SEMA3A	1.51264	6.65911	18.8115	7.9907e-18	6.23468e-16	30.7023	17.0974		SEMA3A
RP1-212P9.2	-0.853833	3.22513	-18.796	8.16929e-18	6.28253e-16	30.6833	17.0878
SMPDL3A	0.662162	4.86526	18.7879	8.26532e-18	6.32612e-16	30.6697	17.0827
COL16A1	1.08605	3.30763	18.7342	8.92765e-18	6.64325e-16	30.6207	17.0493
IL1RAP	1.06185	4.41548	18.7542	8.6748e-18	6.49294e-16	30.5997	17.0617
PRKAB2	0.708474	5.88101	18.7564	8.64734e-18	6.49294e-16	30.5966	17.0631
TRIM56	-1.03881	4.4058	-18.7144	9.18545e-18	6.7575e-16	30.5962	17.0369
STARD4	-0.893436	5.49359	-18.7533	8.68527e-18	6.49294e-16	30.5926	17.0612
IFI44	-0.754125	5.15893	-18.7127	9.20732e-18	6.7575e-16	30.5701	17.0359
PDAP1	-0.722962	6.74174	-18.8076	8.03452e-18	6.23859e-16	30.5634	17.095
MSTN	0.706094	7.6775	18.8009	8.11246e-18	6.26883e-16	30.563	17.0908
SLC30A1	0.736633	5.96099	18.6954	9.44062e-18	6.89723e-16	30.5003	17.025
LGR5	-0.67204	4.87446	-18.6715	9.77006e-18	7.07361e-16	30.4984	17.0101
UBA2	-0.545874	7.88996	-18.7659	8.52991e-18	6.46704e-16	30.4443	17.0691
LMNB1	-0.578862	8.15605	-18.772	8.45615e-18	6.4415e-16	30.4374	17.0728
COQ9	-1.09744	4.35531	-18.5957	1.09012e-17	7.82207e-16	30.4235	16.9625
DHRS13	-0.806324	3.73476	-18.5638	1.14156e-17	8.11874e-16	30.3725	16.9425
PRC1	-0.55703	7.48271	-18.6902	9.51035e-18	6.91674e-16	30.3506	17.0218
KIF5B	-0.494389	8.92472	-18.7235	9.06565e-18	6.71485e-16	30.3468	17.0426
POLD3	-0.787975	5.13337	-18.5757	1.12211e-17	8.01588e-16	30.3449	16.95
GINS1	-0.596238	6.03469	-18.5988	1.08527e-17	7.82207e-16	30.2597	16.9645
PLAGL1	-0.828825	5.89481	-18.5165	1.22265e-17	8.65711e-16	30.2087	16.9127
CAPN7	0.558393	6.43174	18.4926	1.26583e-17	8.92353e-16	30.147	16.8976
RRM2	-0.569331	8.5576	-18.4714	1.30551e-17	9.15178e-16	29.9975	16.8842
ARHGAP18	0.802919	5.83415	18.2977	1.68244e-17	1.1606e-15	29.9572	16.7741
TXNDC16	-1.02816	4.06032	-18.2581	1.78333e-17	1.22493e-15	29.8888	16.7488
EIF2D	-0.817783	4.86165	-18.2282	1.86349e-17	1.26915e-15	29.8712	16.7297
RP11-356I2.4	-0.63444	3.02524	-18.2531	1.79634e-17	1.22862e-15	29.8643	16.7456
SPOPL	1.13622	5.60096	18.1638	2.04872e-17	1.38941e-15	29.7918	16.6885
PHTF1	-0.698897	5.59033	-18.1284	2.15882e-17	1.43978e-15	29.702	16.6658
MYLPF	1.66705	3.21411	18.4052	1.43777e-17	1.0004e-15	29.6975	16.8423		MYLPF
FANCG	-0.694701	5.39413	-18.1389	2.12557e-17	1.4326e-15	29.693	16.6725
GRID2	1.9351	2.02993	18.4693	1.30959e-17	9.15178e-16	29.5664	16.8829		GRID2
ADAM19	0.533031	7.13242	18.1333	2.14334e-17	1.43541e-15	29.5572	16.6689
CD59	0.67463	7.04468	18.0713	2.34929e-17	1.56033e-15	29.4998	16.6291
LCLAT1	0.62708	6.18043	18.0194	2.53736e-17	1.66461e-15	29.4969	16.5956
ATP6V1B2	0.704826	6.80735	18.0598	2.38951e-17	1.58052e-15	29.4875	16.6217
FH	-0.839032	5.57448	-18.0104	2.57148e-17	1.68014e-15	29.4855	16.5898
COPG2	-0.717594	4.57387	-17.9681	2.73857e-17	1.76068e-15	29.4802	16.5625
SLC26A10	0.769274	5.376	17.9708	2.72743e-17	1.76068e-15	29.4718	16.5642
TBC1D10B	-0.788519	4.97077	-17.9152	2.96329e-17	1.8678e-15	29.3966	16.5282
ROBO1	0.479576	7.96115	18.0255	2.51436e-17	1.65628e-15	29.3471	16.5996
KIAA0232	-0.548149	6.48246	-17.9547	2.79366e-17	1.78894e-15	29.334	16.5538
RNF217	0.964421	6.17495	17.9324	2.88799e-17	1.84201e-15	29.3257	16.5394
MOCS2	-0.858075	4.73102	-17.8493	3.26997e-17	2.02147e-15	29.3133	16.4855
RP11-214O1.2	0.749566	4.88124	17.8568	3.23329e-17	2.00651e-15	29.2941	16.4904
FAM111B	-0.736109	5.5957	-17.8886	3.08329e-17	1.92832e-15	29.2837	16.511
PRUNE2	0.761333	6.93927	17.9698	2.73152e-17	1.76068e-15	29.2808	16.5636
FAM101B	-0.789123	5.19525	-17.8451	3.29053e-17	2.02639e-15	29.2672	16.4827
NFATC2IP	-0.621333	5.71399	-17.902	3.02224e-17	1.89752e-15	29.267	16.5197
AASDHPPT	0.603368	6.903	17.9276	2.90866e-17	1.84517e-15	29.2553	16.5363
PLA2G5	-1.73356	-1.48366	-18.1374	2.13022e-17	1.4326e-15	29.2375	16.6716	PLA2G5
RP11-473I1.10	0.612023	7.37005	17.926	2.9159e-17	1.84517e-15	29.2164	16.5352
TRIM44	-0.654795	6.31129	-17.8686	3.17688e-17	1.97915e-15	29.2087	16.498
BUD13	-0.652393	4.70915	-17.8019	3.51081e-17	2.13747e-15	29.197	16.4546
DNAJC16	0.647368	5.92084	17.7752	3.6543e-17	2.21643e-15	29.134	16.4372
RRN3	0.533026	6.94723	17.8044	3.4975e-17	2.13747e-15	29.0662	16.4562
CTC-205M6.5	1.54474	3.13572	18.0036	2.5977e-17	1.6904e-15	29.0556	16.5854		CTC-205M6.5
ELAVL2	0.580738	5.67967	17.7249	3.94197e-17	2.36415e-15	29.0446	16.4043
EYA4	0.688097	6.87369	17.7686	3.69077e-17	2.23014e-15	29.0349	16.4329
PHF10	-0.545068	6.88493	-17.804	3.49976e-17	2.13747e-15	29.0348	16.456
TADA2B	-0.801318	4.73337	-17.6857	4.18164e-17	2.48931e-15	29.0115	16.3787
BCAM	1.21069	5.39672	17.6301	4.54847e-17	2.65846e-15	28.9905	16.3421
SLBP	-0.619592	6.57882	-17.7287	3.91907e-17	2.35922e-15	28.9347	16.4068
DIXDC1	0.617196	5.33123	17.6493	4.41799e-17	2.60111e-15	28.9332	16.3548
SOX11	0.529391	7.53194	17.7093	4.03549e-17	2.41124e-15	28.9205	16.3941
TUB	-0.952803	4.58538	-17.5551	5.09604e-17	2.92531e-15	28.8902	16.2928
ACBD5	0.561451	6.00101	17.641	4.47388e-17	2.6244e-15	28.8878	16.3493
FAM117B	0.688168	4.97698	17.5339	5.2628e-17	2.99961e-15	28.8446	16.2788
EDEM3	-0.539674	5.99598	-17.5801	4.90601e-17	2.84673e-15	28.827	16.3093
NRIP1	0.510414	8.02609	17.6679	4.29594e-17	2.54792e-15	28.8233	16.3669
HAUS1	-0.803819	4.60487	-17.5118	5.44254e-17	3.08021e-15	28.8092	16.2642
FGD4	0.866424	5.63486	17.4981	5.55703e-17	3.13397e-15	28.796	16.2552
CSTF2T	-0.491169	6.06901	-17.6002	4.75877e-17	2.7713e-15	28.7712	16.3225
DHX40	-0.579567	6.23246	-17.5683	4.99498e-17	2.88793e-15	28.7345	16.3015
AC004381.6	-0.841568	3.60235	-17.4448	6.02804e-17	3.37592e-15	28.7275	16.2198
ABL2	0.633543	7.41116	17.5502	5.13388e-17	2.93654e-15	28.71	16.2896
RRM1	-0.565511	7.86662	-17.5592	5.06407e-17	2.91738e-15	28.6406	16.2955
BRD8	-0.602518	6.21077	-17.4885	5.6391e-17	3.16913e-15	28.6385	16.2488
CLGN	-0.905888	1.70307	-17.3929	6.52557e-17	3.62926e-15	28.6211	16.1854
CDK2	-0.50971	6.33005	-17.5127	5.4351e-17	3.08021e-15	28.6145	16.2648
COL6A3	1.7796	2.85976	17.6545	4.38341e-17	2.59024e-15	28.514	16.3582		COL6A3
SERF1A	-0.949482	3.70801	-17.301	7.513e-17	4.05678e-15	28.5079	16.1242
ANKS1A	0.727193	6.01744	17.3261	7.2288e-17	3.96548e-15	28.4882	16.1409
TMEM194A	-0.582079	6.74658	-17.4106	6.3512e-17	3.54454e-15	28.4325	16.1971
DHRS11	-1.18815	3.17514	-17.2755	7.81367e-17	4.1863e-15	28.4278	16.1071
ZNF551	0.618194	5.8603	17.3003	7.52144e-17	4.05678e-15	28.3992	16.1237
EPB41	-0.620029	5.86475	-17.3082	7.43053e-17	4.03483e-15	28.3978	16.129
AGPAT3	-0.805026	4.62875	-17.2046	8.71514e-17	4.59274e-15	28.3496	16.0597
DCTN4	0.519679	6.81954	17.3195	7.30223e-17	3.99213e-15	28.3461	16.1365
NUP43	-0.631534	6.52567	-17.3268	7.22116e-17	3.96548e-15	28.3441	16.1414
WARS	-0.661773	7.18627	-17.3387	7.09003e-17	3.91608e-15	28.3239	16.1494
ARRB1	-0.450524	6.83976	-17.3431	7.043e-17	3.90352e-15	28.3183	16.1522
CLCN3	0.600714	6.73186	17.2835	7.71756e-17	4.14864e-15	28.3136	16.1125
TFPI	0.566061	8.01647	17.3119	7.38859e-17	4.02565e-15	28.3062	16.1314
FAM13A	0.634885	6.64463	17.2292	8.39102e-17	4.45112e-15	28.2732	16.0762
MAP3K7CL	0.778911	5.65785	17.1952	8.84246e-17	4.64298e-15	28.2693	16.0534
MAPK9	-0.59441	5.50415	-17.1934	8.86826e-17	4.64298e-15	28.2502	16.0522
TARBP1	0.651627	5.52711	17.1653	9.2609e-17	4.77085e-15	28.2078	16.0333
DAP	-0.732647	4.95982	-17.1764	9.10382e-17	4.70501e-15	28.2074	16.0408
KCNN3	-0.696979	6.55522	-17.2442	8.19857e-17	4.36343e-15	28.1894	16.0863
NID1	-0.572698	6.10475	-17.2072	8.68021e-17	4.58938e-15	28.1803	16.0615
TUFT1	0.830099	5.11238	17.1027	1.0204e-16	5.17381e-15	28.1736	15.9912
PDE3A	0.710219	3.45978	17.1266	9.83395e-17	5.01781e-15	28.1691	16.0073
BTG3	-0.628051	5.40593	-17.163	9.29378e-17	4.77249e-15	28.1508	16.0318
ARHGAP28	0.567588	5.525	17.1833	9.00712e-17	4.67005e-15	28.15	16.0454
CLCN4	0.844792	5.11646	17.067	1.07858e-16	5.4345e-15	28.1436	15.9671
PHF19	-0.690397	6.07452	-17.1865	8.96299e-17	4.66221e-15	28.135	16.0475
ASTN2	0.596975	5.03233	17.1096	1.00954e-16	5.13491e-15	28.0952	15.9959
ZNF106	0.493421	9.45356	17.247	8.16361e-17	4.35926e-15	28.0672	16.0881
MTMR4	-0.51083	6.62214	-17.1346	9.71205e-17	4.97139e-15	28.026	16.0127
ASAP3	-0.718427	5.21024	-17.0533	1.1018e-16	5.53412e-15	28.0246	15.9579
KTN1	-0.536491	8.76182	-17.19	8.91513e-17	4.65236e-15	28.0157	16.0499
AGPAT1	-0.899454	4.86437	-16.9747	1.24552e-16	6.15975e-15	27.9794	15.9047
SIRT1	-0.601693	5.23656	-17.0129	1.17337e-16	5.85703e-15	27.9494	15.9306
PODXL	0.658203	6.06466	16.9837	1.22806e-16	6.09216e-15	27.8993	15.9108
ANKS6	-0.504328	6.11905	-17.0678	1.07736e-16	5.4345e-15	27.8891	15.9676
PCGF3	0.432387	6.95154	17.0346	1.13445e-16	5.68038e-15	27.8638	15.9452
E2F1	-0.724255	6.28142	-17.0055	1.18701e-16	5.90673e-15	27.8329	15.9255
GTSE1	-0.591818	6.01812	-16.9428	1.30909e-16	6.45428e-15	27.7903	15.883
SEPN1	-0.764583	5.94635	-16.9304	1.33466e-16	6.56023e-15	27.7658	15.8746
PALM	-0.885197	3.45583	-16.867	1.47413e-16	7.16766e-15	27.7642	15.8315
MYL1	2.58577	2.64858	18.3561	1.54456e-17	1.07007e-15	27.7607	16.8112		MYL1
SUSD1	-0.735031	4.74225	-16.8464	1.52254e-16	7.28328e-15	27.7502	15.8174
MNS1	-0.789489	3.53831	-16.8007	1.63622e-16	7.68977e-15	27.7184	15.7862
GLCE	0.695138	5.57526	16.8395	1.53935e-16	7.31023e-15	27.6953	15.8127
ITGB8	0.715292	6.57658	16.8251	1.5745e-16	7.44321e-15	27.6691	15.8029
SLC35A5	-0.60407	5.07955	-16.8384	1.54182e-16	7.31023e-15	27.6366	15.812
SLC39A6	0.579628	6.76309	16.8645	1.48003e-16	7.16766e-15	27.6098	15.8297
LINC00998	-0.607365	6.14479	-16.8583	1.4945e-16	7.19196e-15	27.6084	15.8255
GGCT	-0.913677	5.59822	-16.7751	1.7034e-16	7.98216e-15	27.5974	15.7687
NUP210	-0.521484	3.68488	-16.8404	1.537e-16	7.31023e-15	27.5859	15.8133
ZBED4	-0.650439	6.06694	-16.8038	1.62804e-16	7.67375e-15	27.5827	15.7883
ADD2	-0.901544	1.1024	-16.7085	1.89241e-16	8.71541e-15	27.5768	15.723
CEP97	-0.454782	7.10542	-16.8703	1.46656e-16	7.16766e-15	27.567	15.8337
PTPRD	0.580681	7.74318	16.8593	1.49212e-16	7.19196e-15	27.5388	15.8262
MRPL21	-0.854563	4.10312	-16.6793	1.982e-16	9.10189e-15	27.5236	15.7029
HRSP12	-0.927007	3.51344	-16.6465	2.08775e-16	9.56024e-15	27.4776	15.6803
TNC	0.59367	10.0237	16.8689	1.46986e-16	7.16766e-15	27.4644	15.8327
PRTG	0.864477	6.47077	16.7501	1.77197e-16	8.27931e-15	27.4538	15.7515
FAM20B	-0.627383	6.45104	-16.7397	1.80143e-16	8.39258e-15	27.4382	15.7444
CPNE2	-0.962178	4.1125	-16.6073	2.22188e-16	9.97551e-15	27.4317	15.6533
TIMP2	0.536764	7.39101	16.7232	1.84886e-16	8.58867e-15	27.3845	15.7331
RNF168	-0.633134	6.19996	-16.7142	1.87524e-16	8.68611e-15	27.3831	15.7269
PRKAG1	-0.763964	4.57828	-16.6035	2.23526e-16	1.00076e-14	27.3542	15.6507
EFR3A	-0.827724	5.36077	-16.6097	2.2134e-16	9.97551e-15	27.3528	15.6549
MCM3	-0.664876	7.03912	-16.7103	1.88698e-16	8.71534e-15	27.3493	15.7242
EPHA3	0.690497	4.69488	16.6136	2.19962e-16	9.97551e-15	27.3431	15.6577
KRCC1	-0.94458	3.2611	-16.5446	2.45516e-16	1.0901e-14	27.3261	15.6099
E2F5	-2.16388	2.49835	-16.8534	1.50592e-16	7.22526e-15	27.3002	15.8222	E2F5
SERF1B	-0.828592	4.02304	-16.5346	2.49451e-16	1.10453e-14	27.2997	15.603
NNMT	0.842782	5.78503	16.5487	2.43878e-16	1.08583e-14	27.2842	15.6128
RP11-473I1.9	0.575046	6.22881	16.644	2.09611e-16	9.57125e-15	27.2808	15.6786
INCENP	-0.609993	6.18749	-16.609	2.21591e-16	9.97551e-15	27.2559	15.6544
GNB1	-0.461589	8.06384	-16.6245	2.1617e-16	9.84276e-15	27.1689	15.6652
ATF6B	-0.875239	4.35004	-16.4135	3.02778e-16	1.32604e-14	27.1243	15.5189
TNIP1	-0.64421	5.39436	-16.4321	2.93873e-16	1.29055e-14	27.0596	15.5318
TTN	0.863632	10.8432	16.6095	2.21382e-16	9.97551e-15	27.0306	15.6549
ZNF608	0.837192	4.98588	16.3586	3.30686e-16	1.43652e-14	27.0301	15.4806
STARD3NL	-0.542978	6.37411	-16.4848	2.70094e-16	1.18937e-14	27.0285	15.5685
PCNP	-0.627056	7.07883	-16.5168	2.56645e-16	1.13326e-14	27.0185	15.5907
GAREM	0.562975	4.89808	16.3891	3.14853e-16	1.37517e-14	26.913	15.5019
CNOT10	-0.626283	4.85087	-16.3174	3.53383e-16	1.51066e-14	26.9048	15.4518
HIRIP3	-1.05806	3.33799	-16.276	3.77819e-16	1.60229e-14	26.892	15.4227
PLOD2	0.773748	6.41946	16.3182	3.52952e-16	1.51066e-14	26.8902	15.4523
C21orf58	-0.68101	5.00942	-16.327	3.47969e-16	1.50347e-14	26.8791	15.4585
ANK3	0.882317	3.63991	16.2116	4.19334e-16	1.75064e-14	26.7962	15.3774
MTMR11	2.69632	3.25257	16.8643	1.48054e-16	7.16766e-15	26.7707	15.8296		MTMR11
TMX4	-0.477491	7.1452	-16.3425	3.39411e-16	1.47045e-14	26.7371	15.4693
CLCN5	0.523121	8.34283	16.3788	3.20129e-16	1.39443e-14	26.7341	15.4947
SPEG	0.664073	7.01897	16.3156	3.54437e-16	1.5111e-14	26.734	15.4505
RP11-253E3.3	0.883338	5.49823	16.1995	4.27661e-16	1.78077e-14	26.7314	15.3689
MCU	0.639946	5.9848	16.2659	3.84048e-16	1.62442e-14	26.7179	15.4156
SNED1	-0.746264	5.16678	-16.1755	4.44584e-16	1.8307e-14	26.6901	15.352
COL5A2	0.855339	8.59937	16.1418	4.69654e-16	1.91108e-14	26.6886	15.3282
RABGAP1	0.401038	7.66883	16.3238	3.49756e-16	1.50714e-14	26.6855	15.4562
CHST3	-0.717258	4.59058	-16.1745	4.45345e-16	1.8307e-14	26.6841	15.3513
RCCD1	1.19007	4.10895	16.169	4.49351e-16	1.84245e-14	26.6635	15.3474
PHLDA1	0.698055	6.06499	16.1896	4.34553e-16	1.80231e-14	26.6553	15.362
FGFR2	-0.614206	3.51614	-16.1617	4.54681e-16	1.8593e-14	26.6338	15.3423
JAM3	0.512533	8.65491	16.3174	3.53393e-16	1.51066e-14	26.6174	15.4517
GALK1	-1.24851	3.47718	-16.0969	5.05259e-16	2.04046e-14	26.6126	15.2965
NSF	0.451052	7.21182	16.2631	3.8578e-16	1.62746e-14	26.607	15.4137
LETM1	-0.585572	6.52106	-16.251	3.93429e-16	1.65539e-14	26.6039	15.4051
LPHN2	0.447854	8.15715	16.2821	3.74122e-16	1.59081e-14	26.6015	15.427
YWHAH	-0.603247	6.54483	-16.2167	4.15857e-16	1.74064e-14	26.5692	15.3811
DOCK9	0.525135	7.39474	16.1849	4.37912e-16	1.8094e-14	26.517	15.3586
RP11-766F14.2	0.630091	4.35804	16.1017	5.01342e-16	2.03487e-14	26.5078	15.2999
GINS2	-0.660617	5.17996	-16.0619	5.34943e-16	2.13353e-14	26.4753	15.2717
ARRDC3	0.672404	6.26693	16.0973	5.04941e-16	2.04046e-14	26.4408	15.2968
MORC3	0.509072	6.19079	16.0914	5.09841e-16	2.04995e-14	26.4159	15.2926
STUB1	-0.786002	5.08811	-16.0741	5.24384e-16	2.09662e-14	26.391	15.2804
MDM1	-0.687113	4.65537	-16.0374	5.56859e-16	2.20997e-14	26.3854	15.2543
NASP	-0.447914	8.77701	-16.1889	4.35075e-16	1.80231e-14	26.3842	15.3614
PTGS1	1.62332	2.62481	16.2173	4.15442e-16	1.74064e-14	26.3835	15.3815		PTGS1
LIMCH1	0.379981	8.49445	16.1602	4.55774e-16	1.8593e-14	26.3778	15.3413
WDR76	-0.600319	5.69781	-16.0348	5.5919e-16	2.21376e-14	26.3448	15.2524
PPM1F	-0.691383	6.76141	-16.091	5.10161e-16	2.04995e-14	26.336	15.2923
TSR1	-0.606358	6.37174	-16.0383	5.56023e-16	2.20997e-14	26.2849	15.2549
TCEAL3	-1.40899	2.62767	-15.9577	6.34495e-16	2.48737e-14	26.2819	15.1976
SCMH1	-0.61018	5.93552	-15.99	6.01804e-16	2.36499e-14	26.2797	15.2205
PCK2	-1.22506	2.92035	-15.907	6.89656e-16	2.67105e-14	26.274	15.1614
VPS4B	0.52236	5.7378	16.0127	5.79766e-16	2.28396e-14	26.2716	15.2367
TPX2	-0.509808	8.03711	-16.0863	5.14103e-16	2.06064e-14	26.2626	15.2889
SRPR	0.636066	6.72606	16.0155	5.77152e-16	2.27925e-14	26.2403	15.2387
TTC8	-0.930089	3.0528	-15.8446	7.64387e-16	2.93222e-14	26.205	15.1167
ASUN	0.499674	6.1272	15.9204	6.74621e-16	2.63184e-14	26.1528	15.1709
NDFIP2	-0.714897	5.25405	-15.8613	7.43609e-16	2.86619e-14	26.139	15.1287
CACNA2D1	0.737834	6.80678	15.922	6.72837e-16	2.63127e-14	26.1192	15.1721
LPHN3	0.869435	0.472985	15.8313	7.81353e-16	2.99016e-14	26.1099	15.1072
KLHL22	-0.797796	4.49728	-15.8246	7.90105e-16	3.00933e-14	26.1045	15.1023
FAT4	1.07143	4.85929	15.7253	9.31357e-16	3.46521e-14	25.9923	15.0309
DVL2	-0.619159	5.33561	-15.8163	8.00992e-16	3.03774e-14	25.9807	15.0964
UGCG	0.46559	8.46288	15.9087	6.87665e-16	2.66977e-14	25.9798	15.1626
ELOVL6	-0.632335	5.50465	-15.7908	8.35535e-16	3.15989e-14	25.9667	15.078
TBC1D16	-0.470731	7.28647	-15.8779	7.23475e-16	2.79529e-14	25.9457	15.1406
IRAK1	-0.729307	6.88426	-15.8291	7.84144e-16	2.99372e-14	25.9433	15.1056
CDC25B	-0.500597	6.2305	-15.8491	7.58765e-16	2.91762e-14	25.938	15.1199
PSMC3IP	-0.87288	4.04284	-15.6924	9.83652e-16	3.61791e-14	25.9115	15.0072
FUCA2	0.497623	6.53331	15.816	8.01345e-16	3.03774e-14	25.8923	15.0962
MYCL	0.615475	4.96237	15.751	8.92431e-16	3.33582e-14	25.8864	15.0494
ASNS	-0.77682	4.90027	-15.6992	9.72637e-16	3.59384e-14	25.879	15.012
MAP4K3	0.627534	6.82513	15.7609	8.77932e-16	3.29696e-14	25.8672	15.0565
NES	-0.54479	10.137	-15.9122	6.83741e-16	2.66096e-14	25.8655	15.1651
TECPR2	0.740389	5.29022	15.6563	1.04465e-15	3.82475e-14	25.8402	14.981
CAP2	0.470067	6.18644	15.7569	8.83741e-16	3.31104e-14	25.7924	15.0537
FAM198B	0.982138	4.95557	15.5848	1.17713e-15	4.27089e-14	25.7768	14.9292
ATAD3A	-0.852277	6.04155	-15.7342	9.17676e-16	3.42223e-14	25.7751	15.0373
TBC1D5	0.440265	7.32049	15.7796	8.51096e-16	3.20367e-14	25.7741	15.07
ZNF92	0.523437	6.08742	15.6956	9.78425e-16	3.60693e-14	25.7515	15.0095
AFAP1	0.537866	6.23316	15.7063	9.61171e-16	3.55965e-14	25.7389	15.0172
FUBP1	-0.373626	8.28236	-15.787	8.40701e-16	3.17197e-14	25.7273	15.0754
SLC6A6	0.532825	5.51981	15.6238	1.10278e-15	4.01018e-14	25.7115	14.9575
NCCRP1	-1.17621	0.949835	-15.547	1.25407e-15	4.49114e-14	25.709	14.9017
SULF2	-0.692555	6.18399	-15.7083	9.58055e-16	3.55631e-14	25.699	15.0186
SDPR	1.51456	1.80023	15.6725	1.01684e-15	3.73145e-14	25.6855	14.9927		SDPR
KANK1	0.794203	4.84396	15.5419	1.26483e-15	4.51768e-14	25.6748	14.898
ARFGAP2	-0.687069	6.10158	-15.639	1.07518e-15	3.92757e-14	25.6166	14.9685
BTF3L4	0.444412	6.92168	15.6256	1.0995e-15	4.00733e-14	25.5704	14.9588
LEPR	-1.50927	1.08477	-15.5723	1.20205e-15	4.34169e-14	25.5459	14.9201	LEPR
RAD9A	0.884922	4.18424	15.4464	1.48503e-15	5.23441e-14	25.5392	14.8283
SYNM	-0.536474	6.13371	-15.5205	1.31102e-15	4.65166e-14	25.4932	14.8824
NEDD4	0.479676	6.64832	15.5552	1.23703e-15	4.44806e-14	25.4677	14.9076
CPA5	-0.677252	3.18629	-15.5598	1.22736e-15	4.42317e-14	25.463	14.911
TACC3	-0.590191	6.76126	-15.5824	1.18188e-15	4.27844e-14	25.457	14.9274
ATP1A3	0.957677	4.31749	15.3922	1.62729e-15	5.66807e-14	25.4514	14.7885
C3orf70	-0.753618	4.21012	-15.3899	1.63366e-15	5.66807e-14	25.4326	14.7868
CRAT	-0.896996	4.04949	-15.385	1.64723e-15	5.69375e-14	25.4269	14.7832
LRPAP1	-0.557408	6.66992	-15.5467	1.2546e-15	4.49114e-14	25.4055	14.9015
CSRP1	0.545475	8.00156	15.5391	1.27077e-15	4.52885e-14	25.3549	14.8959
KLF13	-0.696841	5.31788	-15.4098	1.57954e-15	5.51912e-14	25.3418	14.8015
C4orf27	-0.867361	3.72729	-15.3345	1.79412e-15	6.10952e-14	25.3396	14.7461
SGTB	-0.884622	4.52914	-15.3597	1.7191e-15	5.87895e-14	25.3239	14.7647
RRP7A	-0.561936	6.14883	-15.451	1.47356e-15	5.21685e-14	25.2847	14.8316
TCEAL8	-0.634745	5.28431	-15.3635	1.70807e-15	5.85368e-14	25.2652	14.7675
FBXO5	-0.502124	6.52503	-15.4473	1.48269e-15	5.23441e-14	25.2574	14.8289
MACF1	0.544088	10.4368	15.5353	1.27894e-15	4.54787e-14	25.2492	14.8932
BAZ2B	0.654402	7.38594	15.4273	1.53364e-15	5.3939e-14	25.2407	14.8143
PTPRU	-0.584482	4.76363	-15.3295	1.80941e-15	6.13573e-14	25.2345	14.7425
FBXO9	-0.57947	5.01094	-15.3055	1.88455e-15	6.37692e-14	25.2215	14.7248
DGCR6L	-1.04615	3.89788	-15.2776	1.97607e-15	6.64464e-14	25.2189	14.7042
SECISBP2L	0.43368	6.59126	15.4113	1.57564e-15	5.51749e-14	25.1927	14.8025
MMD	-0.463032	5.34854	-15.3684	1.69405e-15	5.83049e-14	25.1887	14.7711
CEP78	-0.563336	6.8296	-15.4142	1.5678e-15	5.50202e-14	25.1879	14.8047
MYH14	-0.741132	4.42238	-15.3661	1.70057e-15	5.84044e-14	25.1674	14.7694
CYB5R1	0.623359	6.36713	15.3815	1.65691e-15	5.71491e-14	25.1663	14.7807
ZSWIM7	-0.771078	4.0144	-15.2468	2.08215e-15	6.97216e-14	25.1656	14.6815
MAGI1	0.559847	5.81031	15.3398	1.77809e-15	6.06778e-14	25.162	14.75
HDAC5	-0.689492	6.01966	-15.3889	1.63627e-15	5.66807e-14	25.1421	14.7861
SHCBP1	-0.494918	5.97358	-15.3041	1.88897e-15	6.37844e-14	25.1095	14.7238
CPEB4	0.7264	5.14753	15.2077	2.22572e-15	7.36091e-14	25.0932	14.6525
POLE	-0.424211	7.65653	-15.3905	1.63188e-15	5.66807e-14	25.0912	14.7873
SNX24	-1.00007	3.39805	-15.167	2.38595e-15	7.8014e-14	25.0758	14.6223
DNAJC2	-0.474604	6.76509	-15.3295	1.80946e-15	6.13573e-14	25.0574	14.7425
TTC38	-0.80188	4.05309	-15.1701	2.37317e-15	7.8004e-14	25.0372	14.6247
MASTL	-0.495857	6.45911	-15.2984	1.90732e-15	6.4269e-14	25.02	14.7196
ATP2A3	-0.917272	2.63618	-15.1282	2.54992e-15	8.27978e-14	24.9686	14.5935
STK10	-0.797406	5.00232	-15.1232	2.57176e-15	8.33384e-14	24.9554	14.5898
DCLK1	1.24424	3.99353	15.1141	2.61222e-15	8.44794e-14	24.9436	14.583
WBSCR22	-0.521967	5.84199	-15.2209	2.17606e-15	7.23368e-14	24.9383	14.6623
POLR2C	-0.702769	5.68345	-15.1665	2.3878e-15	7.8014e-14	24.922	14.622
OPRD1	-0.854788	2.64243	-15.1062	2.64747e-15	8.52761e-14	24.915	14.5772
SNRPD3	-0.476253	6.94178	-15.2477	2.07903e-15	6.97216e-14	24.8889	14.6821
TNRC6B	0.77647	7.39454	15.2414	2.10163e-15	7.02277e-14	24.8867	14.6774
PTPRT	-0.632905	1.38431	-15.1944	2.277e-15	7.51505e-14	24.8862	14.6426
CD83	-0.946433	2.41195	-15.0428	2.95203e-15	9.37708e-14	24.8632	14.5299
HIST1H1D	-0.913681	3.29236	-15.2378	2.11447e-15	7.05102e-14	24.8617	14.6748
SUCO	0.530263	7.28892	15.2204	2.17825e-15	7.23368e-14	24.8466	14.6619
PPARGC1A	1.89072	0.828803	15.2185	2.18514e-15	7.2416e-14	24.835	14.6605		PPARGC1A
IDI1	-0.590748	6.03775	-15.1868	2.30667e-15	7.59737e-14	24.8266	14.637
GPD2	-0.451761	6.04866	-15.1568	2.42796e-15	7.89972e-14	24.8143	14.6148
MTF1	0.653397	5.48356	15.0645	2.84418e-15	9.05239e-14	24.7642	14.546
CFL2	0.542966	7.50449	15.1665	2.38803e-15	7.8014e-14	24.7221	14.622
H2AFY	-0.419014	7.63908	-15.1579	2.42323e-15	7.89972e-14	24.7043	14.6156
XRCC1	-0.565509	4.99148	-15.0676	2.82891e-15	9.02163e-14	24.7035	14.5484
NEDD4L	0.565832	6.27109	15.0843	2.74907e-15	8.81953e-14	24.6941	14.5608
GNB5	-0.663416	4.48215	-14.9928	3.21778e-15	1.0141e-13	24.6849	14.4924
LGR4	0.727622	5.8632	14.9714	3.33874e-15	1.04404e-13	24.6667	14.4764
LRRC17	0.843681	6.62097	14.9355	3.55244e-15	1.10228e-13	24.6144	14.4495
LRCH1	0.496782	5.56609	15.0047	3.15255e-15	9.99427e-14	24.6108	14.5013
TNS1	0.774956	5.02587	14.948	3.47649e-15	1.0829e-13	24.6107	14.4589
CYTIP	2.88626	-1.04673	16.5514	2.42832e-16	1.08418e-14	24.6057	15.6147		CYTIP
ANAPC5	0.373585	7.50691	15.0784	2.7771e-15	8.89171e-14	24.5975	14.5564
FGF13	0.89888	5.19949	14.8849	3.87791e-15	1.19177e-13	24.5936	14.4114
NOTCH2	0.395444	8.95008	15.1108	2.62675e-15	8.47786e-14	24.5698	14.5806
UBAC1	-0.723322	5.33741	-14.9552	3.43368e-15	1.07164e-13	24.5624	14.4642
EFHD2	-0.717932	5.75341	-14.9889	3.23966e-15	1.01701e-13	24.5572	14.4895
MRPL24	-0.618967	5.19479	-14.9714	3.33869e-15	1.04404e-13	24.549	14.4764
ANTXR2	0.368589	7.29523	15.0709	2.81308e-15	8.989e-14	24.5486	14.5508
ZFYVE20	-0.456856	5.74204	-14.9963	3.19855e-15	1.01003e-13	24.5365	14.495
HAX1	-0.682669	5.17554	-14.9442	3.49974e-15	1.08803e-13	24.5362	14.456
LRP1	0.591189	7.81785	15.0003	3.17651e-15	1.00504e-13	24.5346	14.498
FENDRR	-0.594924	2.44223	-14.9194	3.6531e-15	1.13134e-13	24.5035	14.4373
PRKCD	-1.26743	3.0994	-14.8405	4.18872e-15	1.27752e-13	24.4899	14.3779
PEG10	0.454318	10.4622	15.1044	2.65583e-15	8.53743e-14	24.4744	14.5758
RPS6KA1	-0.740786	3.73971	-14.8391	4.19886e-15	1.27819e-13	24.4416	14.3769
C6orf89	-0.660944	4.48275	-14.8134	4.39121e-15	1.32669e-13	24.4252	14.3574
MYBPHL	-0.542044	2.08082	-14.9083	3.72397e-15	1.15106e-13	24.4181	14.429
CHAF1B	-0.856791	4.04712	-14.7815	4.64206e-15	1.39461e-13	24.4133	14.3333
PITHD1	-0.684515	5.13894	-14.8932	3.82247e-15	1.17698e-13	24.4091	14.4177
RASSF5	0.763819	4.45184	14.7791	4.66181e-15	1.39533e-13	24.3819	14.3314
CCSER1	1.25476	0.881827	14.7985	4.50627e-15	1.3589e-13	24.3593	14.3462
MDFIC	-0.539832	5.91596	-14.8957	3.80597e-15	1.17415e-13	24.3552	14.4195
NAP1L1	-0.450538	9.25712	-14.9913	3.22616e-15	1.01476e-13	24.3357	14.4913
ZNF134	0.511437	5.84599	14.8653	4.01179e-15	1.22589e-13	24.3176	14.3967
P4HA1	0.494234	7.02769	14.8797	3.91286e-15	1.20022e-13	24.2796	14.4075
AGBL5	-0.670871	5.50254	-14.7872	4.59575e-15	1.38329e-13	24.269	14.3376
TNFAIP1	-0.701453	5.18628	-14.7803	4.65152e-15	1.39485e-13	24.247	14.3324
HIST1H2BF	-0.917133	6.03988	-14.8192	4.34664e-15	1.3157e-13	24.243	14.3618
IBTK	-0.538419	6.83215	-14.8781	3.92416e-15	1.20139e-13	24.2343	14.4063
ZNF521	0.472083	6.32914	14.8315	4.25499e-15	1.29283e-13	24.2335	14.3711
ANKRD1	0.974323	3.20653	14.6674	5.66752e-15	1.66534e-13	24.2178	14.2466
HDHD2	-0.548982	4.97692	-14.75	4.90431e-15	1.45976e-13	24.2038	14.3094
CDS2	0.482967	6.6474	14.8287	4.27558e-15	1.29663e-13	24.1909	14.369
DDAH1	0.58133	6.90471	14.7502	4.90275e-15	1.45976e-13	24.0743	14.3096
HIVEP2	0.700013	5.76843	14.6267	6.0869e-15	1.77881e-13	24.0302	14.2156
LSMD1	-0.750925	4.57449	-14.6039	6.33615e-15	1.83828e-13	24.0219	14.1982
NSMCE4A	-0.691593	5.1084	-14.5998	6.38247e-15	1.84839e-13	24.0126	14.195
MRPS26	-0.753133	4.41999	-14.6244	6.11228e-15	1.78299e-13	24.0106	14.2138
UBE2Z	-0.471219	6.58806	-14.7249	5.12432e-15	1.52242e-13	24.0066	14.2904
PKN3	-0.634762	5.50034	-14.6859	5.48605e-15	1.61814e-13	23.9985	14.2607
HIST1H2AL	-0.928982	5.15019	-14.6859	5.48677e-15	1.61814e-13	23.9843	14.2607
CENPJ	-0.591966	6.12276	-14.698	5.37173e-15	1.59005e-13	23.9826	14.2699
PRRC2B	0.50176	9.14704	14.7602	4.81792e-15	1.43938e-13	23.9407	14.3171
ORC6	-0.626601	5.54782	-14.5837	6.56534e-15	1.89452e-13	23.9035	14.1827
PRPS2	-0.696762	5.36208	-14.5489	6.98142e-15	2.00379e-13	23.8873	14.1561
ZNF28	0.539378	5.69879	14.5822	6.58284e-15	1.89616e-13	23.8872	14.1816
NBAS	-0.431888	6.75876	-14.6509	5.83386e-15	1.71109e-13	23.8867	14.234
RFC2	-0.533791	6.15938	-14.6319	6.03137e-15	1.7658e-13	23.883	14.2196
BCL6	1.26386	2.03439	14.5413	7.07612e-15	2.02735e-13	23.849	14.1502
MRPS7	-0.763922	5.96854	-14.5986	6.39602e-15	1.84898e-13	23.8301	14.1941
RP11-395B7.7	-0.971452	3.70725	-14.4463	8.37199e-15	2.3649e-13	23.8287	14.0772
NUMA1	-0.511572	8.25743	-14.6701	5.64031e-15	1.66038e-13	23.8159	14.2487
CDC6	-0.454084	6.6529	-14.6205	6.15419e-15	1.79196e-13	23.774	14.2108
BTRC	0.529644	6.28641	14.5119	7.45338e-15	2.12785e-13	23.7301	14.1276
ALDH7A1	0.808786	6.1954	14.4105	8.92218e-15	2.5071e-13	23.7265	14.0495
TRIM65	-0.574278	4.55809	-14.4559	8.23022e-15	2.33306e-13	23.7178	14.0846
TMEM123	-0.389233	7.99583	-14.6123	6.24331e-15	1.81462e-13	23.693	14.2046
LRIG3	0.42058	6.75512	14.5218	7.32431e-15	2.09473e-13	23.6756	14.1352
UST	0.449961	4.83654	14.5083	7.50133e-15	2.13775e-13	23.6702	14.1249
PAFAH1B2	0.364406	7.50026	14.567	6.76204e-15	1.9443e-13	23.6611	14.1699
BNC2	0.867428	5.88475	14.4025	9.04881e-15	2.53825e-13	23.6587	14.0434
TCP11L1	-0.964447	4.00276	-14.3368	1.0173e-14	2.79506e-13	23.6198	13.9926
MEDAG	1.02322	2.6777	14.3225	1.04363e-14	2.84793e-13	23.6133	13.9815
POP1	0.507239	5.50912	14.3868	9.30621e-15	2.58829e-13	23.6107	14.0312
KAT6B	0.761164	6.2474	14.4288	8.63627e-15	2.43101e-13	23.5991	14.0637
HSPB11	-0.47569	5.74271	-14.4405	8.45787e-15	2.38497e-13	23.5669	14.0727
STRN3	0.396706	7.13143	14.4921	7.71825e-15	2.19567e-13	23.556	14.1125
AC144831.1	1.44055	1.65529	14.3736	9.52776e-15	2.6449e-13	23.528	14.021
IFT140	0.552045	4.46639	14.3371	1.01673e-14	2.79506e-13	23.4888	13.9928
MTHFD1	-0.568442	6.81468	-14.4666	8.07499e-15	2.2931e-13	23.4865	14.0929
RP11-475N22.4	-1.09466	1.66729	-14.2548	1.17814e-14	3.1719e-13	23.4821	13.9288
SEC24D	0.63691	6.0061	14.3063	1.0743e-14	2.91677e-13	23.458	13.9689
HDAC3	-0.580212	5.59027	-14.3509	9.92016e-15	2.73494e-13	23.4539	14.0035
FKBP3	-0.54819	5.97518	-14.3942	9.18423e-15	2.57174e-13	23.4537	14.037
CPT1C	0.584957	5.52736	14.3662	9.65285e-15	2.6704e-13	23.4376	14.0153
ZBTB43	0.558721	5.8926	14.3274	1.03455e-14	2.82793e-13	23.4279	13.9853
CALM1	0.421575	8.32824	14.4505	8.30902e-15	2.35125e-13	23.4243	14.0805
TGOLN2	-0.832042	6.81317	-14.393	9.20318e-15	2.57257e-13	23.4232	14.0361
CGNL1	0.608829	4.66383	14.2472	1.19417e-14	3.20432e-13	23.4068	13.9229
IKBKB	-0.439681	5.32821	-14.3119	1.06364e-14	2.8927e-13	23.375	13.9732
ARNT2	-0.701092	0.753392	-14.1895	1.32471e-14	3.51935e-13	23.3436	13.8779
FANCE	-0.967735	3.31586	-14.1704	1.37111e-14	3.63662e-13	23.3326	13.8629
RANBP1	-0.431725	7.48049	-14.3869	9.3042e-15	2.58829e-13	23.3304	14.0313
MME	0.464653	7.29802	14.3711	9.57003e-15	2.65205e-13	23.3296	14.0191
AVL9	0.491687	6.92708	14.3355	1.01974e-14	2.79699e-13	23.3177	13.9915
ITGA7	0.535737	5.92204	14.3339	1.02262e-14	2.8001e-13	23.2989	13.9903
KATNAL1	0.597569	5.58177	14.2338	1.22337e-14	3.2743e-13	23.2729	13.9124
RBMX	-0.403978	8.78069	-14.3867	9.30774e-15	2.58829e-13	23.2699	14.0312
LTA4H	0.442617	6.64688	14.2985	1.08942e-14	2.94875e-13	23.2575	13.9628
CDC42EP3	0.439493	7.82228	14.3132	1.0611e-14	2.89069e-13	23.255	13.9742
GNA12	-0.426789	6.09327	-14.2759	1.13438e-14	3.06435e-13	23.2521	13.9452
GNL1	-0.470844	5.94919	-14.2572	1.17303e-14	3.16344e-13	23.2234	13.9307
AC003090.1	-1.65917	-0.938977	-14.3567	9.81798e-15	2.71141e-13	23.1921	14.008	AC003090.1
MAP7D1	-0.625754	7.06982	-14.2983	1.08975e-14	2.94875e-13	23.1897	13.9627
SFXN3	0.812906	5.20641	14.1132	1.51995e-14	3.99186e-13	23.1796	13.8182
GSG1	1.46303	1.6789	14.1567	1.40529e-14	3.71502e-13	23.1475	13.8522
CERCAM	-0.560856	6.03318	-14.2333	1.22432e-14	3.2743e-13	23.1426	13.9121
CROT	0.877683	4.57494	14.0776	1.62116e-14	4.21634e-13	23.1399	13.7902
DGCR2	-0.667669	5.89207	-14.2237	1.24579e-14	3.32618e-13	23.1199	13.9046
EZR	-0.510385	6.25996	-14.2078	1.28169e-14	3.41635e-13	23.0965	13.8922
HAUS4	-0.707513	3.52568	-14.0647	1.65935e-14	4.30174e-13	23.0925	13.7801
RALY	-0.653349	7.09083	-14.2486	1.19126e-14	3.20185e-13	23.0903	13.924
FRG2	-2.42488	0.594101	-14.7071	5.28663e-15	1.56775e-13	23.0731	14.2768	FRG2
ETV1	0.618134	6.38735	14.0539	1.69226e-14	4.35893e-13	23.0606	13.7715
LAMTOR5	-0.641918	4.80849	-14.0889	1.58843e-14	4.15137e-13	23.0506	13.799
TEX14	-0.953812	1.72994	-14.0065	1.84426e-14	4.69776e-13	23.0494	13.7342
RNF152	-0.604671	5.78756	-14.1114	1.52491e-14	3.99835e-13	23.0462	13.8168
NDUFAF2	-0.806168	4.11968	-14.0349	1.75159e-14	4.48302e-13	23.0414	13.7566
DDIT4	0.814245	4.93965	14.055	1.68877e-14	4.35893e-13	23.0411	13.7724
EDNRA	0.690846	4.55938	14.0403	1.7346e-14	4.46085e-13	23.0281	13.7608
CEP250	-0.496164	6.81661	-14.1955	1.31053e-14	3.48744e-13	23.0259	13.8826
TMA7	-0.639543	6.1337	-14.134	1.46406e-14	3.85767e-13	22.9999	13.8344
MCHR1	0.946098	3.12876	13.9733	1.95884e-14	4.96599e-13	22.9869	13.708
DCAF6	0.424051	6.57423	14.1161	1.51216e-14	3.97788e-13	22.9681	13.8204
CDC27	0.399683	8.22357	14.1614	1.39332e-14	3.68943e-13	22.9038	13.8559
MCM10	-0.493236	6.09709	-14.0855	1.5981e-14	4.16309e-13	22.898	13.7964
KANK2	-0.440848	7.32968	-14.1509	1.42001e-14	3.74777e-13	22.8965	13.8477
OGFRL1	0.584634	5.85593	14.0874	1.59262e-14	4.15555e-13	22.8952	13.7979
RAP1GAP2	0.589103	5.48784	13.9985	1.87112e-14	4.75862e-13	22.8381	13.7279
GOLGA4	-0.575136	7.38178	-14.0946	1.57199e-14	4.11507e-13	22.8297	13.8036
PHF2	-0.435863	5.83372	-14.0145	1.81767e-14	4.64475e-13	22.8137	13.7405
MLLT3	0.832987	3.98705	13.867	2.37865e-14	5.87705e-13	22.7943	13.6237
CBS	-0.544681	5.64091	-14.0542	1.69125e-14	4.35893e-13	22.7939	13.7718
CD46	-0.461816	7.01857	-14.0676	1.65061e-14	4.28598e-13	22.7936	13.7824
RNF141	0.593833	5.11671	13.941	2.0776e-14	5.24226e-13	22.786	13.6824
EPC2	0.504685	6.69088	14.0588	1.67717e-14	4.34094e-13	22.7841	13.7754
SLC9A6	0.780671	5.20988	13.9431	2.0698e-14	5.23079e-13	22.7803	13.6841
KAZN	0.785976	3.07891	13.8816	2.3156e-14	5.74362e-13	22.7777	13.6353
PLEKHB2	0.552057	6.99593	14.0392	1.73799e-14	4.46242e-13	22.7723	13.76
ZFP91	-0.54638	6.10821	-14.0111	1.82889e-14	4.666e-13	22.7399	13.7378
SWAP70	-0.63363	5.01321	-13.893	2.26787e-14	5.64264e-13	22.736	13.6444
CDV3	0.462079	8.07467	14.0362	1.74732e-14	4.47921e-13	22.6845	13.7576
DAXX	-0.567688	5.53156	-13.9168	2.1714e-14	5.43628e-13	22.6519	13.6633
DTL	-0.466037	6.4037	-13.9664	1.98367e-14	5.02103e-13	22.6408	13.7025
CBX8	0.725889	4.3323	13.8093	2.64376e-14	6.46776e-13	22.6399	13.5778
GDF11	-0.701706	4.34948	-13.8272	2.55845e-14	6.26859e-13	22.6008	13.592
PRKACA	-0.712747	4.97884	-13.8012	2.68333e-14	6.5546e-13	22.5798	13.5713
LEPRE1	-0.516609	6.21333	-13.9289	2.12412e-14	5.34289e-13	22.5762	13.6728
HEXA	-0.499322	5.03367	-13.8638	2.39266e-14	5.89834e-13	22.5687	13.6211
ZNF264	0.513953	5.46917	13.8608	2.40575e-14	5.92152e-13	22.5444	13.6188
C22orf39	-0.716189	4.35637	-13.795	2.71453e-14	6.62074e-13	22.5434	13.5663
FRMD6	0.555299	5.66093	13.8469	2.4676e-14	6.05522e-13	22.5316	13.6077
SLC1A5	-0.438087	6.20486	-13.9171	2.17047e-14	5.43628e-13	22.5267	13.6634
VCL	-0.420674	7.71554	-13.9359	2.09723e-14	5.2835e-13	22.5266	13.6784
ITGA6	0.463346	7.40932	13.8962	2.2546e-14	5.61833e-13	22.5243	13.6469
IQGAP3	-0.54595	5.91162	-13.8708	2.36195e-14	5.84955e-13	22.5143	13.6267
EXO1	-0.456953	5.88828	-13.8868	2.29403e-14	5.6989e-13	22.5136	13.6394
CDC42BPB	-0.36766	6.92787	-13.9149	2.17893e-14	5.44666e-13	22.496	13.6618
LAD1	1.86748	1.76681	13.9745	1.95471e-14	4.96335e-13	22.4861	13.7089		LAD1
PCDH18	0.588642	5.82827	13.7854	2.76264e-14	6.7093e-13	22.4795	13.5587
ESYT2	-0.470718	6.79569	-13.856	2.42695e-14	5.96459e-13	22.4686	13.6149
MEGF10	0.357389	7.96629	13.9196	2.16036e-14	5.42554e-13	22.4639	13.6655
DSCC1	-0.655844	5.00422	-13.763	2.87894e-14	6.958e-13	22.4565	13.5408
COL14A1	1.06103	6.91692	13.6801	3.35444e-14	8.0232e-13	22.4408	13.4744
NUSAP1	-0.480709	7.55524	-13.901	2.23514e-14	5.57849e-13	22.4322	13.6507
PKNOX2	0.458286	5.50654	13.7811	2.78462e-14	6.74054e-13	22.4289	13.5552
DFFA	-0.484435	6.86681	-13.8666	2.38036e-14	5.87705e-13	22.4065	13.6234
ZNF616	0.568432	5.05668	13.7105	3.17116e-14	7.60748e-13	22.3972	13.4988
CAB39L	0.860448	3.34967	13.6404	3.61051e-14	8.58459e-13	22.3757	13.4424
CCDC50	-0.56139	5.42441	-13.759	2.89994e-14	6.98811e-13	22.3277	13.5376
GNE	0.417493	6.28623	13.7853	2.76337e-14	6.7093e-13	22.2975	13.5586
SLC30A7	0.487325	6.74495	13.7622	2.88311e-14	6.958e-13	22.2629	13.5401
HDDC2	-0.635287	4.90058	-13.6898	3.29473e-14	7.89213e-13	22.2513	13.4822
FNDC3B	0.441892	8.22213	13.7895	2.74172e-14	6.67692e-13	22.2197	13.562
PON2	0.397397	8.05948	13.7811	2.78434e-14	6.74054e-13	22.1916	13.5553
LUZP2	-0.464714	2.37795	-13.7154	3.14298e-14	7.55115e-13	22.1875	13.5027
ELP5	-0.652615	4.70941	-13.5781	4.05283e-14	9.56551e-13	22.1426	13.3922
KIF4A	-0.451724	6.31866	-13.6582	3.49326e-14	8.33045e-13	22.1402	13.4568
RCAN1	0.585321	5.85926	13.6774	3.37145e-14	8.05191e-13	22.1382	13.4722
SEZ6	-0.583679	2.05309	-13.6423	3.59784e-14	8.56713e-13	22.1247	13.444
PANK3	-0.40616	8.03999	-13.7386	3.01113e-14	7.2452e-13	22.1085	13.5213
PI4K2B	-0.485628	5.08881	-13.581	4.03117e-14	9.52838e-13	22.0871	13.3946
FBXO28	0.495272	6.15743	13.6383	3.62486e-14	8.60596e-13	22.0705	13.4407
KLF5	-0.536091	3.67021	-13.5557	4.22531e-14	9.91436e-13	22.0337	13.3741
NBEA	0.674151	4.99533	13.5295	4.43694e-14	1.03656e-12	21.999	13.3529
TYRO3	-0.643845	5.03293	-13.5673	4.13561e-14	9.74658e-13	21.9866	13.3835
ZNF714	0.513958	5.33335	13.6173	3.7686e-14	8.93404e-13	21.9858	13.4238
TLE4	0.563868	6.73932	13.5951	3.92707e-14	9.296e-13	21.9855	13.4059
RHNO1	-0.622595	4.98048	-13.5449	4.31179e-14	1.01025e-12	21.9787	13.3653
ZNF880	0.644003	4.70082	13.4863	4.80967e-14	1.11072e-12	21.9757	13.3179
STRA6	-1.28363	3.40095	-13.5611	4.18336e-14	9.83028e-13	21.9699	13.3785
DGUOK	-0.544747	5.26496	-13.518	4.53346e-14	1.05146e-12	21.9664	13.3436
WASF3	0.467504	5.5928	13.5353	4.38885e-14	1.02681e-12	21.94	13.3576
TCTN2	-0.692544	3.29292	-13.4387	5.25787e-14	1.20213e-12	21.9294	13.2792
ALAD	0.80364	4.90037	13.426	5.38463e-14	1.22069e-12	21.9246	13.2688
LZTS1	0.560844	6.19996	13.5192	4.52264e-14	1.05047e-12	21.9116	13.3446
LSP1	0.778384	4.02282	13.4319	5.32513e-14	1.21062e-12	21.9036	13.2737
ADAMTS4	0.737542	3.86152	13.4699	4.95922e-14	1.14197e-12	21.8478	13.3046
LIMK2	-0.557661	5.34803	-13.5067	4.63009e-14	1.07233e-12	21.8433	13.3344
OLFML2A	-0.389665	5.92264	-13.5612	4.18231e-14	9.83028e-13	21.8372	13.3786
XRCC2	-0.475507	6.27566	-13.5257	4.46876e-14	1.04096e-12	21.8361	13.3498
RAB11FIP2	-0.585227	4.85587	-13.44	5.2451e-14	1.20191e-12	21.8224	13.2802
CYB5R4	-0.603975	4.70536	-13.4363	5.28157e-14	1.20335e-12	21.8157	13.2772
TMEM209	0.444394	6.59955	13.5238	4.48478e-14	1.04318e-12	21.7786	13.3483
FNDC3A	0.411172	7.4003	13.5258	4.46786e-14	1.04096e-12	21.7663	13.3499
COQ4	-0.607505	5.1524	-13.4182	5.46399e-14	1.23694e-12	21.7646	13.2625
GOLM1	-0.463143	6.92376	-13.4885	4.78948e-14	1.10764e-12	21.7027	13.3197
HAUS5	-0.494989	5.29558	-13.3947	5.71019e-14	1.28363e-12	21.683	13.2434
FRAS1	0.587253	6.48368	13.3986	5.66779e-14	1.27589e-12	21.6558	13.2466
HIST1H2BO	-0.818075	7.15918	-13.4751	4.91148e-14	1.1326e-12	21.6469	13.3088
PSMC6	-0.473662	6.80177	-13.4565	5.08492e-14	1.16924e-12	21.6447	13.2937
FAM101A	-0.992507	3.57034	-13.2837	7.03844e-14	1.54759e-12	21.6404	13.1525
FGF2	-0.587354	5.00017	-13.3475	6.24044e-14	1.39116e-12	21.6369	13.2048
ZRANB3	-0.472713	5.20904	-13.3737	5.94016e-14	1.33347e-12	21.6254	13.2262
KBTBD7	0.572412	4.49683	13.3074	6.72937e-14	1.48573e-12	21.6249	13.172
PRELID1	-0.691434	6.30045	-13.4395	5.24941e-14	1.20191e-12	21.6226	13.2799
GID4	0.501743	4.72988	13.3133	6.65495e-14	1.47132e-12	21.6209	13.1769
USP37	-0.422098	6.86983	-13.436	5.28399e-14	1.20335e-12	21.598	13.277
DNAJC11	-0.453293	6.84353	-13.4307	5.33742e-14	1.2117e-12	21.5968	13.2727
RP11-453F18__B.1	0.545047	3.97796	13.3634	6.05542e-14	1.35744e-12	21.5949	13.2179
NBPF3	0.638643	3.26261	13.2898	6.95685e-14	1.53175e-12	21.582	13.1576
LEPREL1	0.500563	5.71593	13.3453	6.26564e-14	1.39377e-12	21.5784	13.203
GMPR2	-0.527389	5.51994	-13.3606	6.08744e-14	1.36083e-12	21.5772	13.2156
IRS1	0.413518	7.44582	13.446	5.18605e-14	1.19079e-12	21.5755	13.2852
RASSF4	0.394254	5.99133	13.4163	5.48356e-14	1.23962e-12	21.5686	13.2609
XPC	-0.477717	5.28197	-13.345	6.26951e-14	1.39377e-12	21.5582	13.2028
ARHGEF2	-0.34341	7.83254	-13.4359	5.28564e-14	1.20335e-12	21.5363	13.2769
S1PR1	0.90518	1.67806	13.1985	8.27068e-14	1.77958e-12	21.5303	13.0825
PDCD5	-0.556924	6.68277	-13.4013	5.63935e-14	1.27127e-12	21.524	13.2488
MEX3C	-0.39427	6.53373	-13.3622	6.06937e-14	1.35868e-12	21.5122	13.2169
PRKAR1B	-0.668439	4.20329	-13.1995	8.25395e-14	1.77836e-12	21.4987	13.0833
FANCI	-0.38003	7.37689	-13.4078	5.57162e-14	1.25776e-12	21.4872	13.254
EXOC3L1	0.891328	1.16482	13.1721	8.69562e-14	1.85364e-12	21.4801	13.0607
SYNPO2L	0.848112	3.76657	13.1894	8.41381e-14	1.80554e-12	21.4595	13.075
MUSK	0.891238	5.0926	13.1399	9.24535e-14	1.95785e-12	21.444	13.0341
DPH3	-0.517982	5.05672	-13.2419	7.61713e-14	1.6567e-12	21.4398	13.1182
DHRS4-AS1	-1.07276	2.23182	-13.1389	9.2634e-14	1.95909e-12	21.4384	13.0332
PDGFRA	-0.688862	1.68644	-13.1828	8.5214e-14	1.82376e-12	21.4295	13.0695
NCAPG2	-0.391791	7.18544	-13.3551	6.15167e-14	1.37327e-12	21.4274	13.211
RHOB	0.759168	6.30263	13.2427	7.60501e-14	1.65631e-12	21.4209	13.1189
SGCB	0.54776	6.48852	13.3034	6.78081e-14	1.49503e-12	21.4179	13.1687
CLK2	-0.508296	5.66383	-13.2809	7.07474e-14	1.55133e-12	21.4067	13.1503
PPP1R26	-0.874925	2.86799	-13.1373	9.29175e-14	1.96207e-12	21.406	13.0319
SIX4	0.441653	6.85097	13.3192	6.58185e-14	1.45917e-12	21.4034	13.1817
ADNP2	-0.395815	6.46294	-13.3136	6.65151e-14	1.47132e-12	21.3886	13.1771
RUFY1	-0.52453	4.87823	-13.2198	7.94344e-14	1.71606e-12	21.3864	13.1
NECAP2	-0.564354	5.06703	-13.2358	7.705e-14	1.67129e-12	21.369	13.1132
CFH	0.432751	7.6794	13.3246	6.51544e-14	1.44645e-12	21.3602	13.1861
TMEM64	0.577473	5.76909	13.2589	7.37536e-14	1.61163e-12	21.3443	13.1322
LPGAT1	-0.451021	6.93128	-13.2556	7.42191e-14	1.61862e-12	21.2919	13.1295
VEGFB	-0.718846	4.53372	-13.1253	9.50547e-14	1.99976e-12	21.2891	13.022
MLF1IP	-0.456291	6.02009	-13.2655	7.28474e-14	1.5952e-12	21.2876	13.1376
TTI1	0.382151	7.10629	13.2827	7.05081e-14	1.54819e-12	21.287	13.1518
ADAMTSL1	1.11499	3.39196	13.0676	1.06125e-13	2.20666e-12	21.276	12.9742
NR1D2	-0.512549	5.77377	-13.2288	7.80798e-14	1.69134e-12	21.2698	13.1075
MIPEP	-0.661854	3.66676	-13.0871	1.02243e-13	2.13422e-12	21.2584	12.9904
FAXDC2	1.43423	3.01656	13.1138	9.71617e-14	2.03875e-12	21.2579	13.0125
NADSYN1	-0.662337	4.38012	-13.0811	1.03422e-13	2.15432e-12	21.2518	12.9854
FDXR	-0.915102	3.10227	-13.0523	1.09279e-13	2.26053e-12	21.2398	12.9615
TMEM245	0.355544	7.61721	13.2586	7.37985e-14	1.61163e-12	21.2327	13.132
TUBGCP6	-0.548864	6.12497	-13.1925	8.36491e-14	1.79745e-12	21.2293	13.0775
RPS6KA4	-0.96945	4.49583	-13.0552	1.0868e-13	2.25395e-12	21.2164	12.9639
ME2	-0.609112	5.37778	-13.1083	9.81895e-14	2.05495e-12	21.2104	13.0079
RBM20	0.599783	5.10217	13.1114	9.76066e-14	2.04541e-12	21.1998	13.0105
RIMS4	0.619666	1.02557	13.1291	9.43774e-14	1.98811e-12	21.1615	13.0251
FLRT3	1.01214	4.18056	12.9928	1.22475e-13	2.5109e-12	21.1611	12.912
NANOS1	-0.577046	3.29486	-13.0925	1.01189e-13	2.11498e-12	21.159	12.9949
FREM1	1.26681	1.73798	12.9879	1.23635e-13	2.52763e-12	21.154	12.9079
CDCA7L	-0.362304	6.17668	-13.1773	8.60969e-14	1.84021e-12	21.1393	13.065
MTHFD1L	-0.395035	6.18024	-13.1521	9.03355e-14	1.91552e-12	21.1314	13.0441
MORF4L1	0.491842	8.15255	13.236	7.70299e-14	1.67129e-12	21.1262	13.1133
SRPK1	-0.435598	6.74437	-13.167	8.78072e-14	1.8693e-12	21.1261	13.0565
B4GALT5	0.418985	8.09325	13.2069	8.13992e-14	1.75615e-12	21.1077	13.0894
TUBB6	-0.651955	6.5965	-13.1869	8.45406e-14	1.81176e-12	21.0866	13.0729
SYNE1	0.373654	7.68511	13.1658	8.80134e-14	1.86964e-12	21.0733	13.0555
OTUD1	0.710524	4.6877	12.9782	1.25972e-13	2.56297e-12	21.0691	12.8997
TMTC1	0.344586	8.66587	13.2248	7.86791e-14	1.70203e-12	21.064	13.1041
CRIM1	0.653729	6.19516	13.022	1.1582e-13	2.38663e-12	21.0445	12.9362
PA2G4	-0.444203	7.15647	-13.1655	8.80556e-14	1.86964e-12	21.0382	13.0552
DAPK1	-0.348807	7.21456	-13.1737	8.66993e-14	1.85062e-12	21.0363	13.062
TRIB2	0.615213	6.4122	12.9874	1.23763e-13	2.52763e-12	21.0312	12.9074
EVI5	-0.496045	5.74619	-13.058	1.0809e-13	2.24462e-12	21.0126	12.9662
PFKM	0.526003	7.07516	13.1237	9.53582e-14	2.00352e-12	21.0095	13.0206
GAN	0.614164	5.08605	12.9558	1.31509e-13	2.64881e-12	20.982	12.881
ZNF699	0.872414	3.29348	12.9028	1.45659e-13	2.90829e-12	20.9664	12.8367
TATDN3	-0.69268	2.96276	-12.8869	1.50183e-13	2.98749e-12	20.9648	12.8234
DFNA5	-0.672383	4.25633	-12.951	1.32729e-13	2.67003e-12	20.963	12.877
HSDL1	0.543953	5.39199	12.979	1.25767e-13	2.56205e-12	20.9326	12.9004
NXPE3	-0.448159	6.35632	-13.0809	1.03474e-13	2.15432e-12	20.926	12.9852
MIB1	-0.43326	7.57976	-13.1367	9.30191e-14	1.96207e-12	20.9229	13.0314
SNX17	-0.682009	6.02302	-13.0368	1.12572e-13	2.32267e-12	20.9113	12.9486
MFSD8	0.583044	4.29337	12.9389	1.35847e-13	2.72253e-12	20.9083	12.867
TRPM4	0.867713	3.2883	12.8484	1.61807e-13	3.18716e-12	20.8796	12.791
FBXO10	0.492434	4.70795	12.9439	1.34559e-13	2.70009e-12	20.8759	12.8711
LAMA4	1.54131	5.54398	12.9706	1.27809e-13	2.59378e-12	20.8487	12.8934		LAMA4
CDK8	0.444579	6.38142	12.9898	1.23194e-13	2.52241e-12	20.8197	12.9094
FAM107B	-0.635561	4.29861	-12.8665	1.56222e-13	3.09231e-12	20.809	12.8063
CSNK2A1	0.32555	7.82442	13.0544	1.08847e-13	2.25451e-12	20.7919	12.9632
PODXL2	0.993366	4.40243	12.7947	1.79542e-13	3.51496e-12	20.7828	12.7458
TWF1	0.454658	7.15381	12.9954	1.21866e-13	2.5016e-12	20.7774	12.9141
PIK3C3	0.434933	6.2654	12.9715	1.27588e-13	2.59258e-12	20.7679	12.8942
IFT20	-1.01785	2.89097	-12.7749	1.8658e-13	3.64387e-12	20.7524	12.7291
TAF7	-0.466931	6.55188	-12.9806	1.25382e-13	2.55743e-12	20.7387	12.9018
RNF44	0.541756	5.48894	12.8794	1.52386e-13	3.02383e-12	20.729	12.8171
DDX26B	0.562357	5.14264	12.8762	1.53332e-13	3.03885e-12	20.7105	12.8144
PTPN1	-0.460383	6.40968	-12.9559	1.31483e-13	2.64881e-12	20.6942	12.8811
MAP3K4	-0.36358	6.80192	-12.9612	1.30163e-13	2.62827e-12	20.6936	12.8855
AGO1	0.511966	7.19917	12.9463	1.33936e-13	2.69094e-12	20.6806	12.8731
BARD1	-0.43994	6.22967	-12.9239	1.39843e-13	2.79564e-12	20.6805	12.8544
CCNF	-0.469589	6.62607	-12.966	1.28966e-13	2.61396e-12	20.6763	12.8895
SPARC	0.441338	10.1897	13.0387	1.12173e-13	2.31743e-12	20.6663	12.9501
ZSWIM6	0.550639	5.82932	12.8871	1.50119e-13	2.98749e-12	20.6581	12.8236
SLC35D1	0.447605	6.3963	12.8583	1.58712e-13	3.13387e-12	20.6349	12.7994
POFUT1	0.346972	7.64335	12.962	1.29945e-13	2.62719e-12	20.6295	12.8862
C18orf56	-1.8181	-0.309754	-12.9998	1.20848e-13	2.48387e-12	20.5894	12.9178	C18orf56
GBP2	0.767434	3.1127	12.6971	2.17096e-13	4.17391e-12	20.5856	12.6633
FAT3	0.420349	7.48154	12.8966	1.47414e-13	2.93969e-12	20.5496	12.8315
TAB1	-0.700865	3.56923	-12.7275	2.04626e-13	3.96738e-12	20.5386	12.689
CAMSAP2	0.43568	7.06257	12.8849	1.50762e-13	2.99529e-12	20.5351	12.8217
PAX5	-0.991626	0.512325	-12.6558	2.35359e-13	4.47988e-12	20.5268	12.6283
NCALD	1.55817	4.05906	12.924	1.39814e-13	2.79564e-12	20.5027	12.8545		NCALD
AHSA2	-0.451535	6.51741	-12.8587	1.58591e-13	3.13387e-12	20.5005	12.7997
SRL	1.58837	4.11809	12.7408	1.99393e-13	3.88465e-12	20.4814	12.7003		SRL
ZNF468	0.587752	5.24771	12.7325	2.02613e-13	3.93309e-12	20.4649	12.6933
PITPNM1	-0.799675	4.34199	-12.7037	2.14346e-13	4.13092e-12	20.4603	12.6689
ZFAND6	0.470026	6.7095	12.8335	1.66534e-13	3.26825e-12	20.4314	12.7785
UBA6	-0.359864	7.78393	-12.8505	1.61126e-13	3.17765e-12	20.4217	12.7928
NEK4	-0.611726	5.14556	-12.7197	2.07736e-13	4.01798e-12	20.4216	12.6825
SLC6A15	-0.587776	4.18039	-12.6913	2.19589e-13	4.20675e-12	20.4178	12.6584
EEFSEC	-1.15966	2.45075	-12.6106	2.57158e-13	4.86085e-12	20.4132	12.5898
PDLIM3	0.311929	7.53113	12.8325	1.66843e-13	3.27032e-12	20.3779	12.7777
PAGR1	-0.590997	4.69457	-12.7181	2.0838e-13	4.02558e-12	20.3745	12.6811
PIP4K2A	0.452446	5.78594	12.7239	2.06059e-13	3.99034e-12	20.3638	12.686
VPS4A	-0.605419	4.65667	-12.643	2.413e-13	4.58442e-12	20.3538	12.6174
SETD8	-0.470023	5.9054	-12.7574	1.93037e-13	3.76539e-12	20.3293	12.7144
CCNE1	-0.461099	5.85587	-12.7773	1.857e-13	3.63109e-12	20.3223	12.7312
KCTD10	0.40854	6.35408	12.7326	2.02593e-13	3.93309e-12	20.3171	12.6934
HIC2	0.438084	5.63699	12.6925	2.19049e-13	4.20139e-12	20.3056	12.6595
HDLBP	-0.369282	9.82186	-12.8351	1.66001e-13	3.26178e-12	20.2955	12.7799
GNPNAT1	0.556429	5.29385	12.6335	2.45834e-13	4.66505e-12	20.2892	12.6094
BMF	0.50429	4.3847	12.6867	2.21543e-13	4.23911e-12	20.2798	12.6545
FLNC	0.575409	10.2648	12.8403	1.64362e-13	3.23353e-12	20.2622	12.7842
RAB11FIP1	0.511171	4.72799	12.6245	2.50207e-13	4.74242e-12	20.2529	12.6017
AC016629.8	-1.25831	1.57221	-12.5421	2.94181e-13	5.46001e-12	20.2375	12.5314
TRAP1	-0.522813	6.21313	-12.7387	2.00202e-13	3.8957e-12	20.2351	12.6985
BTBD3	0.591681	5.33016	12.599	2.63071e-13	4.95121e-12	20.2278	12.5799
TCF19	-0.683237	4.57449	-12.565	2.81227e-13	5.24991e-12	20.2212	12.5509
MGAT2	-0.505027	5.97471	-12.6926	2.19001e-13	4.20139e-12	20.2181	12.6596
C4orf29	0.616381	4.03793	12.5655	2.8095e-13	5.24991e-12	20.2157	12.5514
DNAJB4	0.502533	6.21797	12.6838	2.22809e-13	4.25827e-12	20.1927	12.6521
KDELR3	-1.38322	1.44917	-12.6554	2.35519e-13	4.47988e-12	20.187	12.628
WDHD1	-0.400899	6.63829	-12.6975	2.16933e-13	4.17391e-12	20.1594	12.6637
KCNMA1	0.725184	2.84451	12.4832	3.304e-13	6.06968e-12	20.1437	12.481
DCLRE1A	-0.554131	4.5937	-12.5453	2.92337e-13	5.43206e-12	20.14	12.5341
DGKE	-0.57938	4.7204	-12.5631	2.82262e-13	5.26311e-12	20.136	12.5493
B3GALT2	0.709473	2.94801	12.4472	3.5476e-13	6.4576e-12	20.1058	12.4501
STX6	0.382309	5.97965	12.5996	2.62755e-13	4.95106e-12	20.1039	12.5805
CARS	-0.513515	5.65091	-12.6089	2.57999e-13	4.86715e-12	20.1037	12.5884
TLCD1	-1.0983	1.56734	-12.4463	3.55408e-13	6.46207e-12	20.0856	12.4493
MYO19	-0.358698	6.99482	-12.6773	2.25648e-13	4.30741e-12	20.0829	12.6466
IRF3	-0.656374	4.73271	-12.5348	2.9843e-13	5.52611e-12	20.0642	12.5252
SESTD1	-0.545835	6.06575	-12.5857	2.70019e-13	5.0642e-12	20.0612	12.5686
BRCA1	-0.485301	6.69322	-12.656	2.35246e-13	4.47988e-12	20.0589	12.6285
NEB	0.535981	10.0931	12.7065	2.13173e-13	4.11323e-12	20.0218	12.6713
TMEM129	-0.654784	4.07031	-12.4832	3.30428e-13	6.06968e-12	20.0028	12.4809
MIA3	0.40208	7.44561	12.6102	2.57362e-13	4.86085e-12	19.9977	12.5895
ALPK2	2.4147	3.44399	12.9636	1.29543e-13	2.62235e-12	19.9884	12.8876		ALPK2
COL24A1	0.95798	4.26169	12.3749	4.09522e-13	7.38747e-12	19.9697	12.3877
NUS1	-0.46711	6.04539	-12.5726	2.77034e-13	5.18366e-12	19.9574	12.5575
CCDC8	-0.55748	5.96859	-12.5411	2.94753e-13	5.46432e-12	19.95	12.5305
MKKS	-0.513111	5.02341	-12.5144	3.10706e-13	5.73361e-12	19.9388	12.5077
CHAF1A	-0.427591	6.44127	-12.55	2.89633e-13	5.38804e-12	19.9287	12.5382
SRPRB	0.492193	6.194	12.4965	3.21823e-13	5.93195e-12	19.9101	12.4924
SEL1L3	-0.396897	5.73067	-12.5328	2.99602e-13	5.54144e-12	19.8959	12.5235
DNAJC27-AS1	2.28193	1.20827	13.0134	1.17746e-13	2.42321e-12	19.8771	12.9291		DNAJC27-AS1
FAM136A	-0.403978	6.40133	-12.527	3.03053e-13	5.59882e-12	19.8707	12.5185
HIST1H3C	-1.59592	1.51595	-12.3216	4.55272e-13	8.05901e-12	19.8615	12.3417	HIST1H3C
TBC1D13	0.559658	5.93066	12.4653	3.42283e-13	6.26597e-12	19.859	12.4656
KIAA1324L	0.361918	3.94643	12.5824	2.71786e-13	5.09139e-12	19.8544	12.5658
TTLL6	-0.759281	0.673635	-12.3187	4.5797e-13	8.09786e-12	19.8405	12.3392
CHRNA1	0.391327	9.19893	12.5946	2.65346e-13	4.98819e-12	19.8358	12.5762
MICALL1	-0.56609	5.33288	-12.4772	3.34369e-13	6.13506e-12	19.8337	12.4758
ALYREF	-0.585515	7.17733	-12.5511	2.89008e-13	5.38265e-12	19.8291	12.5391
FGGY	-0.42603	4.76038	-12.495	3.22819e-13	5.94349e-12	19.8235	12.491
WDR37	0.569239	4.51504	12.3308	4.47056e-13	7.97506e-12	19.8208	12.3496
STOML2	-0.649315	5.82964	-12.4607	3.45446e-13	6.31667e-12	19.7815	12.4616
BTN2A1	0.496073	5.33248	12.3452	4.344e-13	7.78384e-12	19.7434	12.3621
SATB1	0.361459	4.66874	12.4761	3.35102e-13	6.1415e-12	19.7386	12.4748
PPME1	0.462374	5.92758	12.3714	4.12356e-13	7.42194e-12	19.7317	12.3847
APEH	-0.688382	5.36951	-12.4101	3.81844e-13	6.91925e-12	19.731	12.4181
HDDC3	-0.785245	2.09166	-12.2335	5.42943e-13	9.47527e-12	19.7048	12.2652
SYT11	0.574157	5.38155	12.2823	4.92493e-13	8.64175e-12	19.7012	12.3076
C3orf58	0.489564	4.80913	12.3421	4.37108e-13	7.82366e-12	19.6987	12.3594
CHST14	-0.72428	4.40425	-12.3261	4.51223e-13	8.01383e-12	19.6817	12.3456
CCNC	0.383777	6.68465	12.4572	3.47856e-13	6.35352e-12	19.6786	12.4586
STAT3	-0.376247	7.14568	-12.4513	3.51898e-13	6.41277e-12	19.6664	12.4536
C12orf23	0.477343	6.42411	12.382	4.0373e-13	7.29119e-12	19.653	12.3939
GTPBP2	-0.522086	5.57617	-12.3527	4.27966e-13	7.69429e-12	19.6471	12.3686
CENPK	-0.564246	5.55521	-12.3719	4.11942e-13	7.42194e-12	19.6455	12.3852
TCEAL4	-0.574858	5.18883	-12.2854	4.89422e-13	8.59724e-12	19.6337	12.3103
EMC1	0.304568	7.52823	12.4519	3.51511e-13	6.41277e-12	19.6256	12.4541
ARHGAP17	-0.521842	5.23368	-12.3518	4.28742e-13	7.69962e-12	19.6254	12.3678
COL1A2	1.01168	1.23984	12.1814	6.02778e-13	1.04177e-11	19.6016	12.2198
M6PR	0.404224	6.85167	12.415	3.78126e-13	6.85961e-12	19.6014	12.4224
PPP1R11	-0.537946	4.35094	-12.2237	5.53665e-13	9.63101e-12	19.5994	12.2568
GMPR	-0.614806	2.66995	-12.2367	5.39429e-13	9.42417e-12	19.5936	12.2681
RNASEH2A	-0.619299	5.20105	-12.329	4.48631e-13	7.99428e-12	19.5921	12.3481
MTF2	0.371075	7.11438	12.416	3.77394e-13	6.85407e-12	19.5768	12.4232
NRBP1	0.483177	7.33583	12.3995	3.89999e-13	7.05114e-12	19.5759	12.4089
PPA2	-0.612272	4.57395	-12.2749	4.99744e-13	8.75118e-12	19.5696	12.3013
SEMA3E	1.68726	1.74084	12.3246	4.52581e-13	8.02907e-12	19.5667	12.3443		SEMA3E
CSRP2BP	-0.567099	4.53638	-12.2932	4.81801e-13	8.4762e-12	19.5665	12.3171
GALNT10	0.579052	5.71995	12.2271	5.49963e-13	9.57697e-12	19.5631	12.2597
TRAPPC2	0.67064	5.01282	12.2041	5.7592e-13	9.9965e-12	19.5554	12.2396
COL25A1	1.71762	4.79811	12.5885	2.6853e-13	5.04216e-12	19.5552	12.571		COL25A1
FAM208A	-0.414287	7.15156	-12.4007	3.89e-13	7.04099e-12	19.5541	12.4101
C1GALT1	-0.512895	5.45583	-12.2977	4.77527e-13	8.41588e-12	19.528	12.321
ZNF117	-0.663418	4.39567	-12.25	5.25335e-13	9.18793e-12	19.5226	12.2796
CHIC1	0.920403	4.68641	12.1394	6.55866e-13	1.12027e-11	19.499	12.1832
KAT2A	0.555499	6.01035	12.3234	4.53632e-13	8.03884e-12	19.4982	12.3433
GMFG	-1.12333	0.685069	-12.1195	6.82706e-13	1.16364e-11	19.4766	12.1658
AC068535.2	-0.682253	0.644054	-12.2042	5.75737e-13	9.9965e-12	19.4595	12.2398
ARPP21	0.597785	3.96787	12.1504	6.41492e-13	1.09805e-11	19.4505	12.1928
SIKE1	-0.392731	6.68155	-12.3282	4.49318e-13	7.99766e-12	19.4453	12.3474
GOLGA3	-0.356473	7.32591	-12.3512	4.29262e-13	7.70036e-12	19.4359	12.3673
ZBTB18	0.40658	6.48324	12.3167	4.59755e-13	8.12049e-12	19.4198	12.3375
PUS7	0.312172	7.00991	12.3275	4.4997e-13	8.00041e-12	19.403	12.3468
C2orf68	-0.529794	4.85539	-12.1755	6.09894e-13	1.05294e-11	19.4012	12.2147
ARID5B	0.487203	6.00707	12.2749	4.99819e-13	8.75118e-12	19.393	12.3012
SUPT20H	0.387279	6.54662	12.3127	4.63494e-13	8.17754e-12	19.3815	12.334
DCP2	0.38328	7.8891	12.3404	4.38541e-13	7.84057e-12	19.3551	12.358
DDX52	0.37719	6.83389	12.293	4.82004e-13	8.4762e-12	19.3476	12.3169
STC2	0.409865	8.36408	12.332	4.4598e-13	7.9647e-12	19.3434	12.3507
DLG3	-0.638515	5.21308	-12.0816	7.36974e-13	1.2482e-11	19.3194	12.1325
ARHGEF39	-0.637659	3.48774	-12.0768	7.44163e-13	1.25772e-11	19.2411	12.1283
CDON	0.390985	7.84482	12.228	5.48939e-13	9.56952e-12	19.2195	12.2605
ZCCHC17	-0.536267	5.5477	-12.1539	6.36961e-13	1.09262e-11	19.2	12.1959
SPIRE2	1.08873	3.14192	12.0021	8.65717e-13	1.44493e-11	19.1985	12.0626
HIST1H3H	-0.964763	5.85617	-12.2021	5.78165e-13	1.00247e-11	19.183	12.2379
EEF2K	-0.370756	5.73649	-12.162	6.26716e-13	1.07735e-11	19.1538	12.2029
UBR1	0.448255	6.83965	12.1674	6.19887e-13	1.06675e-11	19.1287	12.2077
ATP6V0D1	-0.764716	4.67872	-11.9987	8.71618e-13	1.45026e-11	19.1283	12.0597
ATP6V0A1	0.536647	5.87258	12.0817	7.3682e-13	1.2482e-11	19.1231	12.1326
MSRB3	-0.483892	5.2409	-12.138	6.57778e-13	1.12234e-11	19.1155	12.1819
CACNA1G	-0.929008	2.594	-11.9414	9.79424e-13	1.61129e-11	19.097	12.009
TP73	-0.606141	3.98083	-12.0725	7.50602e-13	1.26461e-11	19.0939	12.1246
DCAF13	0.368523	7.20079	12.1713	6.15117e-13	1.05968e-11	19.0936	12.211
LYPLAL1	0.685676	4.21788	11.9729	9.18518e-13	1.51886e-11	19.0922	12.0369
TMEM194B	-0.789774	4.164	-11.9756	9.13458e-13	1.51205e-11	19.0878	12.0393
CLSTN1	0.420468	7.57698	12.1816	6.02486e-13	1.04177e-11	19.0764	12.2201
GPR125	0.367525	7.75644	12.1718	6.14445e-13	1.05965e-11	19.0583	12.2115
R3HCC1L	-0.524279	5.22844	-12.0246	8.26968e-13	1.38601e-11	19.0448	12.0825
SSBP2	0.554909	4.99406	11.9635	9.36222e-13	1.54481e-11	19.0441	12.0286
CIZ1	-0.652103	6.19439	-12.1059	7.0174e-13	1.19355e-11	19.0354	12.1538
SLC38A2	0.422592	8.76362	12.1906	5.91674e-13	1.02478e-11	19.0322	12.2279
SLC16A9	0.584984	3.08961	11.9824	9.01055e-13	1.49306e-11	19.0303	12.0452
PRNP	0.376775	6.66863	12.1573	6.32693e-13	1.08646e-11	19.0293	12.1988
CD36	1.04293	1.42388	11.895	1.07655e-12	1.74958e-11	19.0275	11.968
ABHD10	0.507818	5.93988	12.0789	7.4098e-13	1.25366e-11	19.0251	12.1302
GLIPR2	-0.477144	5.27956	-12.0752	7.46603e-13	1.26052e-11	19.0245	12.1269
EMP2	-0.540757	5.63482	-12.0727	7.50381e-13	1.26461e-11	19.0229	12.1247
CCDC92	-1.21269	2.48755	-11.9162	1.03099e-12	1.68406e-11	19.0184	11.9867
NCAPG	-0.331085	7.66214	-12.1531	6.38078e-13	1.09337e-11	19.0022	12.1951
TRAF3IP1	-0.695893	4.68017	-11.9503	9.61786e-13	1.58389e-11	18.992	12.0169
KREMEN2	0.915388	3.96147	12.0009	8.67788e-13	1.44589e-11	18.9775	12.0616
FEN1	-0.561255	6.22777	-12.0977	7.13411e-13	1.21084e-11	18.968	12.1467
PUM1	0.304099	8.16329	12.1417	6.52895e-13	1.11638e-11	18.9656	12.1852
C1orf109	0.443141	5.58354	12.0275	8.22199e-13	1.37946e-11	18.9648	12.085
RP11-69H14.6	-1.55854	-2.68948	-11.9201	1.02284e-12	1.67414e-11	18.9639	11.9902	RP11-69H14.6
ABI3BP	1.13962	0.318051	11.8677	1.13832e-12	1.83809e-11	18.956	11.9437
POLR3B	0.549767	5.29495	11.9891	8.88759e-13	1.47573e-11	18.9509	12.0512
SLC20A1	-0.342931	7.48879	-12.1092	6.9707e-13	1.18687e-11	18.9508	12.1567
SEC31A	0.307482	7.7478	12.0987	7.11894e-13	1.20954e-11	18.9392	12.1476
PAIP2B	-0.658336	2.02619	-11.9115	1.04077e-12	1.69667e-11	18.9386	11.9826
KIAA0556	-0.483562	4.64433	-11.9924	8.82887e-13	1.46749e-11	18.9222	12.0541
DCAF17	0.492443	5.81228	11.985	8.96156e-13	1.48647e-11	18.8842	12.0476
KLF3	0.402494	6.18009	12.0222	8.31154e-13	1.39158e-11	18.8735	12.0803
SMARCD1	0.375922	6.47459	12.0198	8.35052e-13	1.39665e-11	18.866	12.0783
SLC25A10	-0.850497	3.94995	-11.8614	1.15307e-12	1.85891e-11	18.8606	11.9381
TNXB	0.95793	2.53506	11.8057	1.29245e-12	2.05562e-11	18.8473	11.8886
THBS3	0.6082	5.43365	11.9115	1.04083e-12	1.69667e-11	18.839	11.9826
MCC	0.431906	6.44223	12.0284	8.20713e-13	1.3784e-11	18.8383	12.0858
MROH8	-0.984494	1.42303	-11.7952	1.32045e-12	2.08894e-11	18.8275	11.8793
TRIM55	0.462848	5.70577	11.9684	9.26911e-13	1.53117e-11	18.826	12.033
CAD	0.37362	8.23895	12.0693	7.55573e-13	1.27166e-11	18.817	12.1217
RAD54L	-0.497543	5.29982	-11.9408	9.806e-13	1.61157e-11	18.7936	12.0085
CMTR2	0.479589	5.3909	11.9059	1.05285e-12	1.71454e-11	18.7897	11.9776
ACVRL1	-1.48572	1.02068	-11.8693	1.13444e-12	1.83623e-11	18.786	11.9452
QPRT	0.668598	6.46219	11.9631	9.37091e-13	1.54481e-11	18.7586	12.0282
MRPL42	-0.446703	5.90626	-11.9285	1.00537e-12	1.65059e-11	18.7322	11.9977
CDH4	-0.38985	3.08054	-12.0007	8.68093e-13	1.44589e-11	18.7241	12.0614
BAZ1B	-0.30468	8.68884	-12.0417	7.98913e-13	1.34319e-11	18.7167	12.0975
FLOT2	-0.52402	5.10719	-11.8986	1.06858e-12	1.73838e-11	18.7143	11.9712
IL4R	-0.383416	6.75631	-12.0077	8.5587e-13	1.42998e-11	18.7129	12.0676
REEP3	-0.500537	5.57288	-11.9224	1.01795e-12	1.66784e-11	18.6984	11.9923
TMEM87B	-0.487068	4.95603	-11.8595	1.15747e-12	1.86414e-11	18.6846	11.9365
FILIP1	2.05579	2.01564	12.6155	2.54663e-13	4.8212e-12	18.6811	12.594		FILIP1
EAPP	-0.5311	4.52595	-11.8713	1.12996e-12	1.83082e-11	18.6805	11.9469
HADH	-0.533104	4.54668	-11.821	1.25257e-12	1.99925e-11	18.6362	11.9022
ZIK1	0.556018	4.26101	11.8468	1.18787e-12	1.91117e-11	18.6245	11.9252
PAPPA	1.69689	3.76809	11.8273	1.23634e-12	1.97729e-11	18.612	11.9079		PAPPA
FAM26E	0.983881	4.13079	11.692	1.63304e-12	2.53847e-11	18.608	11.787
ATXN7L2	0.616978	4.96031	11.7898	1.33516e-12	2.10806e-11	18.6002	11.8745
GABRE	-0.581995	3.31379	-11.7684	1.39533e-12	2.19444e-11	18.588	11.8553
SLCO3A1	-0.805881	0.928851	-11.6928	1.63036e-12	2.53676e-11	18.5703	11.7877
CCDC127	-0.491397	3.90263	-11.7641	1.4076e-12	2.20941e-11	18.5672	11.8515
JPH1	-0.724043	3.7335	-11.6875	1.64836e-12	2.55242e-11	18.5568	11.7829
STAT5B	0.347853	6.33171	11.8849	1.09898e-12	1.78423e-11	18.5449	11.959
TAF15	-0.850445	5.41886	-11.8336	1.22048e-12	1.95386e-11	18.5442	11.9135
SSFA2	-0.30238	7.75517	-11.9176	1.02808e-12	1.681e-11	18.5424	11.988
PGLS	-0.836627	3.75203	-11.6688	1.71328e-12	2.64277e-11	18.5283	11.7662
RTN3	0.397095	6.52572	11.836	1.21443e-12	1.94806e-11	18.5256	11.9156
SECISBP2	-0.358748	6.14334	-11.8423	1.19885e-12	1.92498e-11	18.5197	11.9212
ZC3H6	-1.28919	1.85247	-11.6913	1.63566e-12	2.5401e-11	18.5065	11.7863
CASC4	-0.490543	6.03	-11.8238	1.2452e-12	1.98947e-11	18.5063	11.9048
L3MBTL2	-0.446598	5.19227	-11.7831	1.35373e-12	2.13318e-11	18.4986	11.8685
C16orf93	-1.42927	1.2506	-11.7356	1.4926e-12	2.33037e-11	18.4951	11.8261
CTTNBP2NL	0.4513	5.89481	11.8017	1.30304e-12	2.06547e-11	18.4917	11.885
ZMYM3	0.419895	6.11315	11.7972	1.315e-12	2.08236e-11	18.4914	11.8811
MAP4K4	-0.436335	8.7923	-11.9249	1.01276e-12	1.66103e-11	18.4808	11.9945
LRBA	0.448626	7.45068	11.868	1.13758e-12	1.83809e-11	18.4652	11.944
AKIRIN1	0.316748	7.35861	11.8674	1.13901e-12	1.83809e-11	18.446	11.9435
MICU2	-0.508028	6.1975	-11.8349	1.21716e-12	1.95049e-11	18.4438	11.9147
PPT1	0.395153	7.83199	11.8829	1.1034e-12	1.78961e-11	18.4428	11.9573
METTL21B	0.567499	5.21972	11.673	1.69838e-12	2.62481e-11	18.4367	11.77
ZNF839	-0.762872	3.01042	-11.6229	1.88431e-12	2.87895e-11	18.4365	11.7248
DBNL	-0.365965	6.62288	-11.8072	1.28842e-12	2.05241e-11	18.4199	11.8899
ARNTL2	-0.736541	3.78324	-11.6333	1.84399e-12	2.82539e-11	18.4199	11.7342
STMN3	1.42311	5.27483	11.5908	2.01403e-12	3.05969e-11	18.402	11.6959
IGFBPL1	0.476025	5.16153	11.7594	1.42126e-12	2.22867e-11	18.3981	11.8473
ALDH9A1	0.40696	6.31515	11.8055	1.293e-12	2.05562e-11	18.3802	11.8884
STON2	0.459471	5.73119	11.7579	1.42574e-12	2.23353e-11	18.3708	11.846
MED21	0.409367	5.68596	11.7414	1.47508e-12	2.30632e-11	18.3647	11.8312
TEX261	-0.503274	5.94182	-11.7484	1.45399e-12	2.27556e-11	18.3641	11.8374
PIF1	-0.565801	4.9844	-11.7311	1.50662e-12	2.34878e-11	18.3607	11.822
CDC25A	-0.440447	6.47152	-11.7846	1.34956e-12	2.12871e-11	18.3596	11.8698
ZNF367	-0.564125	4.54054	-11.6599	1.74516e-12	2.68574e-11	18.3592	11.7582
GOLGA7	-0.401336	5.72863	-11.7933	1.32554e-12	2.09493e-11	18.3567	11.8776
CUL4A	-0.333428	6.69101	-11.8033	1.29878e-12	2.06277e-11	18.3533	11.8865
NR6A1	0.905558	3.5535	11.562	2.13835e-12	3.23024e-11	18.3479	11.6699
FXR1	-0.33817	8.00045	-11.8448	1.19293e-12	1.9174e-11	18.334	11.9234
HSPB7	-1.65078	2.17148	-11.5562	2.16409e-12	3.25992e-11	18.3214	11.6647	HSPB7
FRMPD1	0.657278	4.74629	11.5968	1.98915e-12	3.02761e-11	18.32	11.7013
PSPC1	0.353089	7.15686	11.811	1.2783e-12	2.0383e-11	18.3168	11.8934
RP5-935K16.1	-0.536939	4.57779	-11.6905	1.63822e-12	2.54161e-11	18.3094	11.7856
STATH	-0.840067	-1.14183	-11.6075	1.94551e-12	2.964e-11	18.3018	11.711
C10orf54	1.09058	2.63848	11.5276	2.29717e-12	3.41709e-11	18.2819	11.6388
TGFBR3	0.831078	4.43334	11.5406	2.23552e-12	3.34247e-11	18.2806	11.6506
C20orf112	1.04849	3.64997	11.5272	2.29896e-12	3.41709e-11	18.2773	11.6385
TRIL	1.16798	5.15547	11.525	2.30968e-12	3.42784e-11	18.2768	11.6364
STX17	-0.651907	4.00028	-11.5603	2.14591e-12	3.23861e-11	18.2371	11.6684
RUNX1	0.635894	6.55999	11.7354	1.49336e-12	2.33037e-11	18.2343	11.8258
ZNF813	0.611042	4.95828	11.6282	1.86369e-12	2.85287e-11	18.2308	11.7296
HBS1L	-0.317088	7.05035	-11.7723	1.38424e-12	2.17912e-11	18.2295	11.8588
AR	0.645524	5.44731	11.5862	2.03313e-12	3.08579e-11	18.2211	11.6918
ANK2	0.316754	8.60317	11.8027	1.30029e-12	2.06314e-11	18.2051	11.886
RTCA	0.447568	6.33404	11.6899	1.64039e-12	2.54252e-11	18.2012	11.7851
EPRS	0.344091	8.29562	11.7655	1.40347e-12	2.20509e-11	18.1894	11.8528
WDR17	1.22451	2.89166	11.5113	2.37614e-12	3.51027e-11	18.1765	11.6241
GCSH	-0.623305	3.90631	-11.5553	2.16803e-12	3.2628e-11	18.154	11.6639
RFFL	-0.895562	3.45797	-11.4623	2.63255e-12	3.85013e-11	18.1477	11.5796
ARHGEF25	-0.439038	6.08851	-11.6797	1.67506e-12	2.59126e-11	18.1394	11.776
PITPNA	-0.543829	5.03907	-11.6123	1.92613e-12	2.94004e-11	18.1349	11.7153
C16orf62	-0.411519	3.70708	-11.6597	1.7458e-12	2.68574e-11	18.1324	11.758
STRADB	0.471411	5.40959	11.6391	1.8221e-12	2.79987e-11	18.1192	11.7394
CHMP6	-0.572482	4.19777	-11.5827	2.04832e-12	3.10591e-11	18.1068	11.6886
SUV420H1	0.436727	5.95763	11.6259	1.87247e-12	2.86358e-11	18.1044	11.7276
HIST1H2BG	-0.745201	7.31331	-11.7191	1.5442e-12	2.40504e-11	18.1012	11.8113
ABCB6	1.01192	3.39374	11.4299	2.8172e-12	4.08672e-11	18.077	11.5502
LRRC8D	0.584127	5.23951	11.5348	2.26265e-12	3.37988e-11	18.0711	11.6454
FAM203A	-0.912221	2.77732	-11.428	2.82836e-12	4.09921e-11	18.0554	11.5485
NEDD1	-0.349258	5.93624	-11.6364	1.83235e-12	2.81025e-11	18.05	11.737
DIO2	0.941707	3.75696	11.4181	2.88807e-12	4.17873e-11	18.0481	11.5394
JRK	-0.424122	4.89449	-11.5516	2.18475e-12	3.28489e-11	18.0313	11.6606
CELF2	0.412793	7.43427	11.6702	1.7085e-12	2.63792e-11	18.0181	11.7674
DISP1	0.628875	4.85339	11.5097	2.38408e-12	3.51553e-11	18.006	11.6227
GBAS	-0.403002	5.37961	-11.5501	2.19176e-12	3.29235e-11	17.9829	11.6592
FDFT1	-0.438111	6.67458	-11.6385	1.82412e-12	2.80029e-11	17.9714	11.7389
FSCN1	-0.735719	8.15583	-11.6596	1.74616e-12	2.68574e-11	17.9557	11.7579
MFI2	-0.431374	4.29432	-11.557	2.16044e-12	3.25748e-11	17.9482	11.6655
PLXNA4	-1.39663	2.55573	-11.3725	3.17799e-12	4.54852e-11	17.9399	11.4978
GNPTAB	0.531149	4.99405	11.4663	2.61085e-12	3.82535e-11	17.937	11.5832
MFN1	0.34282	6.69578	11.6094	1.93754e-12	2.95466e-11	17.9274	11.7127
KCTD9	-0.555002	5.24841	-11.5185	2.34094e-12	3.46783e-11	17.9225	11.6306
SPTSSA	-0.493042	5.77246	-11.5758	2.07773e-12	3.14162e-11	17.921	11.6824
PPP1R35	-1.12173	2.23293	-11.3595	3.26637e-12	4.66669e-11	17.917	11.4859
TMTC3	-0.438676	6.65311	-11.5817	2.05243e-12	3.10922e-11	17.9048	11.6877
PSMD4	-0.524096	6.76498	-11.5942	1.99979e-12	3.04092e-11	17.8946	11.699
UBE2W	0.606418	5.75979	11.5104	2.38073e-12	3.51382e-11	17.8917	11.6233
STX11	-0.795358	2.23765	-11.347	3.3531e-12	4.76099e-11	17.8802	11.4746
NAALADL2	0.468606	2.90009	11.5334	2.26933e-12	3.38318e-11	17.879	11.6441
SNX33	0.411233	5.25479	11.4963	2.45221e-12	3.60607e-11	17.8715	11.6104
TTC39B	-0.819973	2.62967	-11.3485	3.34304e-12	4.75091e-11	17.87	11.4759
SNX9	-0.395873	5.72748	-11.5436	2.22186e-12	3.32514e-11	17.8575	11.6533
RUFY3	0.494024	6.9825	11.5339	2.26694e-12	3.38315e-11	17.8423	11.6446
KDM5B	0.29514	7.18625	11.5789	2.06438e-12	3.12437e-11	17.8415	11.6852
LSM6	-0.544358	4.37197	-11.4501	2.70086e-12	3.94073e-11	17.8391	11.5685
FAM73A	0.646306	5.18985	11.418	2.88843e-12	4.17873e-11	17.8305	11.5393
KIAA0586	0.444384	6.49043	11.5269	2.30031e-12	3.41709e-11	17.8291	11.6382
COPS7A	-0.580479	4.57723	-11.4147	2.90879e-12	4.20063e-11	17.8281	11.5363
ST3GAL3	-0.796802	3.2453	-11.3328	3.45514e-12	4.8929e-11	17.827	11.4615
TBC1D24	-0.385073	5.01003	-11.4997	2.43465e-12	3.58352e-11	17.8252	11.6136
POLR3A	0.405797	6.65409	11.5484	2.1995e-12	3.30089e-11	17.8139	11.6577
AMPD2	0.538187	6.55052	11.5124	2.37094e-12	3.5058e-11	17.7986	11.6251
RARG	-0.7313	3.0723	-11.3238	3.52162e-12	4.96954e-11	17.7824	11.4533
CCND1	0.347453	7.25653	11.5464	2.20873e-12	3.30856e-11	17.7758	11.6559
DGCR8	-0.331976	6.63132	-11.5238	2.31516e-12	3.4328e-11	17.7612	11.6354
GRK6	-0.686187	4.7558	-11.4488	2.70809e-12	3.94624e-11	17.7419	11.5673
MRPS9	-0.362565	6.16847	-11.5084	2.39089e-12	3.52235e-11	17.7385	11.6214
MAD2L1	-0.47321	6.90137	-11.533	2.27117e-12	3.38318e-11	17.7367	11.6438
CCDC90B	-0.495794	5.7742	-11.4553	2.6712e-12	3.90311e-11	17.7346	11.5733
TMEM57	-0.527578	4.84093	-11.3873	3.0805e-12	4.4208e-11	17.7341	11.5114
FOXN2	0.377648	6.73589	11.4839	2.51645e-12	3.69379e-11	17.7318	11.5992
SYNC	-0.794535	2.72619	-11.2749	3.9042e-12	5.45671e-11	17.729	11.4085
GOLT1B	0.669493	5.76578	11.4078	2.95073e-12	4.24975e-11	17.7204	11.5301
TMPO-AS1	-0.677468	2.76072	-11.2848	3.82368e-12	5.35349e-11	17.7117	11.4175
MCM7	-0.486937	8.49538	-11.5472	2.2051e-12	3.30621e-11	17.6836	11.6566
PPFIA4	0.487773	5.94654	11.4121	2.9246e-12	4.21966e-11	17.6794	11.5339
MRPL18	-0.43423	5.3518	-11.4031	2.97999e-12	4.28214e-11	17.6767	11.5258
ASIC4	1.31023	1.93022	11.2538	4.08289e-12	5.68175e-11	17.6681	11.389
RTN4	0.369932	8.49749	11.516	2.35321e-12	3.48279e-11	17.6565	11.6283
XIAP	-0.584692	6.15814	-11.4071	2.95511e-12	4.25224e-11	17.6499	11.5294
PHF20	-0.317531	6.66691	-11.4858	2.50654e-12	3.6826e-11	17.6479	11.6009
ERV3-1	-0.68227	3.55264	-11.2617	4.01498e-12	5.59694e-11	17.6366	11.3963
KRR1	-0.392666	6.4825	-11.4456	2.72614e-12	3.96895e-11	17.63	11.5645
THUMPD1	0.340947	6.88601	11.4766	2.55504e-12	3.747e-11	17.6294	11.5926
NRP2	0.433297	6.42023	11.4111	2.93074e-12	4.22474e-11	17.6176	11.533
FAM171B	0.476293	7.64349	11.4154	2.90451e-12	4.19822e-11	17.6143	11.5369
PMVK	-0.811999	2.58439	-11.2116	4.46507e-12	6.15499e-11	17.6058	11.3502
TM6SF1	-0.669197	0.894197	-11.245	4.15917e-12	5.77291e-11	17.6054	11.381
WNT3	-0.659585	3.2596	-11.2402	4.20229e-12	5.81769e-11	17.5899	11.3765
ZNF326	0.453899	6.83395	11.4356	2.7839e-12	4.04938e-11	17.5881	11.5553
WARS2	0.450756	5.28937	11.3246	3.51556e-12	4.96535e-11	17.585	11.454
TIMELESS	-0.391378	6.57317	-11.4646	2.61974e-12	3.83488e-11	17.5744	11.5817
RBX1	0.477237	5.55822	11.3656	3.22446e-12	4.61092e-11	17.571	11.4915
APBB2	-0.389955	6.13306	-11.4029	2.98122e-12	4.28214e-11	17.5661	11.5256
ACSF2	-0.585197	3.5805	-11.2425	4.18198e-12	5.79956e-11	17.5465	11.3786
C1orf112	-0.463334	5.43033	-11.3521	3.31739e-12	4.72698e-11	17.5456	11.4792
LTB4R	-0.728303	3.56263	-11.198	4.59581e-12	6.31693e-11	17.5365	11.3376
IGDCC4	0.494749	5.64359	11.3554	3.2948e-12	4.69896e-11	17.532	11.4822
SMYD2	-0.518186	5.38247	-11.3494	3.33637e-12	4.74982e-11	17.5314	11.4767
NAA50	0.310408	7.61086	11.4327	2.80083e-12	4.06894e-11	17.5209	11.5527
THSD4	0.647366	4.42062	11.2863	3.81185e-12	5.34623e-11	17.5011	11.4189
ISCA1	-0.479261	5.53912	-11.2961	3.73345e-12	5.25002e-11	17.453	11.4279
CDCA2	-0.446255	6.16551	-11.3577	3.2788e-12	4.6803e-11	17.4464	11.4843
PSKH1	-0.699916	3.89481	-11.1817	4.7573e-12	6.52424e-11	17.4435	11.3226
CREBL2	0.605548	4.24754	11.1921	4.65318e-12	6.38689e-11	17.4318	11.3323
EPHA7	0.279067	7.81213	11.4324	2.80241e-12	4.06894e-11	17.4238	11.5525
TOP2A	-0.321964	9.58304	-11.4499	2.70185e-12	3.94073e-11	17.4103	11.5683
DNAH6	0.8308	1.43338	11.1248	5.37032e-12	7.26576e-11	17.4097	11.27
NPNT	-0.552062	4.68867	-11.1796	4.77918e-12	6.53751e-11	17.4053	11.3206
RBM42	-0.557683	5.67525	-11.3111	3.61701e-12	5.09967e-11	17.3947	11.4417
NAB2	-0.901735	4.74924	-11.1614	4.96764e-12	6.76652e-11	17.3944	11.3038
ELF2	-0.298995	6.1559	-11.3299	3.47639e-12	4.91434e-11	17.3934	11.4589
ISG15	-1.06983	3.26134	-11.0949	5.7246e-12	7.66123e-11	17.3701	11.2423
ARHGAP12	0.380855	6.92612	11.342	3.38903e-12	4.80776e-11	17.3701	11.4699
RPL36AL	-0.480101	6.57804	-11.3374	3.42202e-12	4.85028e-11	17.3559	11.4657
MAP3K6	-0.520704	4.74116	-11.2015	4.56187e-12	6.27765e-11	17.3464	11.3409
TNIK	0.790523	5.34394	11.1149	5.48517e-12	7.39624e-11	17.3422	11.2608
TRAF3	-0.380273	5.40153	-11.2853	3.81943e-12	5.35219e-11	17.3413	11.418
RSL1D1	0.31523	8.2803	11.3807	3.12376e-12	4.47488e-11	17.3302	11.5053
COIL	0.398945	6.05192	11.2783	3.87662e-12	5.42288e-11	17.323	11.4115
MEX3B	0.593852	5.31065	11.2473	4.13963e-12	5.75076e-11	17.2893	11.383
PIK3C2B	1.08992	3.36727	11.0635	6.12127e-12	8.14463e-11	17.2642	11.2132
ZNF516	0.538608	4.83604	11.1	5.6623e-12	7.5905e-11	17.2628	11.247
TUBB3	1.05496	6.08751	11.1208	5.4167e-12	7.32234e-11	17.2503	11.2663
PHC2	-0.452364	6.88969	-11.2898	3.78338e-12	5.31095e-11	17.2491	11.4221
CCNA2	-0.350871	7.25134	-11.3085	3.63711e-12	5.12352e-11	17.2479	11.4392
EPB41L5	-0.47084	5.70451	-11.2495	4.12013e-12	5.72862e-11	17.2406	11.3851
PROCA1	-0.806277	3.0453	-11.049	6.31508e-12	8.38169e-11	17.2229	11.1996
SLC25A40	-0.526462	4.84218	-11.1625	4.95568e-12	6.75595e-11	17.2192	11.3049
BLM	-0.370018	6.39598	-11.2743	3.90973e-12	5.45969e-11	17.2131	11.4079
HMGB2	-0.456605	7.89024	-11.3306	3.47159e-12	4.91187e-11	17.2097	11.4595
ERVW-1	-0.39084	4.17471	-11.3487	3.34112e-12	4.75091e-11	17.203	11.4761
CASC5	-0.405077	7.87011	-11.3025	3.68342e-12	5.1842e-11	17.1998	11.4337
TRMT5	0.360642	5.89836	11.242	4.1861e-12	5.80027e-11	17.1781	11.3782
NPC1	-0.308044	6.04987	-11.256	4.06374e-12	5.66001e-11	17.1609	11.3911
SMTNL1	0.881644	2.45562	11.0268	6.62174e-12	8.75257e-11	17.1594	11.179
FOXP1	0.388709	5.35024	11.2262	4.32868e-12	5.98237e-11	17.1536	11.3636
SH3TC1	-1.03684	3.84432	-11.0145	6.79962e-12	8.96557e-11	17.1527	11.1675
RSL24D1	-0.385162	6.19032	-11.2381	4.22041e-12	5.83775e-11	17.152	11.3746
LCOR	0.532148	5.65835	11.1499	5.09008e-12	6.91572e-11	17.1477	11.2933
FRG2B	-2.52699	-1.04665	-11.3865	3.08626e-12	4.42511e-11	17.1453	11.5106	FRG2B
UBE3C	0.278349	8.06404	11.2669	3.97091e-12	5.54032e-11	17.1368	11.4011
PCDH7	0.275905	8.99435	11.2946	3.74554e-12	5.26242e-11	17.1367	11.4265
C12orf43	-0.505905	4.35894	-11.0984	5.68173e-12	7.6102e-11	17.1297	11.2455
POFUT2	0.455903	5.56979	11.1561	5.0235e-12	6.83681e-11	17.1252	11.299
CHRNG	0.68683	5.53534	11.0915	5.76552e-12	7.70317e-11	17.1232	11.2392
LRIG1	0.323576	6.09902	11.2239	4.34957e-12	6.00606e-11	17.1216	11.3616
TADA1	-0.404731	4.30367	-11.1011	5.64822e-12	7.57796e-11	17.1213	11.2481
CTC-360P9.1	1.07566	0.386615	10.9687	7.50305e-12	9.74124e-11	17.1138	11.1248
LIPA	0.477712	4.89261	11.0716	6.0168e-12	8.02556e-11	17.1083	11.2206
HEATR5B	0.410562	6.43573	11.1501	5.08781e-12	6.91572e-11	17.0954	11.2935
KLHL20	0.52364	4.98353	11.0638	6.11788e-12	8.14463e-11	17.0892	11.2134
GCLC	0.729405	4.05683	10.9705	7.47385e-12	9.71832e-11	17.0881	11.1265
PRIM1	-0.428113	4.98933	-11.1655	4.92443e-12	6.71904e-11	17.082	11.3076
CHST11	0.519687	4.38069	11.0629	6.12983e-12	8.14928e-11	17.0727	11.2126
MMADHC	0.495036	6.59026	11.1797	4.77791e-12	6.53751e-11	17.0669	11.3208
FKTN	0.419591	6.13303	11.1381	5.22019e-12	7.08051e-11	17.063	11.2823
HYI	0.465077	2.01046	11.1198	5.4272e-12	7.32421e-11	17.0599	11.2654
ZC3H7A	-0.390872	5.88336	-11.1812	4.76214e-12	6.52531e-11	17.0571	11.3222
DUSP3	0.350355	6.40444	11.1977	4.59827e-12	6.31693e-11	17.0531	11.3374
FBXW2	-0.276079	7.192	-11.2118	4.46278e-12	6.15499e-11	17.0459	11.3504
POC1A	-0.644665	3.98174	-10.9995	7.02173e-12	9.19806e-11	17.027	11.1536
HIST1H3J	-0.904619	5.41855	-11.1372	5.22986e-12	7.08765e-11	17.022	11.2815
HIST1H2AK	-0.871261	4.22002	-11.066	6.08836e-12	8.11429e-11	17.0196	11.2155
SLC38A10	-0.414523	6.12578	-11.1768	4.807e-12	6.56997e-11	17.0058	11.3181
PPP1R12C	-0.415293	5.683	-11.1201	5.42437e-12	7.32421e-11	17.0052	11.2657
TPM3	-0.327235	8.1571	-11.2017	4.5591e-12	6.27765e-11	16.9615	11.3411
BROX	-0.437803	6.09096	-11.1085	5.56041e-12	7.48193e-11	16.9528	11.2549
PUS3	0.664996	4.14939	10.9493	7.82182e-12	1.0098e-10	16.9438	11.1067
LRRN1	0.567805	4.8027	10.979	7.338e-12	9.57335e-11	16.9417	11.1344
C12orf54	-1.39916	-1.54218	-10.9487	7.83359e-12	1.01051e-10	16.9317	11.106
PCSK6	-0.558588	-0.572929	-11.0279	6.6073e-12	8.74067e-11	16.9276	11.18
FDPS	-0.403809	6.82491	-11.1438	5.15698e-12	7.00068e-11	16.917	11.2876
SH2B3	-0.659701	4.91575	-10.9508	7.79774e-12	1.0075e-10	16.916	11.108
PTPN11	-0.322318	7.98663	-11.1719	4.85766e-12	6.63358e-11	16.9048	11.3136
GPX8	0.381767	6.33673	11.0904	5.77877e-12	7.71446e-11	16.9041	11.2382
FAM111A	-0.64024	4.60177	-10.9612	7.62411e-12	9.8586e-11	16.8929	11.1178
ABHD12	-0.455062	4.98683	-11.0169	6.76384e-12	8.92572e-11	16.8905	11.1698
KBTBD6	0.410832	5.57786	11.0514	6.28228e-12	8.34504e-11	16.8839	11.2019
DDX19A	-0.450752	5.49056	-11.0297	6.58067e-12	8.71261e-11	16.8715	11.1817
N4BP2	-0.440963	6.4134	-11.1068	5.57986e-12	7.49249e-11	16.8692	11.2534
CORO1A	-0.718048	2.65181	-10.8992	8.71531e-12	1.11797e-10	16.8647	11.0597
KRT80	0.505055	5.42549	10.9961	7.07284e-12	9.25748e-11	16.8498	11.1504
FIBP	-0.558559	4.79499	-10.9832	7.27267e-12	9.49582e-11	16.8454	11.1383
UAP1	-0.395836	6.01344	-11.044	6.38327e-12	8.46521e-11	16.8332	11.195
KIAA1432	0.372543	6.37368	11.107	5.57777e-12	7.49249e-11	16.823	11.2535
ABCE1	0.363665	8.35488	11.1346	5.25915e-12	7.12134e-11	16.812	11.2791
ZNF793	0.564714	2.69397	10.9208	8.31753e-12	1.07122e-10	16.8064	11.08
RAB10	0.300687	7.55306	11.0918	5.76202e-12	7.70317e-11	16.7932	11.2394
LGALS3	-1.07614	1.81414	-10.8261	1.02108e-11	1.28418e-10	16.7845	10.9909
CDKN3	-0.734366	3.56051	-10.8608	9.46946e-12	1.20604e-10	16.7793	11.0237
DDX21	-0.353188	8.26639	-11.1104	5.5382e-12	7.46148e-11	16.755	11.2566
BDH1	-0.619685	4.23108	-10.8678	9.32819e-12	1.19183e-10	16.749	11.0302
QTRT1	-0.78881	3.99479	-10.8455	9.78884e-12	1.24082e-10	16.7353	11.0093
IQCE	-0.683585	4.22475	-10.8726	9.23067e-12	1.18031e-10	16.735	11.0348
LRP10	-0.657424	4.48797	-10.8589	9.50894e-12	1.20962e-10	16.7021	11.0219
COL12A1	0.403118	7.82876	10.9908	7.15392e-12	9.34837e-11	16.6964	11.1455
SEPT2	-0.274743	9.54342	-11.1083	5.56269e-12	7.48193e-11	16.6927	11.2547
GALNT2	0.430799	7.4502	11.0377	6.46893e-12	8.57173e-11	16.6888	11.1892
TRIM62	0.553154	5.07387	10.8998	8.70391e-12	1.1174e-10	16.6882	11.0603
PRADC1	-0.738515	3.6235	-10.8153	1.04517e-11	1.31038e-10	16.6793	10.9808
LRRC4	-0.819794	2.88625	-10.7863	1.1131e-11	1.38689e-10	16.6677	10.9535
CD9	-0.753075	4.57398	-10.8611	9.46313e-12	1.20604e-10	16.6545	11.024
RHOBTB1	0.35925	6.2374	11.0082	6.89265e-12	9.05851e-11	16.6456	11.1616
POGK	0.291844	6.68359	11.0134	6.81543e-12	8.97905e-11	16.6412	11.1665
ZYG11A	0.645847	3.04818	10.8341	1.0035e-11	1.26703e-10	16.6298	10.9985
PCYOX1	0.352865	6.93922	10.9953	7.0858e-12	9.26689e-11	16.6257	11.1496
ADC	0.778149	3.87024	10.7592	1.18079e-11	1.46329e-10	16.6177	10.9278
KLHL40	1.00801	0.922253	10.7395	1.23247e-11	1.52147e-10	16.6174	10.9092
MKRN2	0.37401	5.90524	10.9701	7.47935e-12	9.71832e-11	16.6121	11.1261
TOP3A	-0.378763	6.4435	-10.9784	7.34795e-12	9.57856e-11	16.6118	11.1338
TRAF3IP2	-0.669556	3.83139	-10.7911	1.1015e-11	1.37349e-10	16.6054	10.958
NRD1	-0.311732	7.88615	-11.0258	6.63651e-12	8.76488e-11	16.5964	11.1781
MAP3K1	0.432831	5.47912	10.8581	9.52513e-12	1.21026e-10	16.5889	11.0211
FAM60A	0.291543	6.82045	10.9726	7.44062e-12	9.68365e-11	16.5841	11.1284
KIF22	-0.384083	6.86895	-11.004	6.9551e-12	9.11821e-11	16.5821	11.1577
MAN2A1	0.346592	7.65834	11.0075	6.90283e-12	9.06448e-11	16.5666	11.161
ACVR1C	1.478	2.23329	10.8771	9.14217e-12	1.16992e-10	16.5647	11.039
JAK2	0.528072	4.70542	10.8465	9.76704e-12	1.23903e-10	16.5556	11.0102
ABLIM1	0.551066	5.39988	10.8141	1.04787e-11	1.31273e-10	16.5478	10.9797
ZBTB4	0.544296	4.60036	10.7973	1.08691e-11	1.35742e-10	16.5476	10.9638
MAPRE1	0.309521	8.15944	11.0083	6.89025e-12	9.05851e-11	16.5458	11.1618
EIF4A2	0.429565	8.841	11.0089	6.88092e-12	9.05791e-11	16.5259	11.1624
NDC80	-0.34201	6.50291	-10.9672	7.52684e-12	9.76116e-11	16.5199	11.1234
ETS1	-0.328274	6.82694	-10.967	7.53054e-12	9.76116e-11	16.5026	11.1232
CCDC18	-0.426399	5.83307	-10.9118	8.48141e-12	1.09145e-10	16.4909	11.0715
ZNF91	0.517206	6.61931	10.9046	8.61468e-12	1.10682e-10	16.4838	11.0648
EIF4G1	-0.368926	9.11441	-11.0053	6.93479e-12	9.099e-11	16.4768	11.159
AC005943.5	1.50111	2.3693	10.8226	1.02878e-11	1.29184e-10	16.4753	10.9877		AC005943.5
SLC38A4	1.43892	4.50095	10.7648	1.16642e-11	1.44771e-10	16.4587	10.9331
HIST1H2AJ	-1.40575	3.35777	-10.6602	1.46584e-11	1.77279e-10	16.4576	10.8339
ZNF322	-0.411687	4.9772	-10.8441	9.81909e-12	1.24367e-10	16.4456	11.0079
WDR18	-0.731794	5.31396	-10.8821	9.04307e-12	1.15816e-10	16.4432	11.0437
NHLRC3	0.386628	5.26748	10.8267	1.01962e-11	1.28334e-10	16.4425	10.9916
STYX	0.502349	5.72953	10.8617	9.45204e-12	1.20574e-10	16.4414	11.0245
HIST1H1C	-0.741299	8.63588	-10.9734	7.42733e-12	9.67419e-11	16.4367	11.1292
POLR3E	-0.402746	5.61084	-10.8564	9.5617e-12	1.21394e-10	16.4341	11.0195
SGCD	1.00879	5.12843	10.6603	1.46555e-11	1.77279e-10	16.432	10.834
CCDC149	-0.976008	1.24246	-10.6479	1.50573e-11	1.8183e-10	16.4312	10.8223
PTP4A2	-0.311718	8.3579	-10.9635	7.58677e-12	9.8182e-11	16.4296	11.1199
ZNF740	0.369536	6.075	10.8823	9.03956e-12	1.15816e-10	16.4179	11.0439
TSNAX	-0.629512	4.99569	-10.8269	1.01923e-11	1.28334e-10	16.4071	10.9917
STAM2	-0.452438	4.49252	-10.7542	1.19366e-11	1.4781e-10	16.3988	10.9231
ITFG1	0.478543	5.81171	10.7997	1.08132e-11	1.35148e-10	16.3958	10.966
SVIL	-0.302727	7.51784	-10.929	8.17273e-12	1.05341e-10	16.3955	11.0876
RFC5	-0.407422	5.33073	-10.8342	1.00323e-11	1.26703e-10	16.3917	10.9986
APP	0.340354	9.39864	10.9649	7.56474e-12	9.79758e-11	16.3863	11.1212
FRY	0.592817	3.63756	10.738	1.23649e-11	1.52497e-10	16.3851	10.9078
STX16	-0.527129	5.42912	-10.8277	1.01735e-11	1.2825e-10	16.3641	10.9925
SYT1	0.658726	4.31963	10.6641	1.45322e-11	1.76378e-10	16.3566	10.8377
DMRTA2	-0.671648	2.48725	-10.811	1.05509e-11	1.32076e-10	16.3563	10.9767
ATXN7L3B	-0.358182	7.33515	-10.91	8.51473e-12	1.09486e-10	16.345	11.0698
NAGA	-0.567237	4.47437	-10.737	1.23923e-11	1.52629e-10	16.3424	10.9068
STARD13	0.329586	5.54838	10.8316	1.0089e-11	1.27284e-10	16.3422	10.9962
TMEM44	-0.440043	4.19203	-10.7782	1.13299e-11	1.40949e-10	16.3376	10.9458
FZD3	-0.526383	4.51302	-10.7247	1.27287e-11	1.56413e-10	16.3099	10.8952
HMGN4	-0.544708	4.52572	-10.6731	1.42479e-11	1.73358e-10	16.3077	10.8462
PPP1R15B	-0.331173	7.1499	-10.8587	9.51257e-12	1.20962e-10	16.2936	11.0217
IMPAD1	0.294597	7.13964	10.8661	9.36188e-12	1.19518e-10	16.2919	11.0286
DANCR	-0.532416	5.45754	-10.7496	1.20585e-11	1.49082e-10	16.2814	10.9187
WDR48	0.344317	5.96873	10.7726	1.14688e-11	1.42566e-10	16.26	10.9405
PXDNL	1.25079	0.993552	10.6204	1.59933e-11	1.92123e-10	16.2586	10.7961
RP11-29G8.3	1.86951	2.50678	10.8232	1.0275e-11	1.29125e-10	16.2522	10.9882		RP11-29G8.3
PCLO	1.03987	4.41358	10.6639	1.454e-11	1.76378e-10	16.2293	10.8374
CDCA3	-0.557093	4.82738	-10.6935	1.36271e-11	1.66435e-10	16.2278	10.8656
PLAT	0.365197	7.23917	10.8435	9.83167e-12	1.24429e-10	16.216	11.0074
UBE2E2	0.437083	5.17779	10.7024	1.3364e-11	1.6347e-10	16.211	10.8741
HAVCR2	-0.777756	0.623424	-10.5515	1.86111e-11	2.20115e-10	16.2004	10.7302
WIPF2	0.445815	5.51845	10.7212	1.28266e-11	1.57294e-10	16.1989	10.8919
RNPEP	-0.442544	5.31891	-10.721	1.2832e-11	1.57294e-10	16.1936	10.8917
PALB2	-0.373909	5.34139	-10.7614	1.175e-11	1.45723e-10	16.1902	10.93
FAM160B1	0.445165	5.28292	10.6644	1.45243e-11	1.76378e-10	16.1868	10.8379
BACE1	-0.648856	3.33276	-10.5555	1.84486e-11	2.18514e-10	16.1795	10.734
FBXO34	0.374492	5.49635	10.7492	1.20671e-11	1.49082e-10	16.174	10.9184
LAPTM4B	0.399526	8.07923	10.8361	9.99157e-12	1.26353e-10	16.1714	11.0004
ACVR2B	0.39453	6.95164	10.7929	1.09729e-11	1.36931e-10	16.1673	10.9597
RBBP8	-0.340067	6.29519	-10.8064	1.06558e-11	1.33284e-10	16.1669	10.9724
TPGS2	-0.406839	5.70931	-10.7233	1.27692e-11	1.56791e-10	16.1493	10.8938
TIAM1	0.430349	5.18327	10.6713	1.43053e-11	1.73926e-10	16.143	10.8445
RNF4	-0.335621	6.606	-10.7802	1.128e-11	1.40436e-10	16.1403	10.9477
HIST2H4A	-0.77685	7.80414	-10.8205	1.03335e-11	1.29657e-10	16.126	10.9858
DBT	0.411325	5.73307	10.7003	1.34256e-11	1.64098e-10	16.1102	10.8721
ASRGL1	-0.632861	2.43049	-10.5849	1.72926e-11	2.06037e-10	16.1067	10.7621
KREMEN1	0.341677	6.16964	10.7316	1.25388e-11	1.54315e-10	16.1027	10.9017
KRTCAP3	1.29129	1.95596	10.6047	1.6555e-11	1.97983e-10	16.0985	10.7811
SARDH	-0.501169	3.76956	-10.6264	1.57856e-11	1.89911e-10	16.0951	10.8017
MYO7A	1.12245	3.60921	10.5404	1.90721e-11	2.24905e-10	16.0945	10.7196
RGS12	-0.32821	5.91928	-10.7208	1.28395e-11	1.57294e-10	16.075	10.8915
ZNF429	-0.830992	2.54644	-10.4901	2.13141e-11	2.49332e-10	16.0745	10.6713
ADRBK2	0.385414	7.21788	10.7684	1.15737e-11	1.43759e-10	16.0723	10.9365
S100A10	-1.15349	3.87292	-10.4821	2.16942e-11	2.53409e-10	16.0605	10.6637
RPUSD3	-0.469039	4.71673	-10.6409	1.52899e-11	1.84362e-10	16.0439	10.8156
NEK6	0.29506	6.58421	10.7378	1.23721e-11	1.52497e-10	16.0358	10.9076
NELL1	-0.426346	3.27276	-10.7125	1.30744e-11	1.60049e-10	16.0192	10.8836
ZNF766	0.42587	5.59409	10.6618	1.46046e-11	1.76895e-10	16.0186	10.8355
WDR73	-0.430558	5.30786	-10.6629	1.4572e-11	1.76633e-10	15.9983	10.8365
AKR1A1	-0.623666	5.2142	-10.6125	1.62752e-11	1.95072e-10	15.9968	10.7885
SAMD5	0.495608	6.43964	10.5961	1.68704e-11	2.01455e-10	15.9956	10.7729
ZMYM2	0.300563	7.88817	10.7526	1.19799e-11	1.48232e-10	15.9843	10.9215
SEC24A	0.617446	5.65506	10.5766	1.76119e-11	2.09376e-10	15.9769	10.7542
DNAJC21	-0.397197	6.25894	-10.6835	1.39293e-11	1.69867e-10	15.9736	10.8561
PPP6R2	-0.414771	6.18639	-10.6594	1.46831e-11	1.77445e-10	15.968	10.8332
AKT1	-0.45428	7.60365	-10.7286	1.26229e-11	1.55232e-10	15.948	10.8988
APOBEC2	1.391	1.34668	10.5413	1.90356e-11	2.2464e-10	15.9384	10.7204
ANXA1	0.452516	6.79163	10.6056	1.65228e-11	1.97744e-10	15.9325	10.7819
CDC40	0.389969	5.9326	10.6413	1.52784e-11	1.84361e-10	15.9279	10.8159
RPRD1A	-0.330415	6.11919	-10.6815	1.39897e-11	1.70475e-10	15.9262	10.8542
KLHDC3	-0.527874	6.14529	-10.6396	1.53327e-11	1.84739e-10	15.9075	10.8144
URM1	-0.522566	5.52815	-10.6174	1.60998e-11	1.93258e-10	15.903	10.7932
VPS39	-0.343309	5.71431	-10.6269	1.57658e-11	1.89815e-10	15.9022	10.8023
MPHOSPH9	-0.298241	6.87547	-10.6787	1.40766e-11	1.71404e-10	15.8956	10.8515
RABL2B	-0.625368	3.48251	-10.4443	2.35862e-11	2.73917e-10	15.8784	10.6273
RP11-521B24.3	-0.586889	2.4326	-10.4245	2.4644e-11	2.84211e-10	15.8658	10.6083
ZNF776	0.382916	5.55251	10.5745	1.76897e-11	2.10145e-10	15.8588	10.7523
ZEB2	0.410197	7.78876	10.6927	1.36519e-11	1.66612e-10	15.8572	10.8648
RPA3	-0.535123	5.07531	-10.5642	1.80971e-11	2.14668e-10	15.8529	10.7424
TALDO1	-0.64854	5.60516	-10.5795	1.74984e-11	2.0818e-10	15.8427	10.757
RP11-480C16.1	1.36979	1.03911	10.4677	2.23952e-11	2.61408e-10	15.8286	10.6498
RP5-1024G6.8	-0.972294	3.19939	-10.3713	2.77413e-11	3.16456e-10	15.8118	10.5569
NOM1	-0.344797	6.10876	-10.603	1.66162e-11	1.98567e-10	15.7959	10.7795
CASP8AP2	-0.398836	6.65748	-10.6209	1.59753e-11	1.9205e-10	15.769	10.7966
RNF24	0.555975	4.39226	10.4505	2.32667e-11	2.70597e-10	15.7518	10.6333
JPH2	0.677389	4.29071	10.393	2.64346e-11	3.03055e-10	15.7512	10.5778
DLGAP1	0.706602	2.3106	10.3612	2.83715e-11	3.22957e-10	15.7499	10.5471
TAGLN3	0.545569	2.20119	10.4121	2.53322e-11	2.91456e-10	15.7242	10.5963
KIFC1	-0.412717	6.35392	-10.5605	1.82437e-11	2.16247e-10	15.7117	10.7389
NYNRIN	0.44232	4.77	10.4662	2.24673e-11	2.62059e-10	15.7052	10.6484
SNN	0.490863	5.29502	10.5342	1.93334e-11	2.2782e-10	15.7049	10.7137
DNAJC9	-0.438647	6.61018	-10.5819	1.74068e-11	2.07244e-10	15.7037	10.7593
ECHDC2	-1.17088	-0.223604	-10.3123	3.16401e-11	3.5588e-10	15.7001	10.4998
CPNE1	-0.351438	6.48329	-10.5519	1.85946e-11	2.20082e-10	15.6949	10.7306
MAN2A2	-0.414108	4.96824	-10.4974	2.09687e-11	2.45648e-10	15.6902	10.6784
XPO4	0.424594	7.25813	10.591	1.70611e-11	2.0358e-10	15.6851	10.768
KIF18A	-0.382576	6.15812	-10.5258	1.96969e-11	2.31933e-10	15.6845	10.7056
LINC00482	-0.946256	0.999544	-10.3057	3.21094e-11	3.6015e-10	15.683	10.4934
CTNNAL1	-0.423768	6.50171	-10.5499	1.86785e-11	2.20749e-10	15.6788	10.7287
MSH6	-0.314903	8.10783	-10.6078	1.64436e-11	1.96944e-10	15.6778	10.784
ATAD2	-0.298184	7.93218	-10.6125	1.62747e-11	1.95072e-10	15.6739	10.7885
ATF7IP	0.372753	7.06338	10.5712	1.78221e-11	2.11561e-10	15.6727	10.749
CAB39	-0.276855	6.63812	-10.5492	1.87042e-11	2.20891e-10	15.6589	10.7281
C5orf24	-0.545324	5.79194	-10.4906	2.12887e-11	2.49215e-10	15.6488	10.6719
MED11	-0.918387	1.85565	-10.2883	3.33867e-11	3.72138e-10	15.6482	10.4764
ETAA1	-0.391466	5.57066	-10.5148	2.01802e-11	2.37102e-10	15.6379	10.6951
ARHGAP15	1.00903	1.70048	10.2811	3.39263e-11	3.7763e-10	15.6287	10.4695
SLC26A4	0.986124	3.14315	10.2828	3.37992e-11	3.76476e-10	15.6279	10.4711
NAA20	-0.370856	5.6338	-10.5027	2.07244e-11	2.43142e-10	15.6068	10.6835
MNAT1	-0.372201	5.65106	-10.5004	2.08311e-11	2.44215e-10	15.606	10.6813
FAM76A	-0.573214	3.81678	-10.362	2.83187e-11	3.22585e-10	15.6005	10.5479
KIF1C	-0.424911	6.66291	-10.5238	1.97846e-11	2.32795e-10	15.5912	10.7037
CENPA	-0.50439	4.69356	-10.3916	2.6513e-11	3.03737e-10	15.5877	10.5765
TPD52	1.10943	2.13213	10.2717	3.46463e-11	3.85111e-10	15.5819	10.4603
TMEM231	-1.19349	1.02491	-10.2986	3.26247e-11	3.64657e-10	15.5806	10.4865
MDN1	0.317334	8.92425	10.5876	1.71902e-11	2.04969e-10	15.5687	10.7647
ITGB6	2.123	3.36283	10.5177	2.00523e-11	2.35772e-10	15.5601	10.6978		ITGB6
KIAA0355	-0.381152	5.22147	-10.4498	2.33008e-11	2.70798e-10	15.5414	10.6326
PIK3CA	-0.420805	5.56709	-10.4244	2.46494e-11	2.84211e-10	15.5275	10.6082
FLCN	-0.340919	6.13526	-10.4859	2.15096e-11	2.51435e-10	15.5191	10.6674
NT5C	-0.550084	4.13581	-10.3662	2.80592e-11	3.19855e-10	15.5015	10.5519
MTMR3	0.360498	6.07832	10.4245	2.46483e-11	2.84211e-10	15.4772	10.6082
SESN1	0.50832	4.77546	10.3534	2.88712e-11	3.27948e-10	15.4646	10.5395
C3orf38	0.372835	5.45594	10.4601	2.27737e-11	2.6544e-10	15.4564	10.6426
ANP32E	-0.404101	7.56468	-10.506	2.05747e-11	2.41561e-10	15.4509	10.6867
TOM1L1	-0.336227	5.21002	-10.4538	2.30965e-11	2.69008e-10	15.4492	10.6365
MMGT1	0.502133	5.20738	10.3316	3.03034e-11	3.42041e-10	15.4387	10.5185
TRIP13	-0.451761	5.7307	-10.4166	2.50829e-11	2.89002e-10	15.4256	10.6006
CASP9	0.503395	4.70021	10.2994	3.25674e-11	3.64269e-10	15.4223	10.4872
SPTBN5	0.597158	3.3943	10.2706	3.47302e-11	3.85777e-10	15.4199	10.4593
AMOTL2	0.572089	5.98289	10.3845	2.69388e-11	3.08176e-10	15.4111	10.5696
IGF1R	0.618385	6.9591	10.453	2.31373e-11	2.69287e-10	15.411	10.6357
RP11-284F21.9	0.957183	1.31515	10.1816	4.24178e-11	4.64113e-10	15.4023	10.3725
KCNH1	1.12901	3.04157	10.1761	4.29461e-11	4.68299e-10	15.4002	10.3671
MID1	0.46432	6.14695	10.3318	3.02952e-11	3.42041e-10	15.3913	10.5186
FAM203B	-0.93893	2.36043	-10.1774	4.28148e-11	4.6782e-10	15.3908	10.3684
ZNF281	0.2904	6.15725	10.4263	2.45497e-11	2.8408e-10	15.3853	10.61
NDE1	-0.371877	6.03756	-10.4259	2.45698e-11	2.84108e-10	15.3813	10.6096
ORC1	-0.331459	6.26233	-10.4252	2.46057e-11	2.84211e-10	15.3782	10.609
PEX26	-0.509642	5.85295	-10.3823	2.70714e-11	3.09473e-10	15.3774	10.5675
ICA1L	-1.0228	2.61444	-10.1654	4.39947e-11	4.78435e-10	15.3767	10.3566
RBL2	-0.416173	6.24775	-10.3956	2.62792e-11	3.01501e-10	15.375	10.5804
CASP7	-0.41244	5.80543	-10.4434	2.36361e-11	2.74298e-10	15.3587	10.6264
PPFIA3	0.485802	5.79477	10.3896	2.66352e-11	3.0492e-10	15.3479	10.5745
ALDH1A3	-0.366339	5.05494	-10.4131	2.52784e-11	2.91046e-10	15.3417	10.5972
MRM1	-0.844162	2.68428	-10.1826	4.23152e-11	4.63305e-10	15.3214	10.3735
TYMS	-0.6093	5.82662	-10.4306	2.43152e-11	2.81569e-10	15.3187	10.6141
RECQL	-0.344118	6.47567	-10.3956	2.62803e-11	3.01501e-10	15.3101	10.5804
NET1	0.307323	7.86807	10.4429	2.36617e-11	2.74397e-10	15.3046	10.626
JAG2	0.758861	5.79844	10.2616	3.54383e-11	3.93098e-10	15.2861	10.4505
LRCH4	0.521941	6.0887	10.3456	2.93766e-11	3.3228e-10	15.2842	10.532
TICRR	-0.523627	6.04434	-10.3765	2.74231e-11	3.13047e-10	15.2829	10.5619
PMAIP1	-0.566173	4.82562	-10.2586	3.56825e-11	3.95534e-10	15.2789	10.4475
MRPL50	-0.46872	5.31578	-10.2889	3.33429e-11	3.71908e-10	15.2687	10.477
HIST1H2BH	-0.63896	4.64677	-10.4413	2.37454e-11	2.7517e-10	15.2685	10.6244
GNB4	-0.363527	5.8973	-10.3251	3.07497e-11	3.46592e-10	15.2543	10.5122
SLC24A3	0.581554	2.3397	10.2017	4.0536e-11	4.46257e-10	15.2514	10.3922
HIST1H2BM	-1.20887	1.3809	-10.1103	4.98107e-11	5.3624e-10	15.2417	10.3027
FOSL2	0.379624	6.28448	10.3	3.25189e-11	3.63981e-10	15.239	10.4879
TBX2	-0.4645	5.38478	-10.2948	3.29003e-11	3.67226e-10	15.2375	10.4828
HIST4H4	-0.708084	4.76154	-10.307	3.20202e-11	3.594e-10	15.2153	10.4946
BAX	-0.469857	5.04064	-10.31	3.18012e-11	3.57441e-10	15.2126	10.4976
PQLC1	-0.624587	4.02706	-10.2047	4.0268e-11	4.4361e-10	15.2112	10.395
RUVBL1	-0.319407	6.49537	-10.3568	2.8649e-11	3.25654e-10	15.2076	10.5429
THRAP3	-0.276079	8.13352	-10.4024	2.58871e-11	2.97627e-10	15.1979	10.5869
HIST1H2AD	-0.690062	6.53333	-10.3476	2.92426e-11	3.31465e-10	15.1962	10.534
IMPACT	0.329911	6.04026	10.3584	2.85466e-11	3.2472e-10	15.188	10.5444
PPP2R5C	-0.310372	6.8908	-10.3465	2.93129e-11	3.31793e-10	15.1828	10.5329
ZNF556	0.980984	3.93811	10.077	5.37063e-11	5.72048e-10	15.1817	10.27
MAP3K2	0.345841	7.0609	10.3498	2.91008e-11	3.3009e-10	15.1779	10.5361
MRPL16	-0.463923	4.51596	-10.1906	4.15629e-11	4.56936e-10	15.1744	10.3813
USP5	-0.522704	6.83668	-10.3351	3.00682e-11	3.39864e-10	15.1736	10.5219
GXYLT1	-0.41058	6.42853	-10.3473	2.92651e-11	3.31485e-10	15.1685	10.5337
GSDMB	0.895174	3.75401	10.0971	5.13176e-11	5.50619e-10	15.1651	10.2897
RP11-958F21.1	1.23798	1.91336	10.0814	5.31812e-11	5.67961e-10	15.1626	10.2742
TRIM16	0.465533	5.52583	10.2528	3.61495e-11	3.99608e-10	15.1591	10.4419
BRD3	-0.369188	6.63543	-10.3507	2.90452e-11	3.29692e-10	15.1562	10.5369
SNHG16	0.355127	9.17801	10.399	2.60798e-11	2.99629e-10	15.1532	10.5837
GTF3C3	0.297195	7.06896	10.3311	3.03376e-11	3.42187e-10	15.1507	10.518
HIST1H3I	-0.797892	5.83239	-10.3027	3.23251e-11	3.62317e-10	15.1423	10.4905
MYO1E	-0.27515	7.01755	-10.3771	2.73831e-11	3.12813e-10	15.1177	10.5625
ACVR1	0.435286	5.44027	10.1833	4.22528e-11	4.62937e-10	15.1109	10.3741
PTPRK	-0.315768	6.25135	-10.2727	3.45699e-11	3.84527e-10	15.1042	10.4613
KANSL3	-0.291658	6.74945	-10.3131	3.15844e-11	3.55502e-10	15.1022	10.5005
VTI1B	-0.41775	5.47757	-10.256	3.58874e-11	3.97532e-10	15.0862	10.4451
NIPSNAP1	0.459011	5.34981	10.234	3.77001e-11	4.16463e-10	15.0759	10.4237
CECR2	0.375355	6.91199	10.2968	3.27528e-11	3.65835e-10	15.0721	10.4848
NR3C1	0.320921	6.75689	10.2628	3.53493e-11	3.92382e-10	15.0442	10.4516
HIST1H2AB	-0.855189	5.11418	-10.1863	4.19641e-11	4.60717e-10	15.0396	10.3771
ANKLE2	-0.279682	7.15664	-10.3083	3.19233e-11	3.58563e-10	15.0386	10.4959
DESI2	0.378998	6.16615	10.2539	3.60616e-11	3.99186e-10	15.0303	10.443
CENPM	-0.684852	3.95745	-10.1328	4.73448e-11	5.11407e-10	15.0291	10.3247
GKAP1	-0.878006	2.06967	-10.0157	6.17245e-11	6.4843e-10	15.0254	10.2095
CKAP2L	-0.485299	5.89271	-10.2098	3.98121e-11	4.3919e-10	15.0134	10.4
NTRK3	1.4388	0.0798724	10.06	5.58166e-11	5.90224e-10	15.013	10.2532
FAM89A	-0.505585	3.94177	-10.1673	4.38007e-11	4.76647e-10	15.0124	10.3585
EBF4	-0.494727	2.5346	-10.1099	4.98533e-11	5.3634e-10	15.0047	10.3023
EID1	-0.37861	7.13822	-10.3003	3.25031e-11	3.63981e-10	14.9982	10.4881
PAICS	-0.274619	8.58384	-10.3207	3.10562e-11	3.49801e-10	14.9974	10.5079
LOX	0.673605	5.26448	10.0805	5.3283e-11	5.68293e-10	14.9957	10.2734
ACAD9	-0.370174	5.63841	-10.1768	4.28748e-11	4.67942e-10	14.9618	10.3678
ACOT11	0.874897	3.57485	9.97613	6.75333e-11	7.04389e-10	14.9447	10.1705
ALAS1	0.55348	5.95216	10.1359	4.70183e-11	5.08221e-10	14.9429	10.3277
SUOX	0.593814	4.13596	10.0533	5.66691e-11	5.98451e-10	14.9317	10.2467
KIAA1191	-0.41964	6.24023	-10.2109	3.97062e-11	4.38322e-10	14.9296	10.4011
HMGCS1	-0.364774	6.84496	-10.2532	3.61156e-11	3.99509e-10	14.9207	10.4423
WIPI1	-0.563986	3.9664	-10.0316	5.95349e-11	6.27067e-10	14.9002	10.2252
SLC37A3	0.441763	5.58775	10.1275	4.79178e-11	5.16901e-10	14.8875	10.3195
IPO13	0.539304	5.30363	10.085	5.2751e-11	5.64116e-10	14.8684	10.2778
L1CAM	0.408197	6.00279	10.1859	4.20024e-11	4.60822e-10	14.8656	10.3767
BCL2L1	0.553291	5.17183	10.0387	5.85821e-11	6.17842e-10	14.8652	10.2322
PBK	-0.323496	6.12646	-10.2059	4.01589e-11	4.42712e-10	14.8635	10.3962
CCDC104	-0.536729	4.25885	-10.0217	6.08875e-11	6.40055e-10	14.8573	10.2155
NFE2L2	-0.319589	6.47593	-10.1932	4.13176e-11	4.54551e-10	14.84	10.3839
CTD-2228K2.7	-0.74275	3.03392	-9.95881	7.02512e-11	7.28482e-10	14.8257	10.1533
ATP6V1A	0.436831	6.02014	10.0976	5.12656e-11	5.50429e-10	14.8165	10.2902
SEMA4C	0.519647	6.5712	10.1611	4.4421e-11	4.82418e-10	14.8163	10.3524
[truncated: 14,581 more rows]
